# Supplementary material for: Revealing immune responses in the Mycobacterium avium subsp. paratuberculosis-infected THP-1 cells using single cell RNA-sequencing
Source: PLoS One. 2021 Jul 2;16(7):e0254194. doi: 10.1371/journal.pone.0254194 (PMC8253428; doi:10.1371/journal.pone.0254194)
Supplement: S1 File — (XLSX) [file pone.0254194.s002.xlsx]

## Sheet: c0.markers
	2_p_val	2_avg_log2FC	2_pct.1	2_pct.2	2_p_val_adj	1_p_val	1_avg_log2FC	1_pct.1	1_pct.2	1_p_val_adj	max_pval	minimump_p_val
FTH1	2.66983e-179	1.36859	1	1	5.0321e-175	2.43755e-207	1.45142	1	1	4.59429e-203	2.66983e-179	4.87509e-207
FTL	1.61633e-169	1.34185	1	1	3.04645e-165	1.67174e-185	1.21886	1	1	3.15089e-181	1.61633e-169	3.34348e-185
CTSB	6.73579e-109	1.39331	0.998	0.952	1.26956e-104	3.43865e-165	1.50069	0.998	0.96	6.48116e-161	6.73579e-109	6.8773e-165
CTSL	4.65613e-125	1.38594	0.994	0.864	8.77587e-121	1.98556e-163	1.44517	1	0.922	3.74237e-159	4.65613e-125	3.97111e-163
TDO2	6.52559e-117	1.9951	0.886	0.433	1.22994e-112	2.52411e-162	2.36741	0.913	0.486	4.75744e-158	6.52559e-117	5.04822e-162
IL1B	5.05681e-157	3.00229	0.986	0.708	9.53107e-153	6.81358e-38	1.12221	0.289	0.077	1.28422e-33	6.81358e-38	1.01136e-156
CD14	1.991e-117	1.50267	0.757	0.242	3.75263e-113	7.45963e-157	1.77688	0.887	0.344	1.40599e-152	1.991e-117	1.49193e-156
CCL3	1.84399e-155	2.76611	0.994	0.909	3.47554e-151	4.91659e-17	0.440456	0.549	0.347	9.26679e-13	4.91659e-17	3.68797e-155
SOD2	4.21978e-155	1.90556	1	0.897	7.95344e-151	2.02611e-18	0.320094	0.762	0.603	3.81882e-14	2.02611e-18	8.43956e-155
ATP2B1	4.59299e-146	1.67309	0.951	0.57	8.65686e-142	2.80734e-27	0.371897	0.667	0.437	5.29127e-23	2.80734e-27	9.18597e-146
C5AR1	7.80349e-75	0.74078	0.779	0.324	1.4708e-70	8.34545e-143	1.16053	0.874	0.328	1.57295e-138	7.80349e-75	1.66909e-142
NT5DC2	9.08191e-111	1.07521	0.897	0.463	1.71176e-106	4.03643e-137	1.23982	0.941	0.557	7.60785e-133	9.08191e-111	8.07285e-137
MARCKSL1	2.24181e-88	1.04476	0.947	0.675	4.22537e-84	1.03083e-135	1.26823	0.957	0.618	1.94291e-131	2.24181e-88	2.06166e-135
MMP9	1.79685e-104	2.32681	0.874	0.53	3.3867e-100	8.8655e-130	2.41334	0.907	0.579	1.67097e-125	1.79685e-104	1.7731e-129
CD36	7.71959e-86	1.14437	0.87	0.452	1.45499e-81	1.8554e-127	1.316	0.956	0.533	3.49705e-123	7.71959e-86	3.71079e-127
SMC4	2.21503e-126	-1.45814	0.481	0.886	4.17489e-122	3.04264e-115	-1.27259	0.575	0.877	5.73476e-111	3.04264e-115	4.43006e-126
MSR1	5.89911e-115	1.15559	0.856	0.334	1.11187e-110	4.16923e-126	1.20271	0.916	0.47	7.85817e-122	5.89911e-115	8.33846e-126
MAFB	2.76927e-71	0.799298	0.789	0.363	5.21952e-67	4.99104e-125	1.05326	0.97	0.567	9.40712e-121	2.76927e-71	9.98209e-125
NRP1	2.36832e-91	0.720706	0.742	0.276	4.46382e-87	7.88651e-124	0.822034	0.774	0.268	1.48645e-119	2.36832e-91	1.5773e-123
SAT1	1.16847e-106	1.45841	0.99	0.904	2.20232e-102	7.58548e-121	1.32186	0.979	0.824	1.42971e-116	1.16847e-106	1.5171e-120
ADAM9	1.58125e-66	0.656025	0.901	0.605	2.98034e-62	1.41336e-118	0.9148	0.948	0.588	2.66391e-114	1.58125e-66	2.82673e-118
HMOX1	4.55054e-48	0.84761	0.761	0.447	8.57685e-44	1.01774e-117	1.44124	0.921	0.579	1.91824e-113	4.55054e-48	2.03548e-117
IL8	9.86542e-117	1.72544	0.994	0.868	1.85943e-112	8.98689e-30	0.577204	0.21	0.049	1.69385e-25	8.98689e-30	1.97308e-116
CSF1R	3.03184e-101	0.859162	0.925	0.519	5.71441e-97	3.71917e-115	0.879642	0.961	0.667	7.00989e-111	3.03184e-101	7.43834e-115
PTMA	8.2055e-113	-0.808793	1	1	1.54657e-108	1.75222e-92	-0.617805	1	1	3.30259e-88	1.75222e-92	1.6411e-112
LACC1	1.09428e-111	1.03422	0.866	0.4	2.06251e-107	2.6183e-97	0.840926	0.8	0.385	4.93497e-93	2.6183e-97	2.18857e-111
RIMS3	8.20567e-65	0.756963	0.688	0.332	1.54661e-60	2.49229e-110	0.962512	0.825	0.415	4.69746e-106	8.20567e-65	4.98457e-110
CCL20	3.72083e-109	2.3783	0.903	0.546	7.01302e-105	3.23277e-14	0.319604	0.13	0.04	6.09312e-10	3.23277e-14	7.44166e-109
SLC7A8	1.32549e-56	0.319266	0.377	0.08	2.49829e-52	4.92241e-109	0.563233	0.59	0.124	9.27776e-105	1.32549e-56	9.84483e-109
CTSD	7.97138e-66	0.795614	1	0.988	1.50245e-61	4.00745e-108	0.910135	1	0.994	7.55324e-104	7.97138e-66	8.0149e-108
LRP1	7.37488e-84	0.425827	0.465	0.082	1.39002e-79	4.48853e-107	0.521419	0.585	0.129	8.45999e-103	7.37488e-84	8.97707e-107
ADAMDEC1	1.03361e-105	1.09459	0.617	0.145	1.94814e-101	1.59838e-79	0.782866	0.487	0.119	3.01263e-75	1.59838e-79	2.06721e-105
BRI3	6.07312e-61	0.575887	0.998	0.992	1.14466e-56	6.50198e-102	0.663648	1	0.996	1.22549e-97	6.07312e-61	1.3004e-101
DNAJB6	2.09326e-101	0.903503	0.994	0.88	3.94538e-97	2.99931e-27	0.342884	0.91	0.795	5.6531e-23	2.99931e-27	4.18652e-101
NPC2	1.24863e-62	0.594573	1	0.985	2.35342e-58	2.05042e-99	0.715934	1	0.987	3.86464e-95	1.24863e-62	4.10085e-99
S100A11	2.66266e-99	0.687928	1	1	5.01859e-95	7.88946e-54	0.418178	1	0.999	1.48701e-49	7.88946e-54	5.32533e-99
NUCKS1	4.43273e-98	-1.11654	0.97	0.982	8.35482e-94	3.66693e-74	-0.901578	0.966	0.988	6.91143e-70	3.66693e-74	8.86547e-98
H3F3A	4.83359e-98	-0.652275	1	1	9.11034e-94	4.02553e-69	-0.456542	1	1	7.58733e-65	4.02553e-69	9.66717e-98
CD70	8.43854e-98	-1.15611	0.29	0.753	1.5905e-93	2.07728e-75	-0.927895	0.161	0.571	3.91526e-71	2.07728e-75	1.68771e-97
BCL2A1	8.03027e-96	1.20879	0.966	0.702	1.51355e-91	2.23101e-50	0.56283	0.664	0.333	4.20501e-46	2.23101e-50	1.60605e-95
GLIS3	1.36685e-93	0.635469	0.647	0.179	2.57624e-89	3.5535e-78	0.379923	0.398	0.065	6.69764e-74	3.5535e-78	2.7337e-93
RP11-395G23.3	1.99964e-48	0.401424	0.523	0.188	3.76892e-44	3.7342e-91	0.675389	0.7	0.254	7.03821e-87	1.99964e-48	7.46839e-91
SLC11A1	2.18022e-44	0.336168	0.424	0.133	4.10929e-40	2.46302e-90	0.68405	0.62	0.185	4.6423e-86	2.18022e-44	4.92604e-90
ASAP1	4.1758e-89	0.860776	0.963	0.685	7.87055e-85	2.1172e-51	0.52217	0.861	0.611	3.9905e-47	2.1172e-51	8.3516e-89
ARHGDIB	1.08897e-88	-0.9255	0.955	0.99	2.05248e-84	2.05671e-78	-0.808809	0.974	0.984	3.87649e-74	2.05671e-78	2.17793e-88
CSTB	3.32772e-83	0.80346	1	0.992	6.27209e-79	6.426e-87	0.723319	1	0.992	1.21117e-82	3.32772e-83	1.2852e-86
RCAN1	5.2059e-40	0.525493	0.718	0.387	9.81209e-36	2.02921e-86	1.1526	0.826	0.46	3.82465e-82	5.2059e-40	4.05842e-86
TLR2	2.36357e-83	0.656661	0.7	0.26	4.45485e-79	8.70141e-47	0.269672	0.377	0.107	1.64004e-42	8.70141e-47	4.72713e-83
CEBPB	2.08245e-82	0.723004	0.842	0.439	3.92501e-78	1.17886e-54	0.548946	0.797	0.496	2.22191e-50	1.17886e-54	4.1649e-82
SPHK1	2.28997e-82	0.776878	0.844	0.452	4.31613e-78	1.09727e-79	0.656776	0.834	0.463	2.06813e-75	1.09727e-79	4.57994e-82
RND3	2.91632e-82	0.927488	0.775	0.348	5.49669e-78	2.87053e-35	0.382034	0.518	0.245	5.41037e-31	2.87053e-35	5.83265e-82
NINJ1	1.81166e-81	0.782269	1	0.945	3.41461e-77	9.09994e-82	0.666909	0.964	0.75	1.71516e-77	1.81166e-81	1.81999e-81
REEP3	2.53299e-75	-0.969318	0.58	0.843	4.77418e-71	7.22052e-81	-0.882016	0.689	0.88	1.36092e-76	2.53299e-75	1.4441e-80
SPP1	8.20679e-78	1.65738	0.972	0.869	1.54682e-73	7.78001e-81	1.35099	0.995	0.933	1.46638e-76	8.20679e-78	1.556e-80
OGFRL1	6.20139e-79	0.865552	0.943	0.663	1.16884e-74	2.56398e-25	0.321457	0.78	0.564	4.83259e-21	2.56398e-25	1.24028e-78
TREM2	7.38993e-49	0.631473	0.986	0.913	1.39285e-44	6.87897e-79	0.748175	0.993	0.958	1.29655e-74	7.38993e-49	1.37579e-78
LY96	1.1618e-78	0.557713	0.769	0.298	2.18975e-74	7.86484e-72	0.503844	0.79	0.369	1.48237e-67	7.86484e-72	2.32359e-78
TNFRSF1B	6.18065e-40	0.486055	0.732	0.421	1.16493e-35	1.17546e-78	0.67257	0.882	0.54	2.2155e-74	6.18065e-40	2.35091e-78
DUSP1	7.6831e-30	0.443827	0.939	0.767	1.44811e-25	2.10329e-78	0.827985	0.939	0.654	3.96429e-74	7.6831e-30	4.20658e-78
HNRNPA2B1	6.70567e-76	-0.788259	0.974	0.985	1.26389e-71	4.32765e-78	-0.702199	0.98	0.988	8.15675e-74	6.70567e-76	8.65529e-78
CDKN2C	1.0129e-77	-0.977519	0.365	0.753	1.90911e-73	2.26197e-74	-0.860744	0.575	0.809	4.26337e-70	2.26197e-74	2.02579e-77
HMGN2	1.57716e-77	-1.72993	0.779	0.903	2.97263e-73	1.36847e-62	-1.47744	0.851	0.905	2.57929e-58	1.36847e-62	3.15432e-77
PILRA	3.3256e-56	0.290474	0.276	0.035	6.26809e-52	6.60136e-77	0.340062	0.344	0.042	1.24422e-72	3.3256e-56	1.32027e-76
RAMP1	1.37984e-76	-1.38749	0.387	0.76	2.60073e-72	2.78866e-67	-1.13677	0.416	0.743	5.25607e-63	2.78866e-67	2.75969e-76
C10orf54	6.13122e-43	0.457933	0.544	0.224	1.15561e-38	1.85086e-76	0.753409	0.721	0.333	3.4885e-72	6.13122e-43	3.70172e-76
COL6A1	2.40179e-53	0.589431	0.726	0.377	4.5269e-49	4.61681e-75	0.682897	0.752	0.386	8.70176e-71	2.40179e-53	9.23362e-75
SLAMF8	4.42416e-54	0.407756	0.572	0.211	8.33866e-50	1.21931e-74	0.472247	0.6	0.208	2.29815e-70	4.42416e-54	2.43861e-74
HMGB1	2.40962e-73	-1.16646	0.988	0.994	4.54166e-69	6.41997e-55	-0.96594	0.985	0.995	1.21004e-50	6.41997e-55	4.81925e-73
SSBP4	1.74465e-70	-0.786744	0.657	0.848	3.28832e-66	3.09401e-73	-0.701218	0.718	0.888	5.8316e-69	1.74465e-70	6.18803e-73
PLIN2	5.48213e-42	0.759709	0.929	0.775	1.03327e-37	9.91498e-73	0.777246	0.984	0.85	1.86877e-68	5.48213e-42	1.983e-72
CYSTM1	4.38585e-59	0.654082	0.901	0.609	8.26645e-55	1.80209e-71	0.69536	0.911	0.696	3.39657e-67	4.38585e-59	3.60417e-71
CREM	6.21486e-29	0.500785	0.744	0.485	1.17138e-24	8.81573e-71	0.855457	0.872	0.554	1.66159e-66	6.21486e-29	1.76315e-70
ASAH1	2.30287e-44	0.559702	0.998	0.979	4.34045e-40	9.48812e-71	0.64471	1	0.982	1.78832e-66	2.30287e-44	1.89762e-70
MTSS1	1.0772e-37	0.508454	0.923	0.705	2.03031e-33	3.64368e-70	0.658205	0.89	0.557	6.86761e-66	1.0772e-37	7.28737e-70
ASPH	3.35463e-45	0.667	0.726	0.44	6.32282e-41	4.2179e-70	0.905063	0.785	0.475	7.94989e-66	3.35463e-45	8.43579e-70
PLAUR	3.74679e-56	0.808581	0.982	0.889	7.06195e-52	1.10103e-69	0.855659	0.99	0.844	2.07523e-65	3.74679e-56	2.20207e-69
TCIRG1	1.43911e-69	0.639071	0.966	0.796	2.71244e-65	3.54749e-65	0.579918	0.984	0.861	6.6863e-61	3.54749e-65	2.87823e-69
CA2	3.85937e-48	-0.996849	0.613	0.857	7.27414e-44	8.21033e-69	-1.05413	0.595	0.865	1.54748e-64	3.85937e-48	1.64207e-68
NT5E	2.33704e-61	0.3247	0.391	0.079	4.40485e-57	8.77081e-69	0.382097	0.428	0.095	1.65312e-64	2.33704e-61	1.75416e-68
TMTC1	8.36433e-62	0.56569	0.598	0.227	1.57651e-57	9.50925e-69	0.607428	0.616	0.255	1.7923e-64	8.36433e-62	1.90185e-68
COL6A2	7.69832e-42	0.460349	0.68	0.362	1.45098e-37	9.67075e-69	0.59815	0.708	0.345	1.82274e-64	7.69832e-42	1.93415e-68
SYTL3	2.90159e-62	0.459336	0.57	0.189	5.46893e-58	1.00285e-68	0.474827	0.593	0.218	1.89017e-64	2.90159e-62	2.0057e-68
FRMD4A	2.32963e-33	0.279483	0.389	0.142	4.39089e-29	2.80153e-68	0.571434	0.679	0.296	5.28032e-64	2.32963e-33	5.60306e-68
PARP1	3.17842e-67	-0.809981	0.89	0.954	5.9907e-63	1.15548e-38	-0.569458	0.957	0.956	2.17785e-34	1.15548e-38	6.35685e-67
PMAIP1	2.07737e-58	-0.980872	0.483	0.763	3.91544e-54	8.7705e-67	-0.844078	0.238	0.612	1.65306e-62	2.07737e-58	1.7541e-66
HSPB1	1.14828e-63	-0.773931	0.909	0.957	2.16428e-59	1.46465e-66	-0.689989	0.939	0.97	2.76057e-62	1.14828e-63	2.92929e-66
COL22A1	8.67873e-54	0.501993	0.258	0.031	1.63577e-49	2.96327e-66	0.656869	0.289	0.032	5.58516e-62	8.67873e-54	5.92653e-66
GSTO1	1.88202e-62	0.556078	1	0.976	3.54723e-58	5.00429e-66	0.505621	0.998	0.985	9.43209e-62	1.88202e-62	1.00086e-65
CD52	1.7511e-65	-1.62389	0.88	0.935	3.30047e-61	2.73248e-62	-1.44159	0.87	0.936	5.15019e-58	2.73248e-62	3.5022e-65
ITGB5	1.5192e-29	0.386889	0.935	0.714	2.86339e-25	2.89715e-65	0.568745	0.977	0.806	5.46055e-61	1.5192e-29	5.79431e-65
NPL	1.36553e-33	0.350049	0.649	0.348	2.57375e-29	1.13912e-64	0.493348	0.769	0.398	2.14702e-60	1.36553e-33	2.27824e-64
EMILIN2	1.87634e-43	0.487422	0.886	0.638	3.53653e-39	1.92017e-64	0.614611	0.939	0.7	3.61914e-60	1.87634e-43	3.84034e-64
RAB31	1.34158e-30	0.443223	0.968	0.875	2.52862e-26	4.17733e-64	0.587847	0.984	0.921	7.87343e-60	1.34158e-30	8.35466e-64
ABCC3	5.05911e-28	0.315827	0.69	0.406	9.53541e-24	4.40837e-64	0.496038	0.774	0.407	8.30889e-60	5.05911e-28	8.81673e-64
PCM1	2.39253e-14	0.305771	0.939	0.848	4.50944e-10	4.78749e-64	0.674765	0.987	0.903	9.02345e-60	2.39253e-14	9.57497e-64
ICAM1	7.54627e-63	0.667531	0.992	0.888	1.42232e-58	9.63429e-64	0.420743	0.525	0.172	1.81587e-59	7.54627e-63	1.92686e-63
TAGLN2	1.39439e-63	-0.593632	1	0.998	2.62814e-59	3.53042e-57	-0.534027	1	0.994	6.65413e-53	3.53042e-57	2.78878e-63
HIF1A	2.37651e-63	0.71959	0.832	0.53	4.47924e-59	5.4012e-37	0.406348	0.741	0.468	1.01802e-32	5.4012e-37	4.75301e-63
SORL1	3.22568e-38	-0.455782	0.095	0.398	6.07977e-34	2.99662e-63	-0.584564	0.089	0.469	5.64804e-59	3.22568e-38	5.99325e-63
RGCC	1.13331e-15	0.453813	0.813	0.658	2.13606e-11	3.33361e-62	0.97282	0.954	0.844	6.28318e-58	1.13331e-15	6.66722e-62
GSTP1	2.14445e-61	-0.557016	0.996	0.997	4.04186e-57	3.05726e-46	-0.435814	0.992	0.995	5.76232e-42	3.05726e-46	4.28891e-61
HMGN3	2.364e-61	-0.705611	0.931	0.976	4.45567e-57	9.96556e-55	-0.593246	0.962	0.975	1.87831e-50	9.96556e-55	4.72801e-61
CHMP1B	6.74375e-25	0.398655	0.84	0.607	1.27106e-20	4.11898e-61	0.637965	0.88	0.632	7.76345e-57	6.74375e-25	8.23795e-61
HM13	8.60646e-61	0.612184	0.976	0.864	1.62215e-56	5.65892e-61	0.5335	0.985	0.903	1.06659e-56	8.60646e-61	1.13178e-60
CD93	1.56218e-35	0.301265	0.424	0.157	2.94439e-31	2.12896e-60	0.436797	0.58	0.222	4.01267e-56	1.56218e-35	4.25793e-60
SQLE	2.24015e-33	0.463951	0.961	0.821	4.22223e-29	4.0998e-60	0.715706	0.931	0.722	7.72731e-56	2.24015e-33	8.1996e-60
UBB	4.90588e-60	-0.66131	0.982	0.99	9.24661e-56	1.60394e-59	-0.643967	0.982	0.991	3.02311e-55	1.60394e-59	9.81177e-60
LYN	7.495e-59	0.64149	0.953	0.756	1.41266e-54	1.23064e-19	0.295029	0.897	0.773	2.31952e-15	1.23064e-19	1.499e-58
PLD4	6.84776e-54	-0.827757	0.424	0.727	1.29067e-49	7.57141e-59	-0.780523	0.454	0.743	1.42706e-54	6.84776e-54	1.51428e-58
H2AFV	8.28571e-59	-0.842699	0.773	0.877	1.56169e-54	1.67179e-40	-0.643409	0.834	0.881	3.151e-36	1.67179e-40	1.65714e-58
TM4SF19.1	1.3722e-55	0.88409	0.694	0.341	2.58632e-51	1.16921e-58	0.785782	0.705	0.357	2.20373e-54	1.3722e-55	2.33842e-58
MARCKS	2.78074e-58	0.734202	0.99	0.872	5.24115e-54	2.90554e-15	0.267275	0.774	0.593	5.47637e-11	2.90554e-15	5.56149e-58
TYMP	3.06861e-37	0.475388	0.765	0.493	5.78372e-33	3.61124e-58	0.563188	0.797	0.477	6.80647e-54	3.06861e-37	7.22248e-58
SENP6	1.20255e-57	-0.729022	0.314	0.665	2.26656e-53	2.37382e-50	-0.663834	0.41	0.681	4.47417e-46	2.37382e-50	2.40509e-57
LGI2	5.91584e-28	0.257178	0.256	0.073	1.11502e-23	1.5561e-57	0.440468	0.407	0.105	2.93294e-53	5.91584e-28	3.11221e-57
IGFBP7	1.43124e-45	-0.796738	0.247	0.563	2.6976e-41	2.05232e-57	-0.744283	0.234	0.59	3.86822e-53	1.43124e-45	4.10465e-57
BASP1	7.57029e-57	0.863347	0.819	0.519	1.42685e-52	5.04566e-17	0.41848	0.572	0.398	9.51006e-13	5.04566e-17	1.51406e-56
SCARB2	4.40604e-29	0.419475	0.915	0.74	8.30451e-25	1.12377e-56	0.553017	0.949	0.769	2.11808e-52	4.40604e-29	2.24754e-56
LY6E	1.86058e-56	-0.888984	0.702	0.868	3.50683e-52	1.0368e-52	-0.795914	0.697	0.859	1.95417e-48	1.0368e-52	3.72117e-56
RP11-69E11.4	2.50364e-56	0.446112	0.483	0.145	4.71886e-52	5.32523e-55	0.399108	0.516	0.183	1.0037e-50	5.32523e-55	5.00728e-56
PTGS1	2.53893e-56	-1.1831	0.789	0.882	4.78538e-52	1.57747e-48	-0.970292	0.854	0.891	2.97322e-44	1.57747e-48	5.07787e-56
CTSZ	2.77315e-32	0.426323	0.992	0.967	5.22684e-28	3.48904e-56	0.482262	0.992	0.97	6.57614e-52	2.77315e-32	6.97807e-56
S100A9	1.16976e-55	2.00527	0.623	0.255	2.20476e-51	4.56696e-56	1.95757	0.616	0.282	8.6078e-52	1.16976e-55	9.13392e-56
TGFBI	2.91388e-35	0.674535	0.886	0.693	5.49207e-31	5.03901e-56	0.762065	0.93	0.761	9.49753e-52	2.91388e-35	1.0078e-55
SIGLEC15	3.84512e-45	0.276468	0.339	0.082	7.24728e-41	5.30731e-56	0.332403	0.387	0.098	1.00032e-51	3.84512e-45	1.06146e-55
GLRX	7.93093e-56	0.660403	0.609	0.243	1.49482e-51	7.66081e-28	0.330099	0.602	0.337	1.44391e-23	7.66081e-28	1.58619e-55
CDK6	3.51949e-27	-0.506811	0.933	0.971	6.63353e-23	1.20355e-55	-0.769037	0.818	0.923	2.26845e-51	3.51949e-27	2.4071e-55
RPL37A	1.39007e-30	-0.407634	1	1	2.62001e-26	1.35641e-55	-0.489029	1	0.999	2.55656e-51	1.39007e-30	2.71281e-55
STMN1	1.37834e-55	-1.84922	0.643	0.798	2.59789e-51	2.71862e-54	-1.71127	0.626	0.778	5.12406e-50	2.71862e-54	2.75668e-55
ENG	1.84629e-24	0.354972	0.929	0.751	3.47989e-20	3.23547e-55	0.516729	0.957	0.802	6.09821e-51	1.84629e-24	6.47093e-55
GCLC	2.08605e-17	0.297274	0.602	0.383	3.93179e-13	3.62353e-55	0.813497	0.792	0.516	6.82963e-51	2.08605e-17	7.24706e-55
RGS10	2.29152e-21	0.342841	0.966	0.891	4.31905e-17	4.6356e-55	0.502268	0.98	0.929	8.73718e-51	2.29152e-21	9.2712e-55
BSG	6.31226e-55	-0.665795	0.998	0.996	1.18973e-50	1.1326e-41	-0.506886	0.997	0.998	2.13472e-37	1.1326e-41	1.26245e-54
GPNMB	3.00757e-31	0.544383	0.88	0.67	5.66867e-27	6.44735e-54	0.606768	0.954	0.732	1.2152e-49	3.00757e-31	1.28947e-53
SLC4A7	7.17061e-54	0.514705	0.631	0.28	1.35152e-49	1.21592e-42	0.45401	0.584	0.298	2.29177e-38	1.21592e-42	1.43412e-53
CXXC5	1.33799e-53	-0.700823	0.87	0.943	2.52184e-49	5.96898e-12	-0.293215	0.903	0.922	1.12503e-07	5.96898e-12	2.67598e-53
HMGB2	1.48456e-53	-1.49305	0.32	0.623	2.79809e-49	1.71551e-39	-1.27085	0.431	0.621	3.2334e-35	1.71551e-39	2.96911e-53
ANXA5	2.40908e-53	0.558115	0.996	0.961	4.54063e-49	9.37476e-21	0.294292	0.979	0.961	1.76695e-16	9.37476e-21	4.81815e-53
FNDC3A	1.44181e-22	0.25738	0.481	0.246	2.71752e-18	3.63482e-53	0.50897	0.649	0.323	6.85091e-49	1.44181e-22	7.26964e-53
IL1RN	4.39275e-53	0.452037	0.452	0.128	8.27946e-49	8.83368e-49	0.292699	0.38	0.103	1.66497e-44	8.83368e-49	8.7855e-53
EMB	1.86606e-52	-0.632695	0.327	0.657	3.51714e-48	6.49907e-53	-0.554002	0.338	0.655	1.22495e-48	1.86606e-52	1.29981e-52
RNF149	7.74477e-31	0.358225	0.615	0.337	1.45974e-26	1.50668e-52	0.524455	0.754	0.454	2.83979e-48	7.74477e-31	3.01336e-52
SRSF3	1.51637e-52	-0.629935	0.927	0.965	2.85805e-48	1.17275e-41	-0.542261	0.923	0.96	2.2104e-37	1.17275e-41	3.03273e-52
DBI	4.56408e-40	-0.762858	0.994	0.999	8.60237e-36	1.67478e-52	-0.802421	0.998	0.996	3.15663e-48	4.56408e-40	3.34957e-52
TFPT	3.75001e-35	0.412841	0.959	0.851	7.06803e-31	9.11307e-52	0.475139	0.97	0.892	1.71763e-47	3.75001e-35	1.82261e-51
TYROBP	4.74333e-20	0.270074	1	0.999	8.94022e-16	1.07592e-51	0.429827	1	0.998	2.0279e-47	4.74333e-20	2.15185e-51
JMJD1C	2.2186e-51	-0.754905	0.562	0.787	4.18161e-47	9.28314e-27	-0.489828	0.826	0.886	1.74969e-22	9.28314e-27	4.43719e-51
LAPTM4A	2.38363e-28	0.369698	0.945	0.798	4.49267e-24	3.22633e-51	0.508518	0.97	0.859	6.081e-47	2.38363e-28	6.45267e-51
EFHD2	3.91382e-51	0.530629	0.982	0.855	7.37676e-47	2.44472e-29	0.336208	0.943	0.857	4.60781e-25	2.44472e-29	7.82764e-51
PLD3	1.09195e-18	0.354762	0.947	0.886	2.05811e-14	2.62314e-50	0.58276	0.969	0.879	4.9441e-46	1.09195e-18	5.24629e-50
ATOX1	3.0633e-41	0.543724	0.923	0.813	5.77371e-37	2.79004e-50	0.489604	0.913	0.786	5.25867e-46	3.0633e-41	5.58008e-50
LDHB	4.12253e-50	-0.710279	0.966	0.983	7.77014e-46	1.58235e-40	-0.587741	0.977	0.983	2.98242e-36	1.58235e-40	8.24506e-50
DOCK4	1.45196e-33	0.292745	0.519	0.23	2.73666e-29	4.47141e-50	0.369776	0.628	0.282	8.42771e-46	1.45196e-33	8.94281e-50
CENPF	1.00662e-49	-1.45103	0.126	0.47	1.89728e-45	5.79467e-39	-1.41946	0.198	0.452	1.09218e-34	5.79467e-39	2.01324e-49
CYFIP1	1.93237e-26	0.321393	0.927	0.769	3.64212e-22	1.11874e-49	0.475858	0.946	0.794	2.10859e-45	1.93237e-26	2.23747e-49
FAR2	5.81371e-36	-0.672552	0.235	0.508	1.09577e-31	1.20586e-49	-0.766411	0.205	0.506	2.2728e-45	5.81371e-36	2.41171e-49
KRR1	2.33581e-45	-0.841309	0.671	0.803	4.40254e-41	1.54516e-49	-0.834157	0.689	0.801	2.91233e-45	2.33581e-45	3.09033e-49
HOMER2	1.59385e-46	-0.552321	0.065	0.408	3.00408e-42	2.60612e-49	-0.543763	0.061	0.372	4.91202e-45	1.59385e-46	5.21225e-49
PTPN7	4.50981e-49	-0.707368	0.669	0.825	8.5001e-45	4.00642e-35	-0.520085	0.748	0.834	7.5513e-31	4.00642e-35	9.01963e-49
H3F3B	1.33853e-39	-0.373109	0.998	1	2.52287e-35	6.41877e-49	-0.398278	0.998	1	1.20981e-44	1.33853e-39	1.28375e-48
TUBA1B	7.11892e-49	-1.39769	0.888	0.915	1.34177e-44	1.61772e-44	-1.1798	0.903	0.944	3.04908e-40	1.61772e-44	1.42378e-48
GLUL	2.94734e-15	0.380372	0.834	0.721	5.55514e-11	1.12034e-48	0.723973	0.903	0.757	2.11162e-44	2.94734e-15	2.24069e-48
RAB13	1.06485e-29	0.353719	0.992	0.976	2.00703e-25	1.13738e-48	0.431755	0.995	0.977	2.14373e-44	1.06485e-29	2.27476e-48
EID1	2.58313e-48	-0.497022	0.963	0.985	4.86867e-44	3.8991e-37	-0.401269	0.987	0.992	7.34902e-33	3.8991e-37	5.16625e-48
NAP1L1	6.81132e-48	-0.552216	0.984	0.995	1.2838e-43	6.63729e-45	-0.501799	0.985	0.996	1.251e-40	6.63729e-45	1.36226e-47
SNX10	4.45776e-36	-0.796503	0.568	0.737	8.40198e-32	7.173e-48	-0.707852	0.505	0.725	1.35197e-43	4.45776e-36	1.4346e-47
PSMB9	8.8552e-48	-0.670439	0.619	0.798	1.66903e-43	1.73117e-37	-0.552969	0.693	0.83	3.26291e-33	1.73117e-37	1.77104e-47
RGS16	1.00342e-47	-1.19333	0.854	0.929	1.89124e-43	1.04735e-43	-1.22928	0.479	0.694	1.97405e-39	1.04735e-43	2.00683e-47
MBNL1	1.13838e-47	-0.657168	0.637	0.827	2.14562e-43	1.03259e-38	-0.573623	0.715	0.836	1.94622e-34	1.03259e-38	2.27676e-47
KIAA0101	2.17325e-42	-1.15722	0.17	0.488	4.09613e-38	1.21307e-47	-1.13333	0.13	0.442	2.2864e-43	2.17325e-42	2.42614e-47
BID	1.52996e-47	0.473951	0.996	0.917	2.88367e-43	3.74167e-36	0.3605	0.98	0.899	7.05229e-32	3.74167e-36	3.05993e-47
CDKN3	2.30053e-36	-0.765706	0.105	0.391	4.33603e-32	2.48084e-47	-0.80675	0.082	0.383	4.67589e-43	2.30053e-36	4.96168e-47
LAT	1.51985e-40	0.572503	0.714	0.414	2.86461e-36	5.47483e-47	0.506215	0.744	0.462	1.0319e-42	1.51985e-40	1.09497e-46
SCG5	5.63364e-47	0.731062	0.243	0.035	1.06183e-42	6.76339e-45	0.778781	0.236	0.037	1.27476e-40	6.76339e-45	1.12673e-46
FABP5	3.86666e-39	0.578017	1	0.994	7.28789e-35	6.83338e-47	0.535251	1	0.997	1.28796e-42	3.86666e-39	1.36668e-46
ABCA1	1.17506e-30	0.4019	0.617	0.336	2.21475e-26	7.83395e-47	0.464859	0.662	0.333	1.47654e-42	1.17506e-30	1.56679e-46
DNAJC1	8.09603e-47	-0.633652	0.748	0.884	1.52594e-42	1.27362e-29	-0.466348	0.828	0.888	2.40052e-25	1.27362e-29	1.61921e-46
TK1	1.11066e-45	-0.866563	0.16	0.49	2.09338e-41	8.32796e-47	-0.830262	0.116	0.419	1.56965e-42	1.11066e-45	1.66559e-46
BIRC5	2.01338e-44	-0.936561	0.091	0.416	3.79481e-40	8.84108e-47	-0.836666	0.051	0.346	1.66637e-42	2.01338e-44	1.76822e-46
NUCB2	9.78257e-47	-0.813729	0.586	0.774	1.84382e-42	8.98654e-29	-0.679163	0.626	0.738	1.69378e-24	8.98654e-29	1.95651e-46
RNF130	2.0922e-37	0.435755	0.941	0.774	3.94338e-33	1.16613e-46	0.447232	0.966	0.824	2.19791e-42	2.0922e-37	2.33225e-46
TMEM255A	1.69905e-44	0.28143	0.383	0.105	3.20238e-40	4.06654e-46	0.370123	0.508	0.203	7.66461e-42	1.69905e-44	8.13308e-46
CKS1B	4.85364e-37	-1.07506	0.394	0.596	9.14815e-33	4.63904e-46	-1.0191	0.382	0.612	8.74365e-42	4.85364e-37	9.27807e-46
C1orf228	5.03865e-46	-0.724985	0.209	0.538	9.49686e-42	1.52179e-43	-0.626641	0.174	0.475	2.86828e-39	1.52179e-43	1.00773e-45
PLAC8	7.23361e-39	-0.805275	0.14	0.445	1.36339e-34	6.95188e-46	-0.737748	0.12	0.429	1.31029e-41	7.23361e-39	1.39038e-45
B4GALT1	2.30243e-31	0.458906	0.793	0.521	4.33962e-27	7.39482e-46	0.46562	0.764	0.457	1.39378e-41	2.30243e-31	1.47896e-45
NASP	4.74848e-44	-0.918165	0.692	0.818	8.94993e-40	9.07458e-46	-0.828271	0.728	0.828	1.71038e-41	4.74848e-44	1.81492e-45
JUND	1.12706e-45	-0.587021	0.976	0.988	2.12429e-41	9.05632e-15	-0.283768	0.975	0.971	1.70694e-10	9.05632e-15	2.25412e-45
OAF	4.30525e-38	-0.598533	0.312	0.6	8.11454e-34	1.58174e-45	-0.653751	0.287	0.574	2.98126e-41	4.30525e-38	3.16348e-45
ACTB	2.62847e-45	-0.361133	1	1	4.95414e-41	1.41558e-36	-0.292967	1	1	2.66808e-32	1.41558e-36	5.25694e-45
BARX1	7.59843e-43	-0.663123	0.566	0.769	1.43215e-38	3.15227e-45	-0.613257	0.618	0.812	5.9414e-41	7.59843e-43	6.30454e-45
PPIC	6.52665e-45	-0.670029	0.763	0.875	1.23014e-40	2.58142e-36	-0.541347	0.807	0.881	4.86547e-32	2.58142e-36	1.30533e-44
ACPP	1.00662e-44	-0.900718	0.103	0.44	1.89728e-40	4.21102e-43	-0.79854	0.092	0.381	7.93694e-39	4.21102e-43	2.01324e-44
RALA	4.33953e-26	0.373662	0.931	0.762	8.17915e-22	1.80585e-44	0.480679	0.915	0.759	3.40367e-40	4.33953e-26	3.61171e-44
MKI67	4.29221e-44	-1.35102	0.061	0.381	8.08996e-40	2.41017e-44	-1.40198	0.062	0.346	4.54269e-40	4.29221e-44	4.82034e-44
TPR	7.40808e-44	-0.612659	0.846	0.908	1.39628e-39	8.20979e-36	-0.501362	0.884	0.931	1.54738e-31	8.20979e-36	1.48162e-43
RNF13	5.58547e-17	0.26875	0.84	0.671	1.05275e-12	8.65162e-44	0.452817	0.91	0.71	1.63066e-39	5.58547e-17	1.73032e-43
CTSH	8.48928e-19	0.415977	0.945	0.881	1.60006e-14	1.20043e-43	0.57149	0.975	0.882	2.26258e-39	8.48928e-19	2.40087e-43
MCM7	1.95406e-26	-0.603575	0.239	0.463	3.68301e-22	1.26513e-43	-0.606302	0.146	0.441	2.38451e-39	1.95406e-26	2.53025e-43
COL9A2	1.43298e-43	-0.830916	0.761	0.855	2.70088e-39	4.24723e-32	-0.662318	0.736	0.819	8.00518e-28	4.24723e-32	2.86596e-43
CDK1	5.81631e-32	-0.723925	0.095	0.355	1.09626e-27	1.62234e-43	-0.781056	0.056	0.336	3.05778e-39	5.81631e-32	3.24467e-43
SKA2	1.67045e-43	-0.57183	0.237	0.557	3.14846e-39	8.12502e-38	-0.483129	0.28	0.537	1.5314e-33	8.12502e-38	3.34089e-43
ATAD2	2.2306e-43	-0.7205	0.122	0.44	4.20424e-39	4.31198e-39	-0.657583	0.167	0.434	8.12723e-35	4.31198e-39	4.46121e-43
C3orf80	5.62837e-42	-0.781655	0.394	0.672	1.06084e-37	2.28268e-43	-0.649623	0.282	0.561	4.30239e-39	5.62837e-42	4.56536e-43
DUT	1.53701e-41	-0.983772	0.641	0.779	2.89695e-37	2.80778e-43	-0.915457	0.62	0.775	5.2921e-39	1.53701e-41	5.61555e-43
LRRFIP1	3.31016e-43	-0.607138	0.943	0.962	6.239e-39	8.27112e-22	-0.338773	0.979	0.98	1.55894e-17	8.27112e-22	6.62033e-43
HIST1H4C	2.19151e-42	-0.719713	0.067	0.384	4.13056e-38	2.34414e-41	-0.704506	0.082	0.361	4.41824e-37	2.34414e-41	4.38303e-42
ACTN4	2.19466e-42	-0.545835	0.813	0.905	4.1365e-38	1.45638e-37	-0.462313	0.869	0.926	2.74498e-33	1.45638e-37	4.38932e-42
PHIP	2.28851e-42	-0.739051	0.623	0.809	4.31338e-38	2.03142e-34	-0.643765	0.79	0.86	3.82883e-30	2.03142e-34	4.57701e-42
C1orf162	6.28434e-25	0.286798	0.284	0.099	1.18447e-20	3.12871e-42	0.422154	0.433	0.161	5.897e-38	6.28434e-25	6.25743e-42
ID2	3.90591e-42	-0.734601	0.882	0.932	7.36186e-38	4.29572e-11	-0.326094	0.962	0.958	8.09658e-07	4.29572e-11	7.81182e-42
OAZ2	4.72658e-42	0.51436	0.846	0.616	8.90866e-38	1.46628e-20	0.263157	0.795	0.616	2.76364e-16	1.46628e-20	9.45316e-42
NUSAP1	1.27148e-34	-0.848695	0.103	0.375	2.39648e-30	5.109e-42	-0.844037	0.069	0.343	9.62944e-38	1.27148e-34	1.0218e-41
TEX11	3.33795e-36	-0.477789	0.037	0.315	6.29136e-32	6.10711e-42	-0.453751	0.048	0.323	1.15107e-37	3.33795e-36	1.22142e-41
TYMS	3.36303e-33	-1.28813	0.164	0.422	6.33864e-29	8.28301e-42	-1.19641	0.121	0.4	1.56118e-37	3.36303e-33	1.6566e-41
RBM47	2.04649e-41	0.321819	0.519	0.208	3.85722e-37	7.68943e-36	0.289224	0.566	0.274	1.4493e-31	7.68943e-36	4.09297e-41
TOP2A	1.89902e-37	-1.09283	0.085	0.373	3.57928e-33	3.00601e-41	-1.05257	0.069	0.34	5.66572e-37	1.89902e-37	6.01202e-41
SUB1	3.65488e-41	-0.428383	0.984	0.989	6.88871e-37	2.93585e-31	-0.341351	0.993	0.992	5.53348e-27	2.93585e-31	7.30976e-41
LIPA	4.69615e-29	0.449471	0.882	0.716	8.85129e-25	4.23982e-41	0.546429	0.911	0.778	7.99122e-37	4.69615e-29	8.47964e-41
MT2A	4.8694e-41	-1.2842	0.436	0.688	9.17784e-37	6.40731e-31	-1.17609	0.298	0.514	1.20765e-26	6.40731e-31	9.7388e-41
TIMP2	2.63919e-16	0.333861	0.939	0.837	4.97434e-12	1.30158e-40	0.449732	0.982	0.874	2.45322e-36	2.63919e-16	2.60316e-40
SORT1	1.15411e-33	0.262355	0.462	0.188	2.17527e-29	1.44239e-40	0.348054	0.534	0.246	2.71862e-36	1.15411e-33	2.88478e-40
GYPC	2.43842e-14	0.253697	0.998	0.981	4.59594e-10	1.59651e-40	0.428752	0.995	0.969	3.00909e-36	2.43842e-14	3.19301e-40
CCL5	1.97523e-40	0.924807	0.951	0.859	3.72292e-36	1.28108e-06	-0.340701	0.656	0.715	0.0241459	1.28108e-06	3.95047e-40
PPFIBP1	3.74717e-29	0.390529	0.744	0.472	7.06267e-25	2.53283e-40	0.492979	0.802	0.537	4.77388e-36	3.74717e-29	5.06566e-40
UBE2T	4.35266e-40	-0.895756	0.207	0.494	8.20389e-36	1.29883e-31	-0.76056	0.318	0.511	2.44803e-27	1.29883e-31	8.70532e-40
GPAA1	6.09552e-40	-0.561681	0.907	0.943	1.14888e-35	2.225e-22	-0.373291	0.933	0.951	4.19367e-18	2.225e-22	1.2191e-39
ARID5B	1.24592e-26	0.35653	0.686	0.411	2.34831e-22	1.39374e-39	0.496375	0.859	0.605	2.62691e-35	1.24592e-26	2.78747e-39
DEK	5.15864e-08	-0.383298	0.72	0.705	0.000972301	1.47717e-39	-0.651606	0.505	0.684	2.78418e-35	5.15864e-08	2.95435e-39
PRDX6	4.47084e-36	-0.547842	0.986	0.985	8.42664e-32	1.89319e-39	-0.502301	0.972	0.984	3.56829e-35	4.47084e-36	3.78639e-39
HNRNPA1	2.04766e-39	-0.465999	0.982	0.983	3.85943e-35	8.13039e-36	-0.420919	0.979	0.974	1.53242e-31	8.13039e-36	4.09532e-39
NUDT1	1.10649e-37	-0.582325	0.485	0.689	2.08552e-33	2.10937e-39	-0.532097	0.52	0.696	3.97574e-35	1.10649e-37	4.21874e-39
LRP12	2.23375e-39	0.479348	0.822	0.552	4.21018e-35	3.77642e-24	0.264912	0.58	0.339	7.1178e-20	3.77642e-24	4.4675e-39
CENPM	2.25094e-39	-0.588801	0.045	0.342	4.24257e-35	1.04878e-38	-0.508387	0.054	0.313	1.97673e-34	1.04878e-38	4.50188e-39
MZT2B	2.43757e-39	-0.523838	0.923	0.947	4.59434e-35	2.53858e-24	-0.369268	0.936	0.952	4.78472e-20	2.53858e-24	4.87515e-39
SRGN	1.3033e-26	0.455527	0.998	0.985	2.45646e-22	2.57376e-39	0.514913	0.998	0.981	4.85101e-35	1.3033e-26	5.14751e-39
MAD2L1	2.98894e-39	-0.660235	0.122	0.422	5.63356e-35	3.00552e-36	-0.631414	0.149	0.405	5.6648e-32	3.00552e-36	5.97788e-39
MMP8	4.38601e-39	0.651844	0.217	0.033	8.26676e-35	1.0654e-25	0.344962	0.18	0.042	2.00806e-21	1.0654e-25	8.77203e-39
HOXA10	1.21267e-22	-0.378401	0.231	0.454	2.28563e-18	8.41422e-39	-0.481568	0.356	0.607	1.58591e-34	1.21267e-22	1.68284e-38
BIN1	1.94275e-23	-0.416181	0.189	0.413	3.66169e-19	1.26065e-38	-0.561512	0.192	0.47	2.37608e-34	1.94275e-23	2.52131e-38
BNIP3L	1.26771e-38	0.504926	0.856	0.591	2.38939e-34	1.8389e-29	0.401519	0.839	0.619	3.46596e-25	1.8389e-29	2.53543e-38
MND1	4.39498e-35	-0.443071	0.075	0.357	8.28366e-31	1.43461e-38	-0.447061	0.087	0.353	2.70395e-34	4.39498e-35	2.86921e-38
NDUFB11	1.66457e-38	-0.433894	0.982	0.982	3.13738e-34	6.07099e-25	-0.320797	0.985	0.975	1.14426e-20	6.07099e-25	3.32914e-38
ETS1	1.93618e-38	0.481069	0.787	0.491	3.64932e-34	3.25181e-34	0.42054	0.734	0.469	6.129e-30	3.25181e-34	3.87236e-38
CPNE2	1.93828e-38	-0.533554	0.509	0.717	3.65327e-34	8.86562e-32	-0.439168	0.589	0.745	1.67099e-27	8.86562e-32	3.87656e-38
MIS18BP1	4.74587e-38	-0.487049	0.148	0.452	8.94502e-34	1.64883e-29	-0.482537	0.338	0.541	3.10772e-25	1.64883e-29	9.49175e-38
TMEM158	5.3428e-25	0.524788	0.854	0.68	1.00701e-20	6.63773e-38	0.634676	0.916	0.723	1.25108e-33	5.3428e-25	1.32755e-37
ARHGAP11A	2.07547e-30	-0.33505	0.073	0.33	3.91184e-26	8.96832e-38	-0.43068	0.151	0.425	1.69035e-33	2.07547e-30	1.79366e-37
PDLIM1	1.58842e-28	-0.30911	0.055	0.296	2.99386e-24	1.48685e-37	-0.32996	0.039	0.293	2.80242e-33	1.58842e-28	2.97371e-37
SRP9	1.52341e-37	-0.427688	0.986	0.983	2.87131e-33	1.93578e-23	-0.288319	0.99	0.99	3.64856e-19	1.93578e-23	3.04681e-37
NDC80	8.18886e-30	-0.413844	0.026	0.26	1.54344e-25	1.53367e-37	-0.486812	0.025	0.267	2.89067e-33	8.18886e-30	3.06735e-37
NRGN	1.84004e-37	-0.956175	0.836	0.9	3.46811e-33	1.73332e-36	-0.785001	0.828	0.918	3.26697e-32	1.73332e-36	3.68009e-37
ALCAM	2.09226e-31	0.58675	0.941	0.857	3.94349e-27	1.92245e-37	0.540518	0.944	0.848	3.62343e-33	2.09226e-31	3.8449e-37
CD97	2.40668e-37	-0.476214	0.256	0.555	4.53611e-33	5.54023e-21	-0.321497	0.336	0.519	1.04422e-16	5.54023e-21	4.81336e-37
RNASE1	3.10006e-29	0.276946	0.138	0.015	5.84299e-25	2.80268e-37	0.40695	0.21	0.037	5.28249e-33	3.10006e-29	5.60536e-37
ZWINT	2.82539e-37	-0.808217	0.235	0.502	5.3253e-33	5.22691e-30	-0.721183	0.262	0.471	9.85167e-26	5.22691e-30	5.65079e-37
METRNL	2.91425e-37	0.508644	0.874	0.623	5.49277e-33	8.45398e-35	0.461975	0.913	0.714	1.59341e-30	8.45398e-35	5.82849e-37
MYBL2	1.22025e-36	-0.685165	0.091	0.38	2.29993e-32	5.00768e-37	-0.5827	0.07	0.326	9.43847e-33	1.22025e-36	1.00154e-36
CBX3	6.30725e-37	-0.514161	0.838	0.9	1.18879e-32	5.12026e-37	-0.446255	0.854	0.902	9.65066e-33	6.30725e-37	1.02405e-36
HMMR	4.37457e-34	-0.632109	0.032	0.295	8.24519e-30	6.36569e-37	-0.632311	0.028	0.268	1.19981e-32	4.37457e-34	1.27314e-36
ORC6	7.11387e-33	-0.554789	0.112	0.377	1.34082e-28	8.20503e-37	-0.500322	0.125	0.385	1.54648e-32	7.11387e-33	1.64101e-36
STX12	8.74407e-37	0.384231	0.795	0.507	1.64808e-32	1.96537e-25	0.267727	0.697	0.451	3.70434e-21	1.96537e-25	1.74881e-36
SHCBP1	3.58688e-28	-0.338586	0.039	0.269	6.76056e-24	1.20849e-36	-0.374199	0.036	0.28	2.27776e-32	3.58688e-28	2.41698e-36
DPYSL2	1.33596e-36	-0.608155	0.531	0.724	2.51802e-32	1.10584e-32	-0.479436	0.511	0.694	2.08429e-28	1.10584e-32	2.67192e-36
GGH	1.83432e-36	-0.538911	0.189	0.479	3.45732e-32	1.32539e-34	-0.46051	0.172	0.424	2.49809e-30	1.32539e-34	3.66863e-36
PTTG1	2.17534e-36	-0.89747	0.211	0.475	4.10009e-32	4.87508e-31	-0.750058	0.177	0.402	9.18855e-27	4.87508e-31	4.35069e-36
CAP1	2.50507e-36	-0.362618	1	1	4.72156e-32	1.52156e-26	-0.260934	1	1	2.86783e-22	1.52156e-26	5.01014e-36
PFN1	1.33761e-31	-0.575488	0.998	0.995	2.52112e-27	2.81145e-36	-0.587063	0.998	0.998	5.29902e-32	1.33761e-31	5.6229e-36
RASAL2	4.48661e-36	-0.543638	0.424	0.661	8.45637e-32	1.17388e-21	-0.433584	0.68	0.761	2.21253e-17	1.17388e-21	8.97322e-36
NUF2	4.51998e-35	-0.50063	0.041	0.313	8.51926e-31	4.99462e-36	-0.510304	0.036	0.278	9.41386e-32	4.51998e-35	9.98924e-36
CAPZA1	5.82109e-36	-0.428648	0.941	0.963	1.09716e-31	8.02042e-22	-0.308198	0.952	0.963	1.51169e-17	8.02042e-22	1.16422e-35
CREG1	9.10658e-36	0.419118	0.791	0.52	1.71641e-31	3.16853e-35	0.414247	0.821	0.569	5.97204e-31	3.16853e-35	1.82132e-35
SERPINE2	9.71759e-36	0.919199	0.813	0.614	1.83157e-31	2.53602e-32	-0.667073	0.107	0.344	4.7799e-28	2.53602e-32	1.94352e-35
NCAPG	6.90908e-32	-0.433326	0.037	0.289	1.30222e-27	1.48753e-35	-0.454483	0.028	0.263	2.8037e-31	6.90908e-32	2.97506e-35
SLC31A2	1.74316e-28	0.281201	0.548	0.28	3.28551e-24	1.76077e-35	0.288034	0.477	0.213	3.3187e-31	1.74316e-28	3.52154e-35
KIF2C	1.02542e-32	-0.460463	0.028	0.282	1.93271e-28	2.32362e-35	-0.446639	0.025	0.258	4.37957e-31	1.02542e-32	4.64725e-35
AIF1	3.23885e-35	0.502808	0.903	0.657	6.10458e-31	1.74805e-32	0.466982	0.884	0.699	3.29473e-28	1.74805e-32	6.47769e-35
TSPO	1.34646e-29	-0.421251	0.978	0.988	2.5378e-25	3.60069e-35	-0.414326	0.974	0.993	6.78659e-31	1.34646e-29	7.20139e-35
CDC20	3.79962e-35	-1.04224	0.093	0.373	7.16153e-31	5.97347e-32	-1.08755	0.167	0.393	1.12588e-27	5.97347e-32	7.59924e-35
HOXA11-AS	3.73723e-27	-0.40543	0.118	0.36	7.04394e-23	6.1219e-35	-0.415372	0.161	0.422	1.15386e-30	3.73723e-27	1.22438e-34
GTSE1	6.79541e-35	-0.442829	0.012	0.273	1.2808e-30	1.952e-29	-0.385428	0.033	0.237	3.67914e-25	1.952e-29	1.35908e-34
KIF20B	9.17985e-35	-0.588844	0.105	0.382	1.73022e-30	1.704e-33	-0.527177	0.169	0.412	3.21169e-29	1.704e-33	1.83597e-34
PRC1	9.26452e-35	-0.610989	0.067	0.341	1.74618e-30	3.46977e-31	-0.55344	0.082	0.306	6.53982e-27	3.46977e-31	1.8529e-34
LSM2	9.694e-35	-0.450754	0.734	0.837	1.82712e-30	1.57355e-16	-0.280009	0.826	0.856	2.96583e-12	1.57355e-16	1.9388e-34
UBE2C	1.97515e-32	-0.510152	0.045	0.3	3.72277e-28	1.00646e-34	-0.54429	0.044	0.282	1.89697e-30	1.97515e-32	2.01292e-34
PTCRA	8.37662e-26	0.341932	0.483	0.239	1.57883e-21	1.10877e-34	0.37036	0.589	0.306	2.08981e-30	8.37662e-26	2.21754e-34
PBX3	1.32419e-34	-0.513482	0.562	0.751	2.49584e-30	3.88457e-20	-0.366375	0.636	0.727	7.32164e-16	3.88457e-20	2.64839e-34
EXO5	1.33352e-34	-0.487185	0.525	0.729	2.51343e-30	1.29506e-14	-0.296024	0.69	0.749	2.44092e-10	1.29506e-14	2.66705e-34
S100A4	4.17128e-28	-0.498151	0.998	1	7.86203e-24	1.55908e-34	-0.495961	0.998	0.999	2.93856e-30	4.17128e-28	3.11816e-34
CTSC	2.72619e-23	0.51658	0.953	0.885	5.13832e-19	2.52584e-34	0.488069	0.982	0.926	4.7607e-30	2.72619e-23	5.05168e-34
CADM1	5.39225e-21	0.307558	0.775	0.532	1.01633e-16	2.55227e-34	0.45509	0.836	0.579	4.81052e-30	5.39225e-21	5.10454e-34
H2AFZ	3.51496e-34	-1.25242	0.984	0.975	6.625e-30	2.01866e-23	-1.05383	0.997	0.977	3.80476e-19	2.01866e-23	7.02992e-34
RGS1	4.33616e-34	-0.648192	0.913	0.932	8.17279e-30	3.74647e-13	-0.344607	0.957	0.948	7.06134e-09	3.74647e-13	8.67231e-34
RAB5C	1.32671e-28	0.32792	0.978	0.929	2.50058e-24	6.24633e-34	0.354468	0.992	0.946	1.17731e-29	1.32671e-28	1.24927e-33
ASPM	1.06549e-32	-0.657186	0.028	0.28	2.00824e-28	6.5878e-34	-0.702833	0.033	0.261	1.24167e-29	1.06549e-32	1.31756e-33
SCAF11	8.09301e-34	-0.569157	0.765	0.88	1.52537e-29	1.55526e-15	-0.353372	0.889	0.91	2.93136e-11	1.55526e-15	1.6186e-33
LSM3	2.82712e-32	-0.458807	0.905	0.916	5.32856e-28	9.63653e-34	-0.407202	0.89	0.924	1.81629e-29	2.82712e-32	1.92731e-33
SMC2	1.06674e-33	-0.528187	0.203	0.466	2.0106e-29	2.68938e-32	-0.511378	0.241	0.469	5.06895e-28	2.68938e-32	2.13349e-33
H2AFX	1.57919e-33	-0.8599	0.438	0.632	2.97646e-29	1.6136e-23	-0.811821	0.516	0.624	3.04132e-19	1.6136e-23	3.15838e-33
CHCHD2	1.80292e-30	-0.340994	0.998	0.998	3.39814e-26	1.66486e-33	-0.315226	0.998	0.999	3.13793e-29	1.80292e-30	3.32973e-33
AZU1	3.99604e-33	-1.1852	0.686	0.819	7.53173e-29	1.22034e-25	-1.05791	0.725	0.823	2.30009e-21	1.22034e-25	7.99207e-33
LMNB1	8.92821e-31	-0.417326	0.045	0.292	1.68279e-26	4.27347e-33	-0.45302	0.092	0.334	8.05464e-29	8.92821e-31	8.54695e-33
IGFBP2	4.38919e-33	-0.448927	0.101	0.378	8.27275e-29	1.86304e-29	-0.412618	0.102	0.328	3.51146e-25	1.86304e-29	8.77839e-33
MYOZ1	1.29426e-32	-0.406487	0.118	0.395	2.43942e-28	4.61873e-33	-0.408352	0.169	0.419	8.70538e-29	1.29426e-32	9.23746e-33
DIAPH3	1.23579e-27	-0.283831	0.024	0.244	2.32922e-23	7.21284e-33	-0.29998	0.015	0.229	1.35948e-28	1.23579e-27	1.44257e-32
LAMC1	2.77485e-25	0.299273	0.661	0.415	5.23003e-21	7.43853e-33	0.320027	0.685	0.425	1.40201e-28	2.77485e-25	1.48771e-32
IVNS1ABP	2.34971e-31	0.377952	0.781	0.503	4.42873e-27	8.10611e-33	0.39797	0.821	0.6	1.52784e-28	2.34971e-31	1.62122e-32
RPN2	8.34881e-33	-0.504799	0.953	0.949	1.57358e-28	3.91121e-20	-0.350644	0.954	0.949	7.37185e-16	3.91121e-20	1.66976e-32
BRCA1	1.05177e-32	-0.441173	0.077	0.345	1.98238e-28	6.21863e-32	-0.467169	0.149	0.391	1.17209e-27	6.21863e-32	2.10354e-32
CDT1	4.49206e-21	-0.302429	0.067	0.261	8.46664e-17	1.79618e-32	-0.351922	0.066	0.302	3.38543e-28	4.49206e-21	3.59235e-32
TPX2	1.90854e-32	-0.747122	0.099	0.365	3.59723e-28	2.39594e-23	-0.685146	0.152	0.338	4.51587e-19	2.39594e-23	3.81709e-32
ST3GAL4	2.89923e-13	-0.403777	0.594	0.659	5.46446e-09	2.04804e-32	-0.556767	0.428	0.63	3.86015e-28	2.89923e-13	4.09608e-32
APOC1	1.2117e-31	-1.17507	0.682	0.794	2.28381e-27	2.32056e-32	-1.05524	0.648	0.791	4.37379e-28	1.2117e-31	4.64112e-32
BUB3	5.63082e-26	-0.552843	0.641	0.73	1.0613e-21	3.07613e-32	-0.546296	0.641	0.744	5.7979e-28	5.63082e-26	6.15227e-32
MCM3	4.7646e-29	-0.726148	0.296	0.519	8.98033e-25	3.27562e-32	-0.71289	0.331	0.544	6.1739e-28	4.7646e-29	6.55125e-32
C1orf122	3.96582e-32	0.48222	0.923	0.767	7.47478e-28	4.2098e-20	0.286017	0.882	0.732	7.93464e-16	4.2098e-20	7.93164e-32
CDCA2	1.05237e-26	-0.296707	0.012	0.221	1.9835e-22	4.10724e-32	-0.364906	0.028	0.244	7.74133e-28	1.05237e-26	8.21449e-32
DIAPH1	1.86781e-22	-0.400045	0.458	0.63	3.52045e-18	4.91264e-32	-0.445354	0.493	0.677	9.25934e-28	1.86781e-22	9.82528e-32
KIF23	7.58698e-25	-0.35344	0.039	0.247	1.42999e-20	4.96351e-32	-0.395407	0.021	0.234	9.35522e-28	7.58698e-25	9.92701e-32
LTC4S	1.82793e-27	-0.404106	0.15	0.399	3.44528e-23	5.51506e-32	-0.413814	0.152	0.406	1.03948e-27	1.82793e-27	1.10301e-31
ASF1B	6.51012e-26	-0.39768	0.065	0.287	1.22703e-21	6.73052e-32	-0.391643	0.044	0.268	1.26857e-27	6.51012e-26	1.3461e-31
PSMB8	7.0203e-32	-0.421977	0.929	0.958	1.32319e-27	1.32527e-14	-0.263747	0.961	0.964	2.49787e-10	1.32527e-14	1.40406e-31
CCNA2	5.90517e-28	-0.356628	0.03	0.254	1.11301e-23	9.5259e-32	-0.421869	0.038	0.254	1.79544e-27	5.90517e-28	1.90518e-31
GMFG	1.09757e-31	-0.390172	0.97	0.978	2.06871e-27	2.98828e-22	-0.295695	0.977	0.987	5.63231e-18	2.98828e-22	2.19515e-31
YWHAH	1.32608e-31	-0.530286	0.562	0.713	2.49939e-27	1.38293e-15	-0.361091	0.72	0.747	2.60656e-11	1.38293e-15	2.65215e-31
LST1	1.92328e-31	0.588491	0.757	0.485	3.625e-27	8.29758e-31	0.515595	0.72	0.472	1.56393e-26	8.29758e-31	3.84656e-31
CLSPN	5.86061e-25	-0.49126	0.077	0.297	1.10461e-20	2.0271e-31	-0.47545	0.064	0.291	3.82069e-27	5.86061e-25	4.05421e-31
CENPK	1.30255e-26	-0.309084	0.057	0.28	2.45506e-22	2.45142e-31	-0.299031	0.044	0.265	4.62043e-27	1.30255e-26	4.90284e-31
CASC5	1.04145e-28	-0.350308	0.034	0.267	1.96292e-24	2.7917e-31	-0.355905	0.038	0.254	5.2618e-27	1.04145e-28	5.5834e-31
HLA-C	2.67595e-26	-0.419916	0.992	0.988	5.04364e-22	3.89771e-31	-0.438888	0.998	0.995	7.3464e-27	2.67595e-26	7.79541e-31
SATB1	4.21315e-31	-0.549005	0.412	0.616	7.94094e-27	8.34487e-30	-0.478204	0.59	0.735	1.57284e-25	8.34487e-30	8.4263e-31
FBXO5	1.46765e-29	-0.448127	0.041	0.28	2.76623e-25	5.34323e-31	-0.462118	0.067	0.29	1.00709e-26	1.46765e-29	1.06865e-30
RPA3	6.17153e-31	-0.561717	0.345	0.553	1.16321e-26	4.71585e-28	-0.466249	0.369	0.555	8.88843e-24	4.71585e-28	1.23431e-30
CNPY3	7.45555e-31	-0.48353	0.909	0.938	1.40522e-26	1.13782e-22	-0.36474	0.925	0.936	2.14456e-18	1.13782e-22	1.49111e-30
SIRPA	3.14285e-24	0.278857	0.71	0.452	5.92365e-20	8.17969e-31	0.320994	0.721	0.464	1.54171e-26	3.14285e-24	1.63594e-30
SGOL1	8.69213e-31	-0.351361	0.047	0.296	1.63829e-26	1.1397e-28	-0.28897	0.041	0.247	2.1481e-24	1.1397e-28	1.73843e-30
MT1E	2.26528e-24	-0.525359	0.081	0.3	4.26959e-20	1.28988e-30	-0.53155	0.075	0.299	2.43116e-26	2.26528e-24	2.57976e-30
GNA15	5.73886e-21	0.289736	0.669	0.442	1.08166e-16	1.47341e-30	0.304579	0.67	0.414	2.77708e-26	5.73886e-21	2.94681e-30
ESCO2	1.69071e-30	-0.485747	0.034	0.278	3.18665e-26	3.14093e-30	-0.354266	0.028	0.234	5.92003e-26	3.14093e-30	3.38142e-30
FANCI	4.878e-25	-0.340992	0.075	0.294	9.19405e-21	1.74138e-30	-0.359971	0.057	0.279	3.28215e-26	4.878e-25	3.48276e-30
CDCA5	3.69294e-26	-0.278829	0.018	0.225	6.96046e-22	1.75417e-30	-0.271069	0.02	0.225	3.30626e-26	3.69294e-26	3.50834e-30
TMEM160	1.77577e-30	-0.437457	0.832	0.887	3.34697e-26	2.3085e-22	-0.31901	0.869	0.892	4.35106e-18	2.3085e-22	3.55154e-30
APOBEC3B	1.4055e-29	-0.352932	0.024	0.259	2.64908e-25	2.32076e-30	-0.280812	0.011	0.21	4.37417e-26	1.4055e-29	4.64152e-30
MAP4K4	2.45069e-30	0.467153	0.864	0.66	4.61906e-26	1.42807e-22	0.335394	0.848	0.693	2.69162e-18	1.42807e-22	4.90138e-30
CENPU	4.78955e-19	-0.330805	0.099	0.287	9.02734e-15	6.65299e-30	-0.330624	0.049	0.266	1.25395e-25	4.78955e-19	1.3306e-29
TMEM106C	4.62981e-26	-0.496055	0.17	0.4	8.72626e-22	7.64625e-30	-0.435323	0.166	0.396	1.44116e-25	4.62981e-26	1.52925e-29
USP1	8.09997e-30	-0.540827	0.235	0.479	1.52668e-25	5.98899e-18	-0.43408	0.351	0.491	1.12881e-13	5.98899e-18	1.61999e-29
EZR	1.18566e-29	-0.520116	0.667	0.776	2.23474e-25	2.32215e-19	-0.387552	0.736	0.792	4.37678e-15	2.32215e-19	2.37133e-29
PSTPIP1	4.20603e-24	0.258632	0.527	0.278	7.92753e-20	1.26481e-29	0.276628	0.608	0.347	2.3839e-25	4.20603e-24	2.52961e-29
RAN	6.35965e-08	-0.252647	0.998	0.99	0.00119867	1.67722e-29	-0.457571	0.992	0.984	3.16123e-25	6.35965e-08	3.35445e-29
SMIM19	2.11929e-29	-0.388384	0.736	0.846	3.99443e-25	2.79049e-20	-0.318583	0.766	0.834	5.25951e-16	2.79049e-20	4.23857e-29
KLHDC3	4.5113e-22	-0.391982	0.625	0.725	8.5029e-18	2.74769e-29	-0.389277	0.679	0.794	5.17884e-25	4.5113e-22	5.49538e-29
ATP6V1F	1.20212e-23	0.307612	0.99	0.976	2.26575e-19	3.09488e-29	0.28611	0.998	0.987	5.83323e-25	1.20212e-23	6.18976e-29
DLGAP5	1.59511e-27	-0.377856	0.008	0.219	3.00647e-23	3.15654e-29	-0.340203	0.015	0.208	5.94945e-25	1.59511e-27	6.31309e-29
SIVA1	3.22596e-29	-0.576844	0.72	0.81	6.08029e-25	5.6121e-27	-0.509669	0.759	0.814	1.05777e-22	5.6121e-27	6.45192e-29
FUS	1.14108e-20	-0.480219	0.86	0.873	2.15071e-16	3.87777e-29	-0.540653	0.838	0.87	7.30882e-25	1.14108e-20	7.75554e-29
TTK	2.89339e-23	-0.286008	0.039	0.237	5.45346e-19	4.25644e-29	-0.360188	0.051	0.26	8.02255e-25	2.89339e-23	8.51289e-29
LAMP2	2.5663e-14	0.278064	0.945	0.859	4.83696e-10	8.14121e-29	0.363173	0.969	0.883	1.53446e-24	2.5663e-14	1.62824e-28
S100A8	8.30438e-29	0.516713	0.193	0.039	1.56521e-24	5.12346e-26	0.548317	0.167	0.035	9.65669e-22	5.12346e-26	1.66088e-28
PINLYP	4.75432e-19	0.371622	0.963	0.859	8.96094e-15	9.47878e-29	0.512816	0.977	0.894	1.78656e-24	4.75432e-19	1.89576e-28
PSME2	6.73472e-21	-0.380882	0.87	0.909	1.26936e-16	1.02822e-28	-0.441721	0.875	0.893	1.93798e-24	6.73472e-21	2.05644e-28
PNISR	1.43672e-28	-0.481554	0.884	0.907	2.70794e-24	4.82719e-20	-0.384468	0.89	0.914	9.09828e-16	4.82719e-20	2.87345e-28
HERPUD1	1.04904e-07	-0.278577	0.655	0.702	0.00197724	1.43857e-28	0.387204	0.908	0.764	2.71143e-24	1.04904e-07	2.87715e-28
FAM63B	1.44615e-28	-0.460075	0.162	0.415	2.7257e-24	1.07406e-22	-0.47784	0.311	0.497	2.0244e-18	1.07406e-22	2.89229e-28
ITGB7	2.60343e-16	0.386507	0.826	0.647	4.90694e-12	1.90314e-28	0.480382	0.875	0.678	3.58704e-24	2.60343e-16	3.80628e-28
DHFR	2.01048e-28	-0.535131	0.243	0.474	3.78935e-24	1.74426e-21	-0.427876	0.264	0.441	3.28758e-17	1.74426e-21	4.02096e-28
POLR2K	2.3198e-28	-0.398873	0.86	0.889	4.37235e-24	5.06211e-23	-0.311892	0.841	0.895	9.54107e-19	5.06211e-23	4.63959e-28
KIF11	2.59599e-25	-0.316129	0.03	0.239	4.89292e-21	2.33731e-28	-0.348685	0.039	0.24	4.40535e-24	2.59599e-25	4.67461e-28
S100A10	5.52755e-20	-0.779236	0.913	0.936	1.04183e-15	2.46224e-28	-0.894065	0.908	0.936	4.64084e-24	5.52755e-20	4.92449e-28
COMMD3	3.08201e-28	-0.501667	0.578	0.726	5.80897e-24	2.92912e-28	-0.465434	0.698	0.795	5.5208e-24	3.08201e-28	5.85823e-28
ANXA2	3.80157e-25	0.415242	0.992	0.971	7.1652e-21	2.97043e-28	0.424494	0.987	0.964	5.59866e-24	3.80157e-25	5.94086e-28
SMC3	4.20946e-28	-0.523626	0.509	0.659	7.93398e-24	1.81299e-17	-0.397441	0.651	0.708	3.41712e-13	1.81299e-17	8.41891e-28
TUBB4B	4.36653e-28	-0.856061	0.915	0.928	8.23004e-24	2.37424e-20	-0.755602	0.93	0.934	4.47496e-16	2.37424e-20	8.73306e-28
RBX1	5.02305e-28	-0.357583	0.941	0.943	9.46744e-24	7.03651e-25	-0.331258	0.911	0.936	1.32624e-20	7.03651e-25	1.00461e-27
ARL2	5.80066e-28	-0.437244	0.738	0.822	1.09331e-23	8.96235e-22	-0.333625	0.797	0.847	1.68922e-17	8.96235e-22	1.16013e-27
DMRTA2	7.03723e-28	-0.35385	0.15	0.409	1.32638e-23	1.0803e-24	-0.333092	0.285	0.504	2.03616e-20	1.0803e-24	1.40745e-27
CITED4	7.11238e-28	-0.874281	0.978	0.994	1.34054e-23	0.00727238	-0.409555	0.936	0.928	1	0.00727238	1.42248e-27
FBP1	9.50084e-22	-0.368268	0.03	0.216	1.79072e-17	7.42166e-28	-0.32952	0.021	0.211	1.39883e-23	9.50084e-22	1.48433e-27
CES1	9.17062e-28	-0.429153	0.168	0.42	1.72848e-23	4.27709e-25	-0.392422	0.19	0.403	8.06145e-21	4.27709e-25	1.83412e-27
PBK	1.53109e-27	-0.410034	0.047	0.276	2.88579e-23	9.86982e-28	-0.362514	0.026	0.217	1.86026e-23	1.53109e-27	1.97396e-27
CCNB2	3.23728e-26	-0.394058	0.065	0.29	6.10163e-22	1.00474e-27	-0.407244	0.08	0.291	1.89374e-23	3.23728e-26	2.00948e-27
IFNGR2	4.63444e-24	0.336705	0.988	0.943	8.735e-20	1.77166e-27	0.369058	0.907	0.752	3.33922e-23	4.63444e-24	3.54331e-27
ATP6V1G1	2.20464e-23	0.266962	0.996	0.972	4.1553e-19	2.11431e-27	0.267705	0.995	0.984	3.98506e-23	2.20464e-23	4.22862e-27
H1FX	2.28933e-27	-0.54525	0.696	0.814	4.31492e-23	1.43797e-15	-0.387734	0.757	0.792	2.7103e-11	1.43797e-15	4.57865e-27
ANP32B	2.32216e-27	-0.668907	0.828	0.859	4.3768e-23	5.74702e-24	-0.568754	0.854	0.865	1.0832e-19	5.74702e-24	4.64431e-27
ATP6V1B2	2.55225e-27	0.411212	0.828	0.658	4.81048e-23	9.30102e-22	0.277673	0.874	0.71	1.75306e-17	9.30102e-22	5.1045e-27
FEN1	1.28471e-18	-0.48076	0.209	0.388	2.42142e-14	2.56174e-27	-0.498006	0.205	0.416	4.82836e-23	1.28471e-18	5.12348e-27
C1orf21	2.84999e-27	0.328337	0.588	0.32	5.37167e-23	4.97029e-23	0.277183	0.579	0.344	9.368e-19	4.97029e-23	5.69999e-27
GAK	1.43163e-17	0.261055	0.651	0.441	2.69834e-13	2.86811e-27	0.306676	0.695	0.459	5.40581e-23	1.43163e-17	5.73622e-27
CKAP2	3.1159e-27	-0.391159	0.095	0.33	5.87286e-23	6.88558e-22	-0.387857	0.231	0.424	1.2978e-17	6.88558e-22	6.23181e-27
IGF2R	7.73308e-18	0.300913	0.88	0.73	1.45753e-13	3.13185e-27	0.391939	0.903	0.773	5.90291e-23	7.73308e-18	6.2637e-27
LSM4	3.59568e-27	-0.490026	0.897	0.919	6.77713e-23	4.77235e-19	-0.373196	0.952	0.926	8.99492e-15	4.77235e-19	7.19136e-27
BRI3BP	3.62044e-27	-0.468373	0.394	0.597	6.82381e-23	3.57376e-20	-0.385054	0.566	0.669	6.73583e-16	3.57376e-20	7.24088e-27
CENPE	2.09589e-23	-0.424178	0.083	0.294	3.95033e-19	4.033e-27	-0.431375	0.077	0.285	7.6014e-23	2.09589e-23	8.06601e-27
CRIP2	1.1965e-19	-0.357203	0.108	0.299	2.25516e-15	4.77394e-27	-0.373994	0.09	0.303	8.99792e-23	1.1965e-19	9.54788e-27
HLA-A	5.68057e-27	-0.478684	0.998	0.997	1.07067e-22	7.16954e-21	-0.368639	0.998	0.998	1.35132e-16	7.16954e-21	1.13611e-26
TACC3	9.59876e-27	-0.339622	0.065	0.292	1.80917e-22	2.40393e-16	-0.319688	0.157	0.307	4.53093e-12	2.40393e-16	1.91975e-26
HLA-B	1.01318e-26	-0.422886	0.992	0.992	1.90965e-22	2.83185e-16	-0.306586	0.997	0.992	5.33747e-12	2.83185e-16	2.02637e-26
HNRNPD	1.27532e-26	-0.438209	0.852	0.889	2.40372e-22	4.18925e-18	-0.352152	0.895	0.889	7.89589e-14	4.18925e-18	2.55064e-26
RPL36AL	6.07075e-25	-0.320977	0.988	0.986	1.14421e-20	1.37832e-26	-0.301067	0.98	0.98	2.59785e-22	6.07075e-25	2.75663e-26
RNASEH2B	1.41197e-26	-0.401263	0.349	0.562	2.66129e-22	5.94457e-26	-0.371031	0.398	0.593	1.12043e-21	5.94457e-26	2.82395e-26
DNASE2	1.50884e-26	-0.606049	0.688	0.78	2.84386e-22	5.09482e-09	-0.321189	0.802	0.813	9.60271e-05	5.09482e-09	3.01768e-26
ANLN	1.58512e-24	-0.270868	0.022	0.221	2.98763e-20	1.72277e-26	-0.283583	0.026	0.209	3.24709e-22	1.58512e-24	3.44555e-26
NCAPD3	1.77505e-26	-0.480055	0.262	0.485	3.34561e-22	5.65884e-26	-0.460656	0.362	0.538	1.06658e-21	5.65884e-26	3.5501e-26
LMO2	1.96367e-26	-0.506887	0.353	0.571	3.70113e-22	5.33307e-17	-0.432413	0.743	0.801	1.00518e-12	5.33307e-17	3.92735e-26
TMEM173	1.13566e-23	-0.395629	0.28	0.506	2.1405e-19	2.42834e-26	-0.384058	0.379	0.578	4.57694e-22	1.13566e-23	4.85668e-26
FAM46A	2.50066e-26	-0.700487	0.394	0.605	4.71324e-22	1.58146e-21	-0.665597	0.528	0.653	2.98074e-17	1.58146e-21	5.00132e-26
RRM2	2.66962e-23	-0.484929	0.049	0.249	5.0317e-19	2.58342e-26	-0.430567	0.025	0.206	4.86923e-22	2.66962e-23	5.16684e-26
CTSS	2.98649e-26	0.334752	0.994	0.967	5.62893e-22	4.5402e-21	0.281959	0.998	0.972	8.55737e-17	4.5402e-21	5.97297e-26
MCM4	7.15405e-22	-0.49392	0.193	0.397	1.3484e-17	3.47937e-26	-0.499943	0.21	0.416	6.55792e-22	7.15405e-22	6.95874e-26
LPPR3	2.98017e-23	-0.355897	0.045	0.244	5.61702e-19	3.61454e-26	-0.348681	0.066	0.268	6.81268e-22	2.98017e-23	7.22907e-26
PHF19	4.09701e-26	-0.487656	0.262	0.474	7.72204e-22	3.81117e-12	-0.315939	0.328	0.451	7.1833e-08	3.81117e-12	8.19401e-26
GPC3	4.26706e-26	-0.634586	0.316	0.537	8.04256e-22	1.49208e-13	-0.450311	0.336	0.465	2.81227e-09	1.49208e-13	8.53413e-26
RP11-344E13.3	4.63682e-26	-0.479997	0.412	0.62	8.73947e-22	1.6255e-23	-0.408271	0.521	0.676	3.06374e-19	1.6255e-23	9.27363e-26
FCGRT	1.20054e-16	0.282234	1	0.992	2.26277e-12	4.89928e-26	0.354866	1	0.99	9.23416e-22	1.20054e-16	9.79856e-26
TTF2	5.21574e-26	-0.380175	0.233	0.464	9.83062e-22	9.1621e-17	-0.261778	0.241	0.405	1.72687e-12	9.1621e-17	1.04315e-25
FAM111A	1.77282e-23	-0.488861	0.245	0.451	3.34141e-19	6.32054e-26	-0.508449	0.239	0.429	1.1913e-21	1.77282e-23	1.26411e-25
SLC25A5	8.18404e-26	-0.387559	0.984	0.986	1.54253e-21	3.48512e-25	-0.327256	0.985	0.99	6.56876e-21	3.48512e-25	1.63681e-25
CNN2	8.20046e-26	-0.417902	0.755	0.837	1.54562e-21	6.42235e-16	-0.285666	0.823	0.849	1.21049e-11	6.42235e-16	1.64009e-25
VEGFC	2.41151e-17	-0.388561	0.095	0.269	4.54522e-13	8.63133e-26	-0.347313	0.039	0.227	1.62683e-21	2.41151e-17	1.72627e-25
SPC25	3.44792e-24	-0.360718	0.041	0.244	6.49865e-20	1.20048e-25	-0.319977	0.026	0.204	2.26266e-21	3.44792e-24	2.40095e-25
SUN2	1.49863e-25	-0.40128	0.396	0.591	2.82461e-21	4.04838e-16	-0.304822	0.495	0.619	7.63038e-12	4.04838e-16	2.99725e-25
ITM2B	1.63804e-25	-0.562692	0.998	0.999	3.08739e-21	1.61606e-06	-0.292786	0.998	1	0.0304596	1.61606e-06	3.27609e-25
TEX9	1.88963e-25	-0.418256	0.136	0.373	3.56158e-21	1.49078e-17	-0.331727	0.131	0.293	2.80983e-13	1.49078e-17	3.77927e-25
PYCR2	2.04321e-25	-0.397323	0.467	0.641	3.85105e-21	1.0026e-15	-0.296231	0.584	0.662	1.88971e-11	1.0026e-15	4.08643e-25
CMTM6	3.54042e-25	-0.40435	0.884	0.911	6.67298e-21	1.08515e-12	-0.277888	0.875	0.873	2.0453e-08	1.08515e-12	7.08084e-25
BRCA2	2.78056e-15	-0.252112	0.079	0.233	5.2408e-11	3.6899e-25	-0.288111	0.051	0.239	6.95473e-21	2.78056e-15	7.3798e-25
BARD1	4.13869e-25	-0.360872	0.114	0.343	7.80061e-21	9.06494e-23	-0.335331	0.161	0.354	1.70856e-18	9.06494e-23	8.27739e-25
CD300A	3.07505e-22	0.332278	0.635	0.396	5.79586e-18	4.56068e-25	0.369719	0.756	0.541	8.59597e-21	3.07505e-22	9.12136e-25
RANBP1	1.24804e-15	-0.499296	0.848	0.859	2.35231e-11	5.0923e-25	-0.563677	0.861	0.871	9.59797e-21	1.24804e-15	1.01846e-24
E2F1	9.3571e-25	-0.336205	0.067	0.29	1.76363e-20	6.43464e-25	-0.326076	0.079	0.278	1.2128e-20	9.3571e-25	1.28693e-24
CENPV	6.54184e-25	-0.28674	0.075	0.298	1.23301e-20	7.25119e-25	-0.299053	0.113	0.314	1.3667e-20	7.25119e-25	1.30837e-24
HMGN1	7.01e-25	-0.433998	0.951	0.955	1.32124e-20	2.02693e-14	-0.295816	0.964	0.952	3.82035e-10	2.02693e-14	1.402e-24
CD53	1.40773e-20	0.289187	0.982	0.86	2.65329e-16	7.37156e-25	0.30898	0.984	0.9	1.38939e-20	1.40773e-20	1.47431e-24
CENPW	1.15076e-22	-0.520889	0.294	0.476	2.16896e-18	7.56587e-25	-0.483977	0.249	0.441	1.42602e-20	1.15076e-22	1.51317e-24
HSP90B1	7.81866e-25	-0.572931	0.963	0.975	1.47366e-20	1.7584e-12	-0.443746	0.985	0.975	3.31423e-08	1.7584e-12	1.56373e-24
HNRNPA3	9.78742e-25	-0.438996	0.933	0.947	1.84473e-20	2.71945e-24	-0.379798	0.938	0.948	5.12561e-20	2.71945e-24	1.95748e-24
POLD4	1.12431e-24	-0.459205	0.882	0.902	2.1191e-20	4.09006e-16	-0.326975	0.936	0.93	7.70894e-12	4.09006e-16	2.24862e-24
RAD21	7.67843e-15	-0.409561	0.876	0.87	1.44723e-10	1.16424e-24	-0.490329	0.816	0.861	2.19437e-20	7.67843e-15	2.32849e-24
ADAM10	1.16888e-24	-0.443649	0.4	0.596	2.2031e-20	2.59132e-17	-0.368437	0.48	0.607	4.88412e-13	2.59132e-17	2.33775e-24
CIRBP	1.17574e-24	-0.378034	0.937	0.955	2.21604e-20	2.16893e-16	-0.279026	0.964	0.96	4.088e-12	2.16893e-16	2.35149e-24
HNRNPH1	1.5046e-18	-0.397577	0.633	0.744	2.83588e-14	1.66037e-24	-0.365804	0.598	0.735	3.12946e-20	1.5046e-18	3.32073e-24
PCBP2	1.97002e-24	-0.365606	0.923	0.943	3.7131e-20	2.98708e-24	-0.335642	0.944	0.953	5.63006e-20	2.98708e-24	3.94004e-24
GNAQ	2.08213e-24	-0.408665	0.396	0.587	3.9244e-20	2.82298e-22	-0.379961	0.516	0.665	5.32076e-18	2.82298e-22	4.16426e-24
TUBB	5.54415e-15	-0.736192	0.876	0.85	1.04496e-10	2.09419e-24	-0.843906	0.821	0.835	3.94713e-20	5.54415e-15	4.18838e-24
PHGDH	1.09719e-20	-0.272461	0.043	0.226	2.06799e-16	2.83296e-24	-0.272176	0.051	0.237	5.33956e-20	1.09719e-20	5.66592e-24
MDH1	6.26594e-23	-0.411269	0.968	0.969	1.181e-18	3.14394e-24	-0.355598	0.974	0.987	5.92569e-20	6.26594e-23	6.28788e-24
RGS2	3.23618e-24	-0.576352	0.659	0.803	6.09955e-20	6.30792e-14	-0.475414	0.8	0.831	1.18892e-09	6.30792e-14	6.47235e-24
PPIH	3.37491e-24	-0.462927	0.85	0.856	6.36104e-20	1.99524e-22	-0.414801	0.851	0.855	3.76062e-18	1.99524e-22	6.74983e-24
CAMK1D	9.10732e-19	-0.319579	0.14	0.326	1.71655e-14	3.57246e-24	-0.315785	0.167	0.377	6.73338e-20	9.10732e-19	7.14492e-24
GPX7	3.6249e-24	-0.355131	0.205	0.434	6.8322e-20	1.37128e-16	-0.271733	0.277	0.431	2.58459e-12	1.37128e-16	7.24979e-24
ANP32E	4.43213e-24	-0.608172	0.564	0.677	8.35367e-20	5.13481e-13	-0.484022	0.58	0.626	9.67809e-09	5.13481e-13	8.86425e-24
LTBP1	5.81484e-24	-0.484758	0.018	0.211	1.09598e-19	2.84294e-17	-0.322994	0.026	0.155	5.35837e-13	2.84294e-17	1.16297e-23
PSIP1	1.86754e-19	-0.418801	0.164	0.35	3.51994e-15	6.10399e-24	-0.412584	0.218	0.413	1.15048e-19	1.86754e-19	1.2208e-23
GTF2I	6.35372e-24	-0.429904	0.791	0.847	1.19755e-19	6.91886e-16	-0.309312	0.795	0.855	1.30407e-11	6.91886e-16	1.27074e-23
CKLF	6.71506e-16	-0.37801	0.785	0.807	1.26566e-11	6.44173e-24	-0.39821	0.802	0.883	1.21414e-19	6.71506e-16	1.28835e-23
TCF12	6.94297e-24	-0.397971	0.381	0.58	1.30861e-19	2.29443e-12	-0.29668	0.572	0.657	4.32454e-08	2.29443e-12	1.38859e-23
KIF22	7.63975e-23	-0.427456	0.402	0.566	1.43994e-18	6.97476e-24	-0.385804	0.467	0.621	1.3146e-19	7.63975e-23	1.39495e-23
SNRNP25	6.26864e-20	-0.450324	0.57	0.664	1.18151e-15	8.05207e-24	-0.436969	0.626	0.708	1.51766e-19	6.26864e-20	1.61041e-23
HNRNPDL	8.65241e-19	-0.313245	0.959	0.97	1.63081e-14	8.97925e-24	-0.340175	0.941	0.963	1.69241e-19	8.65241e-19	1.79585e-23
HSPB11	1.43508e-23	-0.436311	0.74	0.807	2.70483e-19	4.58172e-15	-0.327305	0.8	0.808	8.63562e-11	4.58172e-15	2.87015e-23
SRSF7	1.24573e-18	-0.394365	0.805	0.866	2.34795e-14	1.79551e-23	-0.409598	0.857	0.884	3.38418e-19	1.24573e-18	3.59102e-23
MYO6	1.84403e-23	-0.534635	0.611	0.729	3.47563e-19	2.02453e-20	-0.459864	0.661	0.763	3.81584e-16	2.02453e-20	3.68806e-23
GINS2	4.12033e-19	-0.303651	0.085	0.274	7.766e-15	1.93189e-23	-0.299892	0.079	0.273	3.64123e-19	4.12033e-19	3.86379e-23
RRM1	2.09349e-23	-0.561358	0.225	0.426	3.94581e-19	4.08528e-23	-0.469728	0.262	0.444	7.69993e-19	4.08528e-23	4.18698e-23
SRSF2	1.58111e-20	-0.397078	0.888	0.913	2.98007e-16	2.45192e-23	-0.379351	0.861	0.887	4.62137e-19	1.58111e-20	4.90383e-23
MYCBP2	3.87e-23	-0.526703	0.688	0.779	7.29418e-19	3.27961e-08	-0.25002	0.711	0.755	0.000618142	3.27961e-08	7.74001e-23
TMEM109	4.16109e-23	-0.357122	0.428	0.607	7.84283e-19	4.79212e-13	-0.279475	0.561	0.636	9.0322e-09	4.79212e-13	8.32218e-23
TAC4	1.88684e-18	-0.639882	0.075	0.256	3.55632e-14	4.28403e-23	-0.618575	0.057	0.237	8.07454e-19	1.88684e-18	8.56806e-23
LAT2	4.67641e-23	-0.447564	0.73	0.793	8.8141e-19	1.3265e-15	-0.355898	0.731	0.788	2.5002e-11	1.3265e-15	9.35283e-23
ATP1B3	1.63264e-10	0.250302	0.972	0.9	3.0772e-06	4.98747e-23	0.391489	0.972	0.922	9.40038e-19	1.63264e-10	9.97493e-23
GAPT	5.50439e-18	-0.425926	0.079	0.26	1.03747e-13	5.1373e-23	-0.40364	0.108	0.306	9.68279e-19	5.50439e-18	1.02746e-22
GLIPR1	6.10331e-23	-0.559456	0.801	0.85	1.15035e-18	3.15838e-13	-0.400063	0.857	0.857	5.95292e-09	3.15838e-13	1.22066e-22
CD37	6.28163e-23	-0.470886	0.917	0.931	1.18396e-18	6.11849e-15	-0.337239	0.964	0.956	1.15321e-10	6.11849e-15	1.25633e-22
BANF1	4.84628e-17	-0.308675	0.819	0.852	9.13426e-13	7.22317e-23	-0.348395	0.792	0.864	1.36142e-18	4.84628e-17	1.44463e-22
NDUFA4	9.11793e-23	-0.359509	1	0.998	1.71855e-18	3.12939e-16	-0.262868	0.998	0.999	5.89827e-12	3.12939e-16	1.82359e-22
TRPM4	6.07571e-11	0.337708	0.86	0.744	1.14515e-06	9.34987e-23	0.375884	0.898	0.779	1.76226e-18	6.07571e-11	1.86997e-22
PLK1	1.48555e-15	-0.320646	0.049	0.195	2.79997e-11	1.02361e-22	-0.386987	0.039	0.208	1.92929e-18	1.48555e-15	2.04721e-22
HBEGF	5.57666e-11	0.257113	0.511	0.35	1.05109e-06	2.83292e-22	0.378321	0.69	0.473	5.33948e-18	5.57666e-11	5.66583e-22
PHF10	2.47092e-10	-0.260373	0.432	0.542	4.65719e-06	3.1259e-22	-0.365396	0.425	0.577	5.8917e-18	2.47092e-10	6.2518e-22
TUBB6	6.3452e-15	-0.430609	0.619	0.687	1.19594e-10	3.16454e-22	-0.463331	0.677	0.744	5.96453e-18	6.3452e-15	6.32908e-22
NUMA1	3.17984e-22	-0.330724	0.282	0.486	5.99336e-18	4.40997e-15	-0.259682	0.4	0.525	8.31191e-11	4.40997e-15	6.35967e-22
SGOL2	3.33441e-22	-0.337204	0.097	0.302	6.2847e-18	1.32429e-16	-0.339939	0.172	0.327	2.49603e-12	1.32429e-16	6.66882e-22
RFC4	4.04136e-22	-0.317891	0.077	0.278	7.61715e-18	2.17545e-14	-0.269741	0.189	0.339	4.10028e-10	2.17545e-14	8.08271e-22
CCNB1	7.79042e-20	-0.631438	0.17	0.359	1.46834e-15	4.40517e-22	-0.661128	0.18	0.364	8.30286e-18	7.79042e-20	8.81033e-22
DDX17	4.70958e-22	-0.432497	0.748	0.823	8.87661e-18	9.35865e-08	-0.256821	0.849	0.859	0.00176392	9.35865e-08	9.41916e-22
ZDHHC12	4.84234e-22	-0.421265	0.755	0.813	9.12684e-18	1.43147e-15	-0.309795	0.821	0.825	2.69804e-11	1.43147e-15	9.68468e-22
SASS6	4.98411e-22	-0.261869	0.075	0.281	9.39404e-18	1.96306e-20	-0.25307	0.13	0.314	3.69998e-16	1.96306e-20	9.96821e-22
BTG1	6.68997e-22	0.351202	0.994	0.956	1.26093e-17	1.14684e-09	-0.549744	0.982	0.968	2.16156e-05	1.14684e-09	1.33799e-21
CBX5	6.69617e-22	-0.517057	0.501	0.62	1.26209e-17	2.355e-18	-0.490247	0.525	0.603	4.43871e-14	2.355e-18	1.33923e-21
HELLS	6.52694e-16	-0.344076	0.114	0.278	1.2302e-11	6.9446e-22	-0.311423	0.064	0.24	1.30892e-17	6.52694e-16	1.38892e-21
XRCC6	4.39443e-19	-0.313565	0.917	0.92	8.28261e-15	8.44362e-22	-0.304498	0.933	0.927	1.59145e-17	4.39443e-19	1.68872e-21
KCNMB1	8.53084e-22	-0.414444	0.568	0.69	1.60789e-17	6.85166e-15	-0.310262	0.661	0.731	1.2914e-10	6.85166e-15	1.70617e-21
MLPH	1.67788e-17	-0.629322	0.032	0.187	3.16246e-13	9.17806e-22	-0.67394	0.018	0.169	1.72988e-17	1.67788e-17	1.83561e-21
COPS3	5.55389e-14	-0.30183	0.408	0.531	1.0468e-09	1.09984e-21	-0.32848	0.41	0.566	2.07297e-17	5.55389e-14	2.19967e-21
DNAJC9	1.19268e-21	-0.44002	0.213	0.415	2.24796e-17	1.81453e-19	-0.372419	0.29	0.456	3.42003e-15	1.81453e-19	2.38536e-21
WNK1	1.31007e-21	-0.412686	0.797	0.858	2.46923e-17	1.56414e-14	-0.321508	0.834	0.878	2.94809e-10	1.56414e-14	2.62015e-21
ZNF684	1.76291e-21	-0.407214	0.552	0.673	3.32274e-17	2.53069e-13	-0.275785	0.593	0.672	4.76984e-09	2.53069e-13	3.52583e-21
PTGES3	6.67351e-19	-0.349399	0.957	0.952	1.25782e-14	2.11273e-21	-0.334061	0.975	0.977	3.98208e-17	6.67351e-19	4.22547e-21
BCLAF1	2.58491e-21	-0.373817	0.868	0.906	4.87204e-17	7.99744e-13	-0.274358	0.892	0.895	1.50736e-08	7.99744e-13	5.16982e-21
CHEK1	2.82754e-21	-0.347059	0.134	0.334	5.32934e-17	1.5297e-17	-0.28764	0.144	0.306	2.88318e-13	1.5297e-17	5.65507e-21
NR3C1	2.96745e-21	-0.585357	0.641	0.747	5.59305e-17	9.05206e-13	-0.378046	0.692	0.731	1.70613e-08	9.05206e-13	5.9349e-21
ERH	5.89355e-21	-0.333804	0.925	0.938	1.11082e-16	3.85308e-18	-0.283817	0.946	0.937	7.26229e-14	3.85308e-18	1.17871e-20
TECR	6.54821e-21	-0.414081	0.797	0.825	1.23421e-16	5.22208e-20	-0.356683	0.784	0.833	9.84257e-16	5.22208e-20	1.30964e-20
RNASEH2A	6.79484e-21	-0.384526	0.264	0.452	1.28069e-16	1.3077e-20	-0.343161	0.284	0.464	2.46475e-16	1.3077e-20	1.35897e-20
CKS2	7.83053e-21	-0.500672	0.396	0.552	1.4759e-16	2.8945e-16	-0.526296	0.448	0.549	5.45554e-12	2.8945e-16	1.56611e-20
MCM5	2.66743e-17	-0.369405	0.268	0.438	5.02757e-13	8.28148e-21	-0.369919	0.297	0.478	1.56089e-16	2.66743e-17	1.6563e-20
FN1	1.07984e-20	0.869377	0.272	0.107	2.03528e-16	5.03653e-15	0.520835	0.205	0.085	9.49285e-11	5.03653e-15	2.15968e-20
NDUFS2	1.16765e-20	-0.378917	0.929	0.95	2.20079e-16	8.66006e-17	-0.314728	0.967	0.961	1.63225e-12	8.66006e-17	2.3353e-20
MAZ	1.33472e-20	-0.36269	0.773	0.81	2.51568e-16	1.50847e-17	-0.300558	0.81	0.846	2.84316e-13	1.50847e-17	2.66944e-20
NREP	1.38121e-20	-0.487887	0.252	0.447	2.6033e-16	3.62406e-17	-0.395998	0.223	0.384	6.83062e-13	3.62406e-17	2.76242e-20
ITGB3BP	2.5897e-15	-0.259691	0.132	0.296	4.88106e-11	1.91178e-20	-0.265091	0.11	0.286	3.60333e-16	2.5897e-15	3.82356e-20
RNPS1	1.34206e-14	-0.271318	0.716	0.788	2.52951e-10	2.14914e-20	-0.314815	0.707	0.794	4.0507e-16	1.34206e-14	4.29828e-20
HOXA9	2.18468e-20	-0.326065	0.241	0.443	4.11768e-16	1.48477e-17	-0.280852	0.408	0.558	2.79849e-13	1.48477e-17	4.36935e-20
LMAN2	2.21505e-20	-0.406206	0.955	0.949	4.17493e-16	4.35355e-16	-0.32667	0.966	0.958	8.20557e-12	4.35355e-16	4.43011e-20
GNG5	1.51112e-19	-0.272333	0.984	0.987	2.84816e-15	2.37198e-20	-0.27391	0.987	0.987	4.4707e-16	1.51112e-19	4.74395e-20
SNRPA	1.39e-15	-0.277834	0.323	0.481	2.61987e-11	2.71618e-20	-0.296136	0.338	0.508	5.11945e-16	1.39e-15	5.43236e-20
HIST1H2BK	3.90904e-20	0.291702	0.602	0.364	7.36775e-16	9.5351e-20	0.264212	0.631	0.399	1.79718e-15	9.5351e-20	7.81807e-20
NCK2	4.5303e-20	-0.373591	0.615	0.731	8.53872e-16	3.3786e-16	-0.340234	0.659	0.761	6.36798e-12	3.3786e-16	9.06061e-20
GADD45B	4.74771e-20	-0.484881	0.521	0.668	8.94849e-16	4.9231e-13	-0.325817	0.459	0.568	9.27906e-09	4.9231e-13	9.49543e-20
UBE2S	4.76501e-20	-0.798945	0.779	0.791	8.98108e-16	3.52104e-17	-0.777607	0.775	0.785	6.63645e-13	3.52104e-17	9.53001e-20
PCNA	5.00636e-20	-0.428133	0.134	0.33	9.43598e-16	1.4634e-16	-0.356295	0.21	0.364	2.75821e-12	1.4634e-16	1.00127e-19
CDC42EP3	5.31062e-20	-0.413075	0.268	0.462	1.00095e-15	9.07029e-17	-0.262652	0.102	0.255	1.70957e-12	9.07029e-17	1.06212e-19
CD59	3.44847e-18	0.396566	0.838	0.667	6.49967e-14	5.41952e-20	0.398579	0.818	0.625	1.02147e-15	3.44847e-18	1.0839e-19
RPL39L	5.74209e-20	-0.310409	0.178	0.374	1.08227e-15	5.9711e-16	-0.269823	0.236	0.391	1.12543e-11	5.9711e-16	1.14842e-19
CHODL	5.76322e-20	0.262608	0.172	0.046	1.08625e-15	3.05166e-17	0.279763	0.192	0.069	5.75176e-13	3.05166e-17	1.15264e-19
SCCPDH	8.24361e-20	-0.382188	0.667	0.752	1.55376e-15	1.0211e-19	-0.345884	0.684	0.758	1.92457e-15	1.0211e-19	1.64872e-19
C6orf48	5.03507e-10	-0.259568	0.7	0.747	9.4901e-06	9.90218e-20	-0.302446	0.692	0.797	1.86636e-15	5.03507e-10	1.98044e-19
MBNL1-AS1	4.12811e-18	-0.34174	0.345	0.53	7.78066e-14	1.03071e-19	-0.339725	0.416	0.587	1.94269e-15	4.12811e-18	2.06143e-19
RNF5	1.33459e-19	-0.388136	0.469	0.604	2.51543e-15	4.23485e-16	-0.302527	0.474	0.603	7.98185e-12	4.23485e-16	2.66917e-19
DTYMK	2.68478e-18	-0.628047	0.442	0.545	5.06027e-14	2.17892e-19	-0.578008	0.474	0.569	4.10683e-15	2.68478e-18	4.35784e-19
U2AF1	2.39415e-19	-0.343672	0.858	0.906	4.5125e-15	9.99557e-13	-0.27147	0.862	0.869	1.88396e-08	9.99557e-13	4.78831e-19
WDR34	2.43792e-19	-0.362539	0.211	0.395	4.595e-15	6.75084e-16	-0.320079	0.251	0.393	1.2724e-11	6.75084e-16	4.87585e-19
CELF2	2.65492e-19	-0.430801	0.598	0.698	5.00399e-15	4.07413e-11	-0.309082	0.766	0.815	7.67891e-07	4.07413e-11	5.30983e-19
GDI2	2.963e-19	-0.312844	0.966	0.961	5.58466e-15	1.43976e-17	-0.28591	0.977	0.965	2.71367e-13	1.43976e-17	5.92599e-19
ENSA	3.57242e-19	-0.295512	0.931	0.952	6.73329e-15	2.42557e-18	-0.254089	0.962	0.963	4.57172e-14	2.42557e-18	7.14483e-19
AHNAK	4.20344e-19	-0.497103	0.653	0.756	7.92264e-15	3.02766e-18	-0.441602	0.72	0.799	5.70654e-14	3.02766e-18	8.40687e-19
PIK3R1	2.56833e-16	-0.419584	0.41	0.563	4.84079e-12	4.40516e-19	-0.512402	0.62	0.727	8.30285e-15	2.56833e-16	8.81033e-19
HPCAL1	5.04605e-08	0.255715	0.801	0.691	0.000951079	4.43704e-19	0.392761	0.848	0.718	8.36293e-15	5.04605e-08	8.87408e-19
BIK	7.65796e-16	-0.251804	0.11	0.278	1.44337e-11	5.32932e-19	-0.264571	0.113	0.283	1.00447e-14	7.65796e-16	1.06586e-18
MFSD12	6.33595e-19	0.287719	0.913	0.78	1.1942e-14	2.38838e-18	0.277628	0.923	0.829	4.50162e-14	2.38838e-18	1.26719e-18
ATP5J	6.40016e-19	-0.278386	0.982	0.981	1.2063e-14	1.72098e-18	-0.255824	0.98	0.975	3.2437e-14	1.72098e-18	1.28003e-18
SPN	6.75464e-19	-0.353247	0.42	0.583	1.27311e-14	3.8255e-17	-0.310489	0.505	0.631	7.21031e-13	3.8255e-17	1.35093e-18
TMPO	3.57763e-16	-0.586251	0.27	0.416	6.74312e-12	8.02863e-19	-0.581326	0.28	0.426	1.51324e-14	3.57763e-16	1.60573e-18
DCTN3	8.80918e-19	-0.332507	0.941	0.945	1.66035e-14	2.27374e-14	-0.253643	0.939	0.948	4.28555e-10	2.27374e-14	1.76184e-18
BST2	9.41826e-19	-0.393309	0.927	0.945	1.77515e-14	8.52488e-15	-0.29882	0.944	0.958	1.60677e-10	8.52488e-15	1.88365e-18
FAM111B	1.59458e-18	-0.286076	0.012	0.163	3.00547e-14	5.8552e-17	-0.281873	0.025	0.151	1.10359e-12	5.8552e-17	3.18916e-18
LIG1	2.25289e-16	-0.255031	0.124	0.293	4.24625e-12	1.70153e-18	-0.259748	0.111	0.279	3.20704e-14	2.25289e-16	3.40306e-18
APLP2	1.14496e-15	0.294435	0.996	0.982	2.15802e-11	1.70671e-18	0.29931	0.998	0.99	3.2168e-14	1.14496e-15	3.41342e-18
LSM5	1.78798e-18	-0.389873	0.716	0.767	3.36999e-14	3.74248e-16	-0.330003	0.736	0.761	7.05382e-12	3.74248e-16	3.57597e-18
PKIB	2.20398e-18	-0.479551	0.434	0.59	4.15406e-14	3.61739e-10	-0.405673	0.585	0.655	6.81806e-06	3.61739e-10	4.40796e-18
PTK2B	2.21407e-18	-0.364372	0.387	0.568	4.17309e-14	2.45034e-16	-0.329527	0.395	0.529	4.61841e-12	2.45034e-16	4.42815e-18
MATR3	6.39682e-11	-0.27025	0.882	0.902	1.20567e-06	2.23092e-18	-0.336826	0.905	0.903	4.20483e-14	6.39682e-11	4.46184e-18
MRPL37	2.35736e-18	-0.354541	0.834	0.855	4.44316e-14	6.51599e-14	-0.284057	0.836	0.845	1.22813e-09	6.51599e-14	4.71473e-18
DCK	9.34035e-18	-0.270495	0.156	0.347	1.76047e-13	3.00423e-18	-0.26437	0.226	0.402	5.66238e-14	9.34035e-18	6.00847e-18
PTPN12	3.17323e-18	0.275919	0.915	0.813	5.98091e-14	1.21165e-16	0.274152	0.893	0.754	2.28371e-12	1.21165e-16	6.34647e-18
ITGB1BP1	3.78892e-18	-0.537882	0.911	0.915	7.14136e-14	3.16266e-15	-0.441385	0.889	0.912	5.96098e-11	3.16266e-15	7.57784e-18
HP1BP3	4.15343e-18	-0.401663	0.724	0.771	7.82839e-14	3.04618e-13	-0.325494	0.749	0.772	5.74143e-09	3.04618e-13	8.30686e-18
WBSCR22	5.88399e-18	-0.332409	0.552	0.668	1.10901e-13	9.95427e-15	-0.264639	0.615	0.696	1.87618e-10	9.95427e-15	1.1768e-17
AURKA	6.44424e-18	-0.389311	0.14	0.319	1.21461e-13	4.93998e-08	-0.315743	0.336	0.417	0.000931088	4.93998e-08	1.28885e-17
GGCT	8.08769e-18	-0.362127	0.44	0.584	1.52437e-13	5.13414e-14	-0.30614	0.554	0.632	9.67682e-10	5.13414e-14	1.61754e-17
SAE1	9.51081e-18	-0.369497	0.347	0.496	1.7926e-13	4.69381e-08	-0.252878	0.457	0.51	0.000884689	4.69381e-08	1.90216e-17
BTG2	5.35011e-10	-0.350344	0.799	0.832	1.00839e-05	1.35679e-17	-0.364284	0.341	0.507	2.55727e-13	5.35011e-10	2.71357e-17
ITM2C	4.18182e-14	-0.374488	0.886	0.907	7.8819e-10	1.49101e-17	-0.383605	0.913	0.93	2.81026e-13	4.18182e-14	2.98202e-17
NUDT5	1.80943e-17	-0.35187	0.775	0.837	3.41042e-13	8.72154e-13	-0.285191	0.848	0.872	1.64384e-08	8.72154e-13	3.61886e-17
ALYREF	9.13963e-08	-0.283218	0.586	0.61	0.00172264	1.8333e-17	-0.36482	0.534	0.639	3.45541e-13	9.13963e-08	3.66661e-17
TEX30	1.84757e-17	-0.391169	0.27	0.449	3.4823e-13	3.43439e-13	-0.257012	0.243	0.377	6.47313e-09	3.43439e-13	3.69514e-17
SAC3D1	1.85501e-17	-0.330632	0.142	0.321	3.49632e-13	1.24109e-15	-0.319596	0.318	0.466	2.33921e-11	1.24109e-15	3.71001e-17
LGALS3	1.4046e-10	-0.446519	0.945	0.958	2.64739e-06	2.08017e-17	-0.615757	0.905	0.921	3.92071e-13	1.4046e-10	4.16034e-17
ELF1	2.66103e-17	-0.393823	0.659	0.757	5.0155e-13	1.39702e-14	-0.332051	0.784	0.833	2.63309e-10	1.39702e-14	5.32205e-17
EPRS	3.06312e-17	-0.382386	0.828	0.868	5.77337e-13	9.63711e-15	-0.316202	0.877	0.906	1.8164e-10	9.63711e-15	6.12624e-17
SUPT16H	3.45905e-17	-0.398704	0.688	0.738	6.51961e-13	4.16953e-12	-0.321788	0.7	0.732	7.85873e-08	4.16953e-12	6.91809e-17
CDCA4	3.03719e-13	-0.296076	0.27	0.409	5.7245e-09	3.69608e-17	-0.273173	0.184	0.347	6.96637e-13	3.03719e-13	7.39216e-17
SNRPC	3.97881e-17	-0.310004	0.842	0.873	7.49926e-13	1.92593e-14	-0.262502	0.869	0.895	3.62999e-10	1.92593e-14	7.95762e-17
CD68	4.015e-12	0.364369	0.931	0.796	7.56747e-08	4.28954e-17	0.369685	0.951	0.848	8.08493e-13	4.015e-12	8.57909e-17
TRA2B	5.62894e-11	-0.264227	0.696	0.734	1.06094e-06	5.29278e-17	-0.305211	0.662	0.738	9.97583e-13	5.62894e-11	1.05856e-16
SMC1A	6.76268e-17	-0.38651	0.381	0.521	1.27463e-12	1.26388e-14	-0.331571	0.41	0.535	2.38216e-10	1.26388e-14	1.35254e-16
C9orf142	7.37752e-17	-0.351055	0.832	0.828	1.39051e-12	3.66077e-14	-0.307491	0.813	0.821	6.89981e-10	3.66077e-14	1.4755e-16
UCHL5	7.42651e-17	-0.318111	0.509	0.635	1.39975e-12	2.84123e-15	-0.276748	0.582	0.679	5.35514e-11	2.84123e-15	1.4853e-16
ESYT1	2.6785e-13	-0.297132	0.548	0.634	5.04845e-09	7.87804e-17	-0.30205	0.611	0.697	1.48485e-12	2.6785e-13	1.57561e-16
EXOSC8	1.22678e-13	-0.293367	0.3	0.445	2.31223e-09	8.94976e-17	-0.297098	0.313	0.468	1.68685e-12	1.22678e-13	1.78995e-16
TRAPPC6A	1.19942e-11	-0.27543	0.708	0.762	2.26066e-07	9.25587e-17	-0.306398	0.693	0.778	1.74455e-12	1.19942e-11	1.85117e-16
RBMX	7.58467e-11	-0.260647	0.72	0.764	1.42956e-06	9.2947e-17	-0.287778	0.738	0.787	1.75186e-12	7.58467e-11	1.85894e-16
SLC8A1	1.00348e-16	-0.411781	0.377	0.552	1.89136e-12	4.74658e-10	-0.336524	0.526	0.615	8.94635e-06	4.74658e-10	2.00696e-16
HNRNPU	6.67201e-11	-0.310103	0.974	0.969	1.25754e-06	1.86307e-16	-0.339173	0.964	0.975	3.51151e-12	6.67201e-11	3.72614e-16
BAALC	2.1173e-10	-0.273352	0.178	0.311	3.99069e-06	2.02665e-16	-0.29009	0.111	0.265	3.81983e-12	2.1173e-10	4.0533e-16
WDR83OS	2.06849e-16	-0.321182	0.941	0.958	3.8987e-12	2.51212e-13	-0.254126	0.967	0.967	4.73484e-09	2.51212e-13	4.13699e-16
HDDC2	2.33123e-16	-0.302483	0.746	0.807	4.3939e-12	3.12836e-15	-0.277772	0.78	0.83	5.89633e-11	3.12836e-15	4.66246e-16
MT1X	2.39775e-16	-0.375324	0.108	0.278	4.51928e-12	8.71224e-15	-0.38422	0.13	0.272	1.64208e-10	8.71224e-15	4.7955e-16
PA2G4	8.84407e-08	-0.264111	0.917	0.899	0.00166693	2.40913e-16	-0.345818	0.862	0.898	4.54073e-12	8.84407e-08	4.81826e-16
MYBPH	2.87797e-16	-0.293429	0.108	0.281	5.42439e-12	9.38256e-14	-0.297352	0.17	0.314	1.76842e-09	9.38256e-14	5.75594e-16
PNOC	3.0649e-16	-1.11841	0.071	0.226	5.77672e-12	1.61633e-13	-0.725462	0.061	0.179	3.04645e-09	1.61633e-13	6.12979e-16
UBA5	3.81456e-16	-0.342445	0.282	0.453	7.18969e-12	2.90792e-11	-0.266033	0.341	0.456	5.48085e-07	2.90792e-11	7.62912e-16
CMC2	7.17709e-16	-0.313831	0.383	0.521	1.35274e-11	3.94929e-10	-0.26031	0.385	0.474	7.44362e-06	3.94929e-10	1.43542e-15
KHDRBS1	8.12579e-16	-0.293557	0.842	0.888	1.53155e-11	1.21178e-12	-0.250002	0.834	0.886	2.28396e-08	1.21178e-12	1.62516e-15
CCNG1	4.46964e-15	-0.310257	0.641	0.725	8.42438e-11	9.04402e-16	-0.277455	0.698	0.76	1.70462e-11	4.46964e-15	1.8088e-15
PHLDA1	1.06073e-15	-0.580155	0.807	0.819	1.99926e-11	1.69432e-07	-0.351109	0.867	0.834	0.00319345	1.69432e-07	2.12146e-15
SNRPG	1.40966e-15	-0.327313	0.854	0.864	2.65693e-11	2.40761e-15	-0.314008	0.813	0.835	4.53786e-11	2.40761e-15	2.81932e-15
ITGAE	1.43581e-15	-0.317613	0.503	0.62	2.70621e-11	4.38048e-15	-0.28274	0.593	0.681	8.25633e-11	4.38048e-15	2.87162e-15
HOPX	5.5413e-09	-0.801132	0.525	0.588	0.000104443	1.80024e-15	-0.798807	0.503	0.612	3.39308e-11	5.5413e-09	3.60047e-15
VDAC3	8.22501e-14	-0.307066	0.882	0.876	1.55025e-09	2.20828e-15	-0.292139	0.88	0.907	4.16217e-11	8.22501e-14	4.41656e-15
FAF1	6.51041e-14	-0.253633	0.408	0.542	1.22708e-09	2.39231e-15	-0.263908	0.411	0.546	4.50903e-11	6.51041e-14	4.78463e-15
COL11A1	5.49807e-15	-0.529529	0.016	0.143	1.03628e-10	4.1514e-12	-0.414124	0.015	0.103	7.82455e-08	4.1514e-12	1.09961e-14
TPM2	1.79309e-08	0.311523	0.639	0.479	0.000337962	5.65378e-15	0.399204	0.689	0.506	1.06563e-10	1.79309e-08	1.13076e-14
CACYBP	5.79971e-15	-0.375011	0.795	0.834	1.09313e-10	1.86237e-10	-0.251318	0.913	0.912	3.5102e-06	1.86237e-10	1.15994e-14
FSCN1	2.05357e-13	-0.305655	0.834	0.895	3.87057e-09	7.34349e-15	-0.292874	0.774	0.828	1.3841e-10	2.05357e-13	1.4687e-14
CHID1	9.96559e-15	-0.319143	0.755	0.787	1.87831e-10	1.85789e-12	-0.262916	0.769	0.789	3.50175e-08	1.85789e-12	1.99312e-14
SMYD3	1.38886e-14	-0.42414	0.572	0.677	2.61772e-10	1.01122e-14	-0.404306	0.641	0.715	1.90594e-10	1.38886e-14	2.02244e-14
HAT1	7.7449e-10	-0.263539	0.477	0.552	1.45976e-05	1.17455e-14	-0.31245	0.497	0.6	2.21378e-10	7.7449e-10	2.34909e-14
CHRM3	1.82255e-14	-0.26529	0.12	0.281	3.43514e-10	5.45129e-11	-0.267497	0.216	0.343	1.02746e-06	5.45129e-11	3.64509e-14
DDOST	2.56686e-14	-0.334111	0.815	0.801	4.83802e-10	4.22012e-12	-0.269695	0.833	0.846	7.95408e-08	4.22012e-12	5.13372e-14
KPNA2	9.89222e-09	-0.488053	0.653	0.672	0.000186449	2.91016e-14	-0.581804	0.559	0.627	5.48508e-10	9.89222e-09	5.82033e-14
MZT2A	3.84983e-14	-0.301372	0.905	0.902	7.25616e-10	7.92974e-10	-0.252366	0.898	0.901	1.4946e-05	7.92974e-10	7.69966e-14
IER2	8.62908e-05	-0.253922	0.822	0.821	1	6.13917e-14	-0.316679	0.679	0.767	1.15711e-09	8.62908e-05	1.22783e-13
RBBP7	3.47199e-11	-0.279392	0.483	0.578	6.544e-07	6.79058e-14	-0.288174	0.505	0.597	1.27989e-09	3.47199e-11	1.35812e-13
PPM1G	7.17309e-14	-0.320416	0.734	0.787	1.35198e-09	1.11399e-11	-0.27462	0.792	0.793	2.09964e-07	1.11399e-11	1.43462e-13
QSOX1	7.77165e-14	-0.373954	0.86	0.868	1.4648e-09	1.02153e-06	-0.253259	0.928	0.906	0.0192539	1.02153e-06	1.55433e-13
PRKDC	2.32513e-11	-0.387244	0.793	0.789	4.3824e-07	8.74935e-14	-0.38933	0.811	0.807	1.64908e-09	2.32513e-11	1.74987e-13
ELANE	1.54459e-13	-0.678139	0.266	0.403	2.91124e-09	7.2035e-11	-0.560891	0.293	0.4	1.35772e-06	7.2035e-11	3.08917e-13
MFI2	1.26446e-08	-0.360865	0.373	0.463	0.000238326	2.59306e-13	-0.36407	0.448	0.552	4.8874e-09	1.26446e-08	5.18612e-13
RP3-460G2.2	2.27808e-10	-0.273158	0.718	0.755	4.29372e-06	2.88497e-13	-0.289241	0.713	0.78	5.4376e-09	2.27808e-10	5.76995e-13
GADD45A	2.137e-09	-0.336321	0.538	0.609	4.02782e-05	3.53891e-13	-0.359167	0.428	0.538	6.67013e-09	2.137e-09	7.07782e-13
PRTN3	3.68443e-13	-0.672361	0.428	0.563	6.94442e-09	1.11281e-12	-0.601803	0.426	0.537	2.09742e-08	1.11281e-12	7.36887e-13
MCM6	1.47152e-10	-0.28143	0.187	0.318	2.77351e-06	3.85514e-13	-0.277286	0.234	0.375	7.26616e-09	1.47152e-10	7.71028e-13
TMEM258	7.23516e-13	-0.27264	0.933	0.906	1.36368e-08	2.61733e-11	-0.262806	0.893	0.894	4.93315e-07	2.61733e-11	1.44703e-12
CTSG	1.83389e-12	-0.530884	0.077	0.208	3.45652e-08	7.48689e-13	-0.457749	0.074	0.193	1.41113e-08	1.83389e-12	1.49738e-12
SLC38A1	8.53566e-13	-0.303751	0.365	0.517	1.6088e-08	3.04898e-11	-0.260145	0.384	0.525	5.74671e-07	3.04898e-11	1.70713e-12
PTMS	9.34353e-13	-0.32285	0.791	0.824	1.76107e-08	8.68996e-13	-0.274863	0.793	0.826	1.63788e-08	9.34353e-13	1.73799e-12
STRA13	1.04552e-12	-0.411952	0.767	0.786	1.97059e-08	1.55579e-12	-0.353832	0.802	0.806	2.93235e-08	1.55579e-12	2.09104e-12
SNRPE	3.66894e-08	-0.258418	0.905	0.875	0.000691522	1.06167e-12	-0.272881	0.839	0.862	2.00104e-08	3.66894e-08	2.12334e-12
CRIP1	4.95632e-11	-0.251949	0.349	0.468	9.34167e-07	1.59541e-12	-0.282601	0.446	0.561	3.00702e-08	4.95632e-11	3.19081e-12
MAD2L2	6.05439e-12	-0.279966	0.402	0.514	1.14113e-07	1.60057e-12	-0.271171	0.425	0.524	3.01676e-08	6.05439e-12	3.20114e-12
PNN	2.32477e-10	-0.28345	0.596	0.662	4.38173e-06	2.95709e-12	-0.301839	0.58	0.66	5.57353e-08	2.32477e-10	5.91419e-12
DDX39A	1.43707e-11	-0.295419	0.55	0.625	2.70859e-07	3.37208e-12	-0.281031	0.52	0.604	6.3557e-08	1.43707e-11	6.74417e-12
CD82	4.05474e-12	-0.383458	0.469	0.57	7.64238e-08	0.000576102	-0.258261	0.344	0.373	1	0.000576102	8.10949e-12
SERPINF1	4.93378e-12	-0.330937	0.396	0.532	9.2992e-08	5.62451e-12	-0.350448	0.484	0.601	1.06011e-07	5.62451e-12	9.86757e-12
RP3-428L16.2	1.64221e-07	-0.427615	0.215	0.319	0.00309523	6.19997e-12	-0.568588	0.226	0.35	1.16857e-07	1.64221e-07	1.23999e-11
GAL	8.9011e-08	-0.414475	0.446	0.526	0.00167768	6.54577e-12	-0.480334	0.382	0.507	1.23375e-07	8.9011e-08	1.30915e-11
C19orf48	5.39521e-11	-0.274801	0.408	0.518	1.01689e-06	1.72758e-11	-0.257311	0.405	0.508	3.25614e-07	5.39521e-11	3.45516e-11
MAP3K7CL	2.27551e-11	-0.667615	0.132	0.263	4.28889e-07	2.12896e-11	-0.453468	0.144	0.263	4.01266e-07	2.27551e-11	4.25791e-11
TIMP1	4.60392e-09	0.382724	1	1	8.67747e-05	3.27429e-11	0.343231	1	0.999	6.17139e-07	4.60392e-09	6.54859e-11
SLC39A10	1.21025e-08	-0.274314	0.465	0.555	0.000228108	3.28744e-11	-0.27559	0.452	0.562	6.19617e-07	1.21025e-08	6.57489e-11
SLBP	3.94587e-11	-0.345459	0.677	0.711	7.43717e-07	1.21066e-09	-0.312226	0.774	0.758	2.28185e-05	1.21066e-09	7.89173e-11
SUZ12	4.07006e-11	-0.306232	0.606	0.657	7.67125e-07	3.43212e-09	-0.251514	0.669	0.717	6.46887e-05	3.43212e-09	8.14012e-11
C1QBP	3.58853e-07	-0.250591	0.765	0.795	0.00676365	5.07948e-11	-0.312728	0.83	0.828	9.5738e-07	3.58853e-07	1.0159e-10
OSBPL8	1.0407e-10	-0.331562	0.85	0.868	1.96151e-06	3.3769e-08	-0.301209	0.874	0.886	0.000636478	3.3769e-08	2.0814e-10
MZT1	1.77971e-10	-0.313793	0.613	0.65	3.3544e-06	1.0421e-10	-0.260003	0.684	0.707	1.96415e-06	1.77971e-10	2.0842e-10
HN1	1.38985e-10	-0.352549	0.87	0.844	2.6196e-06	3.64754e-07	-0.290292	0.902	0.874	0.00687488	3.64754e-07	2.77971e-10
KPNB1	6.74302e-07	-0.263489	0.882	0.861	0.0127092	1.89588e-10	-0.321619	0.857	0.856	3.57335e-06	6.74302e-07	3.79176e-10
MSRA	1.39497e-08	-0.261271	0.83	0.818	0.000262924	3.8739e-10	-0.267761	0.813	0.844	7.30153e-06	1.39497e-08	7.7478e-10
CAMK1	1.16831e-09	-0.333841	0.815	0.834	2.20203e-05	2.78077e-07	-0.284003	0.877	0.873	0.0052412	2.78077e-07	2.33662e-09
FCER1G	1.41547e-09	-0.436457	1	0.999	2.66788e-05	5.02939e-07	-0.357577	1	0.999	0.0094794	5.02939e-07	2.83094e-09
C1orf54	3.19168e-09	-0.262574	0.744	0.77	6.01569e-05	5.07515e-09	-0.252802	0.782	0.794	9.56564e-05	5.07515e-09	6.38337e-09
TGFBR1	1.09794e-07	-0.250767	0.355	0.438	0.00206939	5.64322e-09	-0.261164	0.379	0.469	0.000106363	1.09794e-07	1.12864e-08
ANXA1	1.60521e-08	-0.305531	0.793	0.844	0.000302549	6.7168e-09	-0.293075	0.846	0.877	0.000126598	1.60521e-08	1.34336e-08
SSBP3	8.92645e-09	-0.309289	0.653	0.698	0.000168246	2.18517e-07	-0.295896	0.711	0.72	0.00411861	2.18517e-07	1.78529e-08
SGK1	0.00113046	-0.294448	0.738	0.718	1	1.28215e-08	-0.355234	0.67	0.722	0.000241659	0.00113046	2.5643e-08
GDF15	1.74368e-06	-0.394053	0.103	0.19	0.0328648	7.33455e-07	-0.326317	0.198	0.283	0.0138242	1.74368e-06	1.46691e-06
CFD	2.43159e-05	-0.370409	0.945	0.928	0.458307	2.74212e-06	-0.374689	0.948	0.944	0.0516834	2.43159e-05	5.48422e-06
SERPINI1	5.83116e-06	-0.364742	0.308	0.388	0.109906	3.26237e-05	-0.365342	0.354	0.41	0.614892	3.26237e-05	1.16623e-05
APOE	1.76049e-05	-0.523641	0.811	0.836	0.331817	0.00383803	-0.458658	0.831	0.821	1	0.00383803	3.52095e-05
LMO4	0.474415	-0.65433	0.647	0.589	1	1.9646e-05	-0.753069	0.536	0.571	0.370287	0.474415	3.92916e-05

## Sheet: c1.markers
	2_p_val	2_avg_log2FC	2_pct.1	2_pct.2	2_p_val_adj	1_p_val	1_avg_log2FC	1_pct.1	1_pct.2	1_p_val_adj	max_pval	minimump_p_val
PTGS1	1.70087e-109	1.40593	0.956	0.827	3.2058e-105	7.75689e-99	1.31047	0.962	0.855	1.46202e-94	7.75689e-99	3.40174e-109
RAMP1	9.17142e-104	1.42614	0.93	0.579	1.72863e-99	2.1735e-89	1.35579	0.885	0.572	4.09662e-85	2.1735e-89	1.83428e-103
ITM2B	2.93137e-97	0.95552	1	0.998	5.52504e-93	2.3852e-61	0.752061	1	0.999	4.49562e-57	2.3852e-61	5.86273e-97
FTL	5.93741e-90	-1.23978	1	1	1.11908e-85	1.62766e-93	-1.21237	1	1	3.06781e-89	5.93741e-90	3.25531e-93
CD52	3.02858e-91	1.44322	0.981	0.902	5.70827e-87	1.50881e-84	1.4507	0.981	0.897	2.8438e-80	1.50881e-84	6.05716e-91
TEX11	3.21171e-72	0.69934	0.533	0.151	6.05344e-68	8.38303e-90	0.666265	0.571	0.14	1.58003e-85	3.21171e-72	1.67661e-89
HLA-A	6.5677e-89	0.794965	0.998	0.997	1.23788e-84	2.13364e-52	0.638723	0.998	0.998	4.02148e-48	2.13364e-52	1.31354e-88
RGS16	1.75563e-56	1.0891	0.958	0.895	3.30901e-52	1.53148e-86	1.54587	0.874	0.556	2.88653e-82	1.75563e-56	3.06296e-86
NT5DC2	2.27273e-80	-1.07748	0.209	0.691	4.28364e-76	2.62712e-84	-1.28532	0.343	0.772	4.9516e-80	2.27273e-80	5.25425e-84
CD37	4.30174e-83	0.804251	0.979	0.911	8.10792e-79	4.21595e-66	0.684579	0.983	0.951	7.94623e-62	4.21595e-66	8.60348e-83
ARHGDIB	1.57437e-77	0.759103	0.996	0.976	2.96737e-73	1.40148e-70	0.734353	0.994	0.977	2.64151e-66	1.40148e-70	3.14874e-77
BSG	3.00827e-77	0.768317	0.996	0.997	5.66998e-73	2.21524e-50	0.609219	0.996	0.998	4.17529e-46	2.21524e-50	6.01654e-77
CCL3	1.30971e-76	-3.05861	0.856	0.955	2.46855e-72	6.87485e-32	-0.692816	0.173	0.479	1.29577e-27	6.87485e-32	2.61943e-76
SNX10	1.04397e-74	1.05574	0.873	0.636	1.96768e-70	2.53509e-51	0.74889	0.817	0.611	4.77814e-47	2.53509e-51	2.08794e-74
LTBP1	1.59439e-74	0.880945	0.421	0.078	3.0051e-70	4.76617e-58	0.656994	0.32	0.055	8.98328e-54	4.76617e-58	3.18878e-74
ACPP	1.09886e-72	1.09387	0.664	0.254	2.07113e-68	3.32335e-63	1.07816	0.571	0.211	6.26384e-59	3.32335e-63	2.19772e-72
SOD2	2.28712e-71	-1.72656	0.799	0.963	4.31076e-67	9.92873e-16	-0.271839	0.49	0.699	1.87137e-11	9.92873e-16	4.57424e-71
CD36	5.38926e-50	-1.21	0.285	0.647	1.01577e-45	4.05452e-70	-1.53386	0.358	0.751	7.64195e-66	5.38926e-50	8.10903e-70
ATP2B1	1.38559e-69	-1.44852	0.389	0.757	2.61157e-65	1.20327e-18	-0.335562	0.335	0.558	2.26793e-14	1.20327e-18	2.77119e-69
PLD4	8.35217e-69	0.865232	0.869	0.579	1.57422e-64	5.67681e-54	0.844481	0.825	0.605	1.06997e-49	5.67681e-54	1.67043e-68
COL9A2	8.96865e-69	0.872202	0.945	0.794	1.69041e-64	1.95898e-42	0.709982	0.878	0.769	3.69228e-38	1.95898e-42	1.79373e-68
FCER1G	1.2521e-66	0.832302	1	0.999	2.35997e-62	4.6609e-68	0.829683	1	0.999	8.78487e-64	1.2521e-66	9.32181e-68
HLA-B	3.61649e-67	0.622568	0.996	0.991	6.81635e-63	9.97354e-39	0.509752	0.996	0.992	1.87981e-34	9.97354e-39	7.23297e-67
PPIC	1.7837e-66	0.790318	0.947	0.814	3.36192e-62	6.21943e-52	0.697246	0.928	0.838	1.17224e-47	6.21943e-52	3.5674e-66
CDK6	3.3308e-50	0.65885	0.987	0.953	6.27789e-46	3.84928e-66	0.868021	0.968	0.868	7.25512e-62	3.3308e-50	7.69855e-66
POLD4	1.00223e-65	0.699615	0.951	0.879	1.88901e-61	2.40611e-55	0.585774	0.959	0.924	4.53503e-51	2.40611e-55	2.00446e-65
SERF2	2.19274e-64	0.502939	1	1	4.13287e-60	1.39845e-42	0.366365	1	1	2.63579e-38	1.39845e-42	4.38548e-64
LY6E	5.25726e-61	0.867208	0.922	0.795	9.90889e-57	7.39176e-64	0.899459	0.932	0.773	1.3932e-59	5.25726e-61	1.47835e-63
HOMER2	2.49887e-52	0.569659	0.584	0.236	4.70987e-48	3.08289e-63	0.662717	0.561	0.193	5.81062e-59	2.49887e-52	6.16577e-63
CTSL	3.78097e-42	-1.05027	0.808	0.926	7.12637e-38	1.57987e-62	-1.27968	0.891	0.962	2.97773e-58	3.78097e-42	3.15973e-62
IL1B	3.96095e-62	-3.36882	0.59	0.839	7.46559e-58	1.58658e-13	-0.678284	0.038	0.171	2.99039e-09	1.58658e-13	7.92189e-62
B2M	6.40902e-62	0.494852	1	1	1.20797e-57	3.73487e-37	0.400898	1	1	7.03948e-33	3.73487e-37	1.2818e-61
AP2S1	4.42602e-49	-0.460468	0.994	1	8.34216e-45	1.10667e-61	-0.500256	0.994	1	2.08585e-57	4.42602e-49	2.21334e-61
PCM1	6.94236e-19	-0.43928	0.778	0.902	1.3085e-14	2.62699e-61	-0.919502	0.84	0.954	4.95135e-57	6.94236e-19	5.25398e-61
HLA-C	3.6442e-61	0.620997	1	0.985	6.86859e-57	9.0562e-42	0.528421	0.996	0.996	1.70691e-37	9.0562e-42	7.2884e-61
IL8	5.12121e-61	-1.79579	0.793	0.935	9.65246e-57	2.00909e-10	-0.349832	0.021	0.12	3.78673e-06	2.00909e-10	1.02424e-60
H3F3A	3.39167e-59	0.465488	1	1	6.39263e-55	1.34724e-60	0.421493	1	1	2.53928e-56	3.39167e-59	2.69448e-60
MSR1	4.14774e-54	-0.958392	0.163	0.565	7.81766e-50	1.21126e-59	-1.13121	0.316	0.692	2.28298e-55	4.14774e-54	2.42252e-59
C3orf80	3.00894e-57	0.856449	0.808	0.535	5.67124e-53	3.30703e-50	0.764205	0.699	0.41	6.23309e-46	3.30703e-50	6.01787e-57
MARCKSL1	1.02745e-37	-0.772221	0.554	0.805	1.93655e-33	4.23278e-57	-0.985143	0.45	0.802	7.97794e-53	1.02745e-37	8.46556e-57
LGALS3	6.02254e-38	0.525198	0.973	0.949	1.13513e-33	1.96937e-56	0.561821	0.972	0.899	3.71187e-52	6.02254e-38	3.93875e-56
HSP90AA1	1.13951e-55	-0.542664	0.998	1	2.14775e-51	8.14262e-17	-0.286958	1	1	1.53472e-12	8.14262e-17	2.27902e-55
LPL	5.90474e-30	-0.863427	0.296	0.574	1.11293e-25	2.31421e-55	-1.11511	0.275	0.673	4.36183e-51	5.90474e-30	4.62843e-55
SH3BGRL3	2.68168e-55	0.475484	1	1	5.05442e-51	5.79009e-47	0.420604	1	1	1.09132e-42	5.79009e-47	5.36335e-55
SSBP4	1.72807e-54	0.631197	0.909	0.764	3.25706e-50	2.72946e-51	0.610156	0.925	0.811	5.14449e-47	2.72946e-51	3.45614e-54
FTH1	2.21934e-46	-0.920538	1	1	4.18302e-42	1.79801e-54	-1.04005	1	1	3.38889e-50	2.21934e-46	3.59602e-54
PPCS	2.0081e-54	0.48611	0.996	0.985	3.78486e-50	2.45542e-26	0.278945	1	0.997	4.62797e-22	2.45542e-26	4.01619e-54
SPP1	7.36192e-47	-2.0052	0.812	0.922	1.38757e-42	3.68927e-54	-1.94967	0.893	0.969	6.95354e-50	7.36192e-47	7.37854e-54
CD14	2.75557e-37	-1.01179	0.133	0.45	5.1937e-33	1.20985e-53	-1.39682	0.211	0.597	2.28033e-49	2.75557e-37	2.41971e-53
NR3C1	1.86484e-53	0.824239	0.869	0.672	3.51485e-49	4.10958e-27	0.527638	0.8	0.695	7.74574e-23	4.10958e-27	3.72968e-53
ASAP1	5.28808e-53	-0.772202	0.526	0.83	9.96698e-49	7.33807e-32	-0.488932	0.486	0.746	1.38308e-27	7.33807e-32	1.05762e-52
TDO2	1.65676e-43	-1.59968	0.309	0.626	3.12267e-39	7.55531e-53	-1.9106	0.367	0.689	1.42403e-48	1.65676e-43	1.51106e-52
DNASE2	3.00228e-52	0.777812	0.865	0.721	5.65869e-48	6.64432e-25	0.542162	0.866	0.793	1.25232e-20	6.64432e-25	6.00455e-52
C5AR1	1.79837e-22	-0.517613	0.262	0.497	3.38957e-18	5.74447e-52	-0.843096	0.19	0.584	1.08272e-47	1.79837e-22	1.14889e-51
HSPA8	1.70809e-51	-0.619902	0.958	0.992	3.2194e-47	7.98646e-27	-0.387141	0.983	0.997	1.50529e-22	7.98646e-27	3.41617e-51
PLIN2	2.15588e-25	-0.691702	0.681	0.857	4.06341e-21	2.58396e-51	-1.02387	0.757	0.93	4.87025e-47	2.15588e-25	5.16792e-51
REEP3	4.68617e-50	0.67307	0.907	0.734	8.8325e-46	3.48712e-51	0.693397	0.923	0.792	6.57253e-47	4.68617e-50	6.97425e-51
SENP6	6.11022e-51	0.646436	0.789	0.507	1.15165e-46	7.99946e-38	0.627408	0.765	0.549	1.50774e-33	7.99946e-38	1.22204e-50
ADAM9	9.48128e-24	-0.425567	0.512	0.735	1.78703e-19	6.55086e-51	-0.732182	0.439	0.774	1.23471e-46	9.48128e-24	1.31017e-50
RPN2	8.33302e-51	0.593234	0.977	0.942	1.57061e-46	6.13969e-34	0.476479	0.957	0.949	1.15721e-29	6.13969e-34	1.6666e-50
PABPC4	8.59029e-51	-0.557226	0.951	0.995	1.6191e-46	5.75819e-33	-0.423752	0.949	0.994	1.0853e-28	5.75819e-33	1.71806e-50
HOXA11-AS	2.1325e-50	0.580582	0.539	0.221	4.01933e-46	5.08649e-44	0.502852	0.576	0.273	9.58701e-40	5.08649e-44	4.265e-50
VEGFC	2.92919e-38	0.614959	0.423	0.161	5.52094e-34	3.99897e-50	0.570778	0.386	0.106	7.53725e-46	2.92919e-38	7.99793e-50
MAFB	3.77917e-32	-0.606042	0.241	0.546	7.12299e-28	6.18414e-50	-0.928363	0.469	0.755	1.16559e-45	3.77917e-32	1.23683e-49
LMAN2	1.58878e-49	0.629212	0.966	0.946	2.99453e-45	4.25375e-43	0.550928	0.97	0.957	8.01747e-39	4.25375e-43	3.17756e-49
TMEM59	2.09584e-49	0.515269	0.996	0.995	3.95023e-45	4.05948e-27	0.391197	0.998	0.997	7.65132e-23	4.05948e-27	4.19168e-49
HSPB1	7.62047e-49	0.567877	0.973	0.936	1.43631e-44	5.20053e-35	0.514482	0.968	0.959	9.80196e-31	5.20053e-35	1.52409e-48
S100A4	9.76413e-40	0.567206	1	0.999	1.84034e-35	1.81449e-48	0.570672	1	0.999	3.41996e-44	9.76413e-40	3.62899e-48
CAP1	3.32138e-48	0.420893	1	1	6.26013e-44	3.12165e-48	0.365905	1	1	5.8837e-44	3.32138e-48	6.24331e-48
OGFRL1	5.23356e-48	-0.750654	0.522	0.803	9.86421e-44	6.00144e-23	-0.341462	0.429	0.69	1.13115e-18	6.00144e-23	1.04671e-47
FAR2	7.23319e-48	0.709476	0.672	0.363	1.36331e-43	6.24007e-46	0.717753	0.642	0.347	1.17613e-41	6.24007e-46	1.44664e-47
JMJD1C	2.33901e-47	0.669058	0.865	0.686	4.40857e-43	3.03725e-31	0.573854	0.91	0.855	5.7246e-27	3.03725e-31	4.67803e-47
CSF1R	7.35901e-44	-0.651221	0.381	0.701	1.38703e-39	3.42671e-47	-0.678489	0.518	0.827	6.45867e-43	7.35901e-44	6.85342e-47
HSP90B1	8.82626e-47	0.738938	0.981	0.969	1.66357e-42	3.24111e-34	0.606608	0.977	0.978	6.10885e-30	3.24111e-34	1.76525e-46
PPIB	1.05407e-46	0.6852	0.996	0.993	1.98671e-42	6.04518e-37	0.55972	0.994	0.998	1.1394e-32	6.04518e-37	2.10813e-46
LY96	4.35865e-35	-0.418818	0.175	0.497	8.21518e-31	6.12081e-46	-0.5035	0.205	0.583	1.15365e-41	4.35865e-35	1.22416e-45
GLO1	8.87514e-45	-0.671767	0.829	0.943	1.67279e-40	8.04637e-39	-0.679229	0.855	0.96	1.51658e-34	8.04637e-39	1.77503e-44
HMOX1	3.98217e-16	-0.577544	0.374	0.577	7.5056e-12	9.40929e-45	-1.12243	0.471	0.746	1.77346e-40	3.98217e-16	1.88186e-44
KRR1	7.08593e-43	0.691749	0.863	0.739	1.33556e-38	1.18501e-44	0.774441	0.859	0.739	2.23351e-40	7.08593e-43	2.37002e-44
PDIA3	3.20045e-44	0.617842	0.962	0.958	6.03221e-40	2.62069e-28	0.475396	0.953	0.963	4.93948e-24	2.62069e-28	6.4009e-44
RAN	8.99646e-44	-0.532586	0.983	0.995	1.69565e-39	6.92919e-20	-0.394313	0.966	0.993	1.30601e-15	6.92919e-20	1.79929e-43
TSPO	1.29725e-43	0.494343	0.987	0.984	2.44507e-39	3.9972e-37	0.447725	0.994	0.985	7.53393e-33	3.9972e-37	2.59451e-43
CD63	1.75608e-43	0.554817	1	1	3.30987e-39	4.10416e-23	0.400464	1	1	7.73552e-19	4.10416e-23	3.51217e-43
LDHA	2.54523e-43	-0.663813	0.907	0.975	4.79726e-39	1.38296e-19	-0.442399	0.942	0.979	2.6066e-15	1.38296e-19	5.09047e-43
CD81	2.59015e-43	0.569537	1	1	4.88191e-39	5.26044e-23	0.403587	0.998	1	9.91489e-19	5.26044e-23	5.18029e-43
ID2	2.77256e-43	0.675797	0.962	0.906	5.22572e-39	1.67668e-41	0.598284	0.968	0.956	3.16021e-37	1.67668e-41	5.54512e-43
TUBA1C	3.26424e-43	-0.707943	0.685	0.901	6.15245e-39	1.31417e-26	-0.582184	0.693	0.868	2.47695e-22	1.31417e-26	6.52849e-43
RPS19	1.91934e-42	-0.373659	1	1	3.61756e-38	3.88065e-27	-0.27594	1	1	7.31425e-23	3.88065e-27	3.83867e-42
HSPE1	5.71779e-42	-0.539249	0.795	0.942	1.07769e-37	1.11684e-17	-0.325765	0.829	0.926	2.10501e-13	1.11684e-17	1.14356e-41
FKBP8	7.91687e-42	0.571111	0.947	0.928	1.49217e-37	4.25222e-31	0.424227	0.953	0.951	8.01458e-27	4.25222e-31	1.58337e-41
BARX1	1.34185e-41	0.626836	0.839	0.678	2.52912e-37	5.11679e-32	0.569017	0.842	0.727	9.64412e-28	5.11679e-32	2.6837e-41
OS9	3.54871e-41	0.555505	0.863	0.77	6.68862e-37	6.45901e-19	0.366404	0.861	0.812	1.21739e-14	6.45901e-19	7.09743e-41
SPHK1	2.26603e-40	-0.590598	0.302	0.632	4.27101e-36	3.571e-41	-0.544598	0.318	0.652	6.73062e-37	2.26603e-40	7.14199e-41
BTG3	4.57086e-41	-0.580554	0.419	0.723	8.61516e-37	1.08939e-13	-0.295781	0.252	0.439	2.05327e-09	1.08939e-13	9.14173e-41
BST2	6.56884e-41	0.573124	0.97	0.93	1.2381e-36	1.86944e-31	0.462958	0.981	0.945	3.52352e-27	1.86944e-31	1.31377e-40
HSPD1	1.00579e-40	-0.606548	0.858	0.964	1.89571e-36	1.22544e-15	-0.360222	0.921	0.97	2.30971e-11	1.22544e-15	2.01157e-40
SAT1	1.06213e-25	-1.0085	0.879	0.941	2.0019e-21	1.27577e-40	-1.10833	0.78	0.898	2.40458e-36	1.06213e-25	2.55154e-40
GSTO1	1.32719e-40	-0.521525	0.966	0.988	2.5015e-36	1.04298e-36	-0.460092	0.979	0.992	1.96581e-32	1.04298e-36	2.65439e-40
LACC1	2.073e-40	-0.668138	0.277	0.597	3.9072e-36	2.07384e-38	-0.599646	0.262	0.584	3.90877e-34	2.07384e-38	4.14601e-40
EMB	2.34007e-40	0.564936	0.744	0.518	4.41057e-36	9.71356e-34	0.514384	0.729	0.509	1.83081e-29	9.71356e-34	4.68015e-40
COL11A1	2.62638e-40	0.659459	0.277	0.057	4.9502e-36	2.43827e-23	0.699495	0.181	0.045	4.59565e-19	2.43827e-23	5.25276e-40
CAPG	5.8601e-40	0.594882	0.987	0.964	1.10451e-35	5.59748e-35	0.541871	0.991	0.968	1.05501e-30	5.59748e-35	1.17202e-39
IGFBP2	7.48625e-40	0.515773	0.52	0.239	1.41101e-35	1.68792e-35	0.505615	0.458	0.2	3.18139e-31	1.68792e-35	1.49725e-39
CTSB	5.68505e-14	-0.727307	0.953	0.967	1.07152e-09	1.02004e-39	-1.03537	0.953	0.977	1.92257e-35	5.68505e-14	2.04007e-39
C1orf228	9.00904e-30	0.473507	0.647	0.392	1.69802e-25	1.03354e-39	0.598666	0.606	0.318	1.94801e-35	9.00904e-30	2.06708e-39
RGCC	6.93845e-18	-0.925777	0.558	0.742	1.30776e-13	1.05185e-39	-1.26484	0.791	0.903	1.98253e-35	6.93845e-18	2.1037e-39
NENF	1.68899e-39	0.475938	0.987	0.967	3.1834e-35	1.33734e-27	0.387207	0.983	0.97	2.52063e-23	1.33734e-27	3.37797e-39
DBI	3.73619e-30	0.632956	1	0.997	7.04197e-26	6.96742e-39	0.744986	0.994	0.997	1.31322e-34	3.73619e-30	1.39348e-38
RNASET2	9.42311e-39	0.772339	0.985	0.976	1.77607e-34	3.38493e-17	0.495226	0.974	0.983	6.37991e-13	3.38493e-17	1.88462e-38
PHIP	4.90813e-34	0.57059	0.869	0.727	9.25085e-30	1.26381e-38	0.641897	0.915	0.816	2.38204e-34	4.90813e-34	2.52763e-38
PNOC	8.61872e-38	1.28945	0.376	0.126	1.62446e-33	1.35928e-35	1.15298	0.311	0.093	2.56197e-31	1.35928e-35	1.72374e-37
MMP9	5.31773e-31	-1.96565	0.465	0.667	1.00229e-26	1.07382e-37	-2.08306	0.52	0.725	2.02394e-33	5.31773e-31	2.14764e-37
RASA1	1.19725e-37	0.594485	0.715	0.475	2.25658e-33	6.31153e-12	0.373135	0.635	0.547	1.1896e-07	6.31153e-12	2.3945e-37
DLG3	6.75963e-31	0.269375	0.311	0.1	1.27405e-26	1.84608e-37	0.358197	0.39	0.14	3.4795e-33	6.75963e-31	3.69217e-37
SERPINE2	0.0901574	-0.267628	0.641	0.672	1	1.98353e-37	0.761089	0.478	0.211	3.73856e-33	0.0901574	3.96707e-37
APOC1	2.38778e-37	1.01835	0.865	0.733	4.50049e-33	4.21933e-33	1.02514	0.853	0.716	7.95259e-29	4.21933e-33	4.77556e-37
CMTM6	2.63723e-37	0.49343	0.93	0.895	4.97065e-33	5.41682e-30	0.417045	0.915	0.861	1.02096e-25	5.41682e-30	5.27446e-37
AZU1	2.74258e-37	0.715664	0.901	0.748	5.16922e-33	2.31156e-23	0.519347	0.878	0.768	4.35682e-19	2.31156e-23	5.48516e-37
GLIPR1	3.08889e-37	0.668916	0.875	0.826	5.82194e-33	4.22829e-37	0.641775	0.915	0.839	7.96947e-33	4.22829e-37	6.17778e-37
H2AFZ	3.30084e-37	-1.24509	0.956	0.984	6.22142e-33	1.75101e-31	-1.11193	0.953	0.992	3.30031e-27	1.75101e-31	6.60168e-37
BCL2A1	3.8206e-37	-0.972807	0.628	0.814	7.20106e-33	3.3887e-13	-0.265525	0.279	0.479	6.38701e-09	3.3887e-13	7.64119e-37
CYCS	4.15487e-37	-0.491018	0.903	0.973	7.8311e-33	2.72452e-13	-0.285814	0.887	0.949	5.13518e-09	2.72452e-13	8.30974e-37
EID1	4.26363e-37	0.428927	0.989	0.977	8.03608e-33	7.09759e-32	0.393667	0.994	0.989	1.33775e-27	7.09759e-32	8.52725e-37
HMGN3	1.48165e-31	0.460616	0.975	0.961	2.79262e-27	4.94375e-37	0.469607	0.979	0.969	9.31798e-33	1.48165e-31	9.88749e-37
MKI67	1.56771e-36	-1.27136	0.078	0.371	2.95483e-32	2.78936e-26	-1.26697	0.083	0.314	5.25739e-22	2.78936e-26	3.13543e-36
EMC10	1.8846e-36	0.494637	0.907	0.824	3.55209e-32	2.37341e-18	0.3658	0.876	0.843	4.47341e-14	2.37341e-18	3.76919e-36
DNAJC1	3.87738e-36	0.56654	0.918	0.828	7.30808e-32	7.72755e-27	0.455352	0.91	0.858	1.45649e-22	7.72755e-27	7.75476e-36
CD70	2.31186e-26	0.444048	0.801	0.581	4.35739e-22	5.16553e-36	0.554448	0.67	0.38	9.73599e-32	2.31186e-26	1.03311e-35
JUP	1.14899e-35	0.354773	0.37	0.127	2.16561e-31	9.7457e-27	0.285766	0.264	0.084	1.83687e-22	9.7457e-27	2.29798e-35
NINJ1	1.15646e-35	-0.618067	0.913	0.973	2.17969e-31	3.89719e-32	-0.515059	0.661	0.861	7.34542e-28	3.89719e-32	2.31292e-35
GSN	2.63289e-27	0.456409	0.989	0.982	4.96246e-23	1.34452e-35	0.497826	0.989	0.994	2.53415e-31	2.63289e-27	2.68903e-35
ICAM1	1.46448e-35	-0.667002	0.86	0.932	2.76024e-31	2.41449e-24	-0.298279	0.096	0.333	4.55082e-20	2.41449e-24	2.92895e-35
SMC4	1.60883e-35	0.515239	0.924	0.737	3.03232e-31	2.99638e-32	0.409086	0.908	0.75	5.64758e-28	2.99638e-32	3.21766e-35
RPS18	1.01094e-33	-0.317939	1	1	1.90543e-29	3.09915e-35	-0.317319	1	1	5.84127e-31	1.01094e-33	6.19829e-35
EEF1B2	3.33219e-35	-0.38274	0.998	0.999	6.28052e-31	1.27946e-19	-0.257715	0.996	0.999	2.41152e-15	1.27946e-19	6.66439e-35
GPAA1	4.10015e-35	0.49399	0.964	0.924	7.72797e-31	9.95082e-26	0.416098	0.955	0.942	1.87553e-21	9.95082e-26	8.20031e-35
DDOST	5.68585e-35	0.541058	0.846	0.792	1.07167e-30	1.2763e-19	0.375048	0.868	0.834	2.40558e-15	1.2763e-19	1.13717e-34
WDR83OS	3.66062e-28	0.418031	0.958	0.952	6.89954e-24	7.52864e-35	0.421518	0.968	0.967	1.419e-30	3.66062e-28	1.50573e-34
PHLDA1	8.22767e-35	0.640919	0.879	0.796	1.55075e-30	3.08545e-15	0.367953	0.866	0.838	5.81546e-11	3.08545e-15	1.64553e-34
ITGB2	8.92159e-35	0.447798	1	0.997	1.68154e-30	2.30786e-14	0.278391	1	1	4.34985e-10	2.30786e-14	1.78432e-34
NUCB1	1.10961e-34	0.478796	0.892	0.809	2.0914e-30	5.16403e-12	0.28903	0.868	0.861	9.73317e-08	5.16403e-12	2.21923e-34
TOP2A	1.31276e-34	-1.04957	0.085	0.369	2.4743e-30	9.77031e-19	-0.90515	0.117	0.301	1.84151e-14	9.77031e-19	2.62553e-34
CNPY3	1.46117e-34	0.531271	0.968	0.918	2.75401e-30	1.80815e-17	0.369986	0.94	0.93	3.408e-13	1.80815e-17	2.92234e-34
HMGB3	6.91049e-32	-0.457909	0.4	0.706	1.30249e-27	1.84219e-34	-0.511542	0.416	0.722	3.47216e-30	6.91049e-32	3.68438e-34
CALR	2.30439e-34	0.593806	0.996	0.997	4.34331e-30	4.89675e-21	0.437788	0.998	0.996	9.2294e-17	4.89675e-21	4.60878e-34
UBE2S	2.60084e-34	-0.898315	0.634	0.837	4.90207e-30	8.25185e-16	-0.730739	0.693	0.809	1.55531e-11	8.25185e-16	5.20168e-34
RTN2	3.4641e-34	0.458648	0.679	0.447	6.52914e-30	1.96118e-20	0.399862	0.608	0.452	3.69644e-16	1.96118e-20	6.9282e-34
CDK1	3.65924e-34	-0.709762	0.074	0.359	6.89693e-30	1.05504e-17	-0.616468	0.113	0.294	1.98854e-13	1.05504e-17	7.31848e-34
FBP1	1.25548e-32	0.55836	0.336	0.115	2.36632e-28	5.49327e-34	0.495809	0.322	0.103	1.03537e-29	1.25548e-32	1.09865e-33
FKBP2	8.1725e-34	0.571761	0.924	0.894	1.54035e-29	9.66134e-22	0.442506	0.904	0.875	1.82097e-17	9.66134e-22	1.6345e-33
RCAN1	4.84847e-18	-0.402454	0.302	0.526	9.13839e-14	1.11569e-33	-0.872	0.356	0.635	2.10285e-29	4.84847e-18	2.23138e-33
PLAUR	8.28803e-16	-0.458386	0.856	0.931	1.56213e-11	1.14851e-33	-0.679744	0.772	0.923	2.16472e-29	8.28803e-16	2.29703e-33
DUSP10	1.61904e-33	0.535995	0.833	0.703	3.05157e-29	1.71248e-11	0.32101	0.667	0.593	3.22768e-07	1.71248e-11	3.23808e-33
UNC5B	2.24244e-33	0.483901	0.471	0.223	4.22655e-29	1.31493e-23	0.324746	0.405	0.204	2.47838e-19	1.31493e-23	4.48488e-33
RP3-428L16.2	6.02481e-16	0.66576	0.412	0.254	1.13556e-11	3.83823e-33	0.922633	0.493	0.258	7.2343e-29	6.02481e-16	7.67647e-33
ARPC1B	4.52602e-33	0.389701	0.998	0.998	8.53065e-29	2.50714e-19	0.296307	1	0.999	4.72545e-15	2.50714e-19	9.05204e-33
RPL37A	4.65261e-22	0.353261	1	1	8.76924e-18	4.53668e-33	0.418725	0.998	1	8.55073e-29	4.65261e-22	9.07335e-33
FAM46A	3.02159e-27	0.636869	0.71	0.5	5.69509e-23	5.19981e-33	0.779966	0.761	0.572	9.8006e-29	3.02159e-27	1.03996e-32
PTPRC	6.57192e-33	0.544419	0.926	0.874	1.23868e-28	3.90838e-22	0.451728	0.945	0.917	7.36651e-18	3.90838e-22	1.31438e-32
DPEP1	8.03661e-33	0.338808	0.313	0.097	1.51474e-28	3.96601e-28	0.304421	0.254	0.074	7.47514e-24	3.96601e-28	1.60732e-32
MYOZ1	1.67791e-32	0.439767	0.514	0.263	3.16253e-28	4.75563e-30	0.445394	0.525	0.29	8.96341e-26	4.75563e-30	3.35582e-32
ADAMDEC1	1.75995e-32	-0.621556	0.059	0.332	3.31715e-28	1.82855e-25	-0.462999	0.053	0.283	3.44646e-21	1.82855e-25	3.51989e-32
PBX3	1.79472e-32	0.475699	0.82	0.665	3.38269e-28	2.37732e-19	0.40234	0.765	0.68	4.48076e-15	2.37732e-19	3.58944e-32
DAD1	1.8316e-32	0.377211	0.998	0.993	3.4522e-28	3.99092e-25	0.377678	0.996	0.995	7.52209e-21	3.99092e-25	3.6632e-32
NPC2	3.66224e-15	-0.338307	0.983	0.99	6.90259e-11	1.96376e-32	-0.508258	0.979	0.995	3.7013e-28	3.66224e-15	3.92752e-32
GNAS	1.98004e-32	0.45864	0.998	0.993	3.73198e-28	1.82354e-14	0.282672	0.994	0.999	3.43701e-10	1.82354e-14	3.96008e-32
MYL12B	5.85657e-28	0.344705	0.996	0.997	1.10385e-23	2.06229e-32	0.381997	0.998	0.996	3.88701e-28	5.85657e-28	4.12458e-32
FAM63B	2.84908e-32	0.522511	0.539	0.29	5.36994e-28	5.58497e-25	0.578444	0.582	0.399	1.05265e-20	5.58497e-25	5.69815e-32
TAC4	3.42916e-32	0.910669	0.387	0.152	6.46328e-28	4.01374e-22	0.723837	0.326	0.139	7.5651e-18	4.01374e-22	6.85832e-32
CST3	4.87221e-32	0.392304	1	0.997	9.18313e-28	2.30629e-15	0.258401	0.998	1	4.34689e-11	2.30629e-15	9.74441e-32
CTSC	9.91619e-14	-0.5251	0.848	0.92	1.869e-09	6.64952e-32	-0.793918	0.898	0.956	1.2533e-27	9.91619e-14	1.3299e-31
MLPH	1.02173e-31	0.88158	0.307	0.096	1.92576e-27	1.30194e-30	0.906938	0.273	0.079	2.4539e-26	1.30194e-30	2.04346e-31
COL6A3	1.33859e-31	0.338515	0.292	0.088	2.52297e-27	1.66707e-26	0.279263	0.258	0.081	3.14209e-22	1.66707e-26	2.67717e-31
RND3	1.46167e-31	-0.67834	0.239	0.527	2.75495e-27	5.25883e-15	-0.352192	0.181	0.371	9.91183e-11	5.25883e-15	2.92334e-31
SPC25	2.75921e-31	-0.385199	0.008	0.252	5.20056e-27	5.01627e-22	-0.29908	0.011	0.193	9.45467e-18	5.01627e-22	5.51842e-31
ZNF706	2.78233e-31	-0.383175	0.934	0.98	5.24413e-27	3.12323e-21	-0.328735	0.934	0.984	5.88667e-17	3.12323e-21	5.56466e-31
PEA15	3.27905e-31	-0.456767	0.484	0.75	6.18035e-27	4.57834e-17	-0.273502	0.435	0.672	8.62925e-13	4.57834e-17	6.5581e-31
PRC1	4.63251e-31	-0.572097	0.07	0.336	8.73135e-27	1.70945e-24	-0.505378	0.068	0.29	3.22197e-20	1.70945e-24	9.26501e-31
LRRFIP1	4.75516e-31	0.476163	0.973	0.952	8.96252e-27	3.22764e-16	0.298159	0.985	0.978	6.08345e-12	3.22764e-16	9.51032e-31
TEX9	5.36522e-31	0.503416	0.495	0.253	1.01124e-26	1.09732e-24	0.467867	0.403	0.197	2.06824e-20	1.09732e-24	1.07304e-30
LST1	9.25578e-31	-0.698813	0.345	0.622	1.74453e-26	2.92137e-23	-0.537378	0.356	0.604	5.5062e-19	2.92137e-23	1.85116e-30
SQLE	2.68462e-19	-0.451754	0.738	0.895	5.05996e-15	1.17242e-30	-0.594247	0.62	0.835	2.20978e-26	2.68462e-19	2.34484e-30
SH3BGRL	1.29329e-30	0.368901	0.992	0.992	2.4376e-26	9.96453e-23	0.293723	0.994	0.992	1.87811e-18	9.96453e-23	2.58659e-30
RPS12	1.5068e-30	-0.324383	1	1	2.84002e-26	4.05303e-21	-0.251055	1	1	7.63915e-17	4.05303e-21	3.01361e-30
TAPBP	1.80927e-30	0.424703	0.958	0.967	3.41012e-26	3.51509e-16	0.323424	0.962	0.94	6.62524e-12	3.51509e-16	3.61855e-30
KPNA2	1.87378e-30	-0.669836	0.484	0.727	3.53169e-26	7.13115e-12	-0.51832	0.49	0.642	1.34408e-07	7.13115e-12	3.74755e-30
GTF2I	1.92269e-30	0.472257	0.886	0.816	3.62389e-26	5.98471e-20	0.392259	0.874	0.826	1.128e-15	5.98471e-20	3.84538e-30
HM13	1.98461e-30	-0.504866	0.786	0.927	3.7406e-26	8.1466e-30	-0.463709	0.84	0.954	1.53547e-25	8.1466e-30	3.96923e-30
NRP1	3.24093e-26	-0.404096	0.192	0.46	6.1085e-22	2.05745e-30	-0.468677	0.2	0.487	3.87787e-26	3.24093e-26	4.11489e-30
NUSAP1	2.28382e-30	-0.800901	0.108	0.37	4.30454e-26	6.2966e-25	-0.744239	0.087	0.313	1.18678e-20	6.2966e-25	4.56764e-30
HMMR	2.30113e-30	-0.603758	0.038	0.29	4.33717e-26	1.9558e-23	-0.564868	0.038	0.243	3.68629e-19	1.9558e-23	4.60226e-30
FYB	3.10244e-22	0.429354	0.48	0.29	5.84748e-18	2.7465e-30	0.594214	0.612	0.405	5.1766e-26	3.10244e-22	5.493e-30
SATB1	2.77557e-30	0.530291	0.712	0.516	5.2314e-26	2.21103e-23	0.408964	0.778	0.665	4.16736e-19	2.21103e-23	5.55115e-30
IVNS1ABP	3.40042e-30	-0.420666	0.342	0.648	6.40912e-26	1.90158e-28	-0.476844	0.458	0.729	3.58411e-24	1.90158e-28	6.80085e-30
DTYMK	3.5238e-30	-0.655653	0.319	0.583	6.64167e-26	1.03402e-19	-0.530925	0.373	0.59	1.94892e-15	1.03402e-19	7.04761e-30
PLIN3	4.02098e-30	0.412057	0.884	0.768	7.57874e-26	3.54815e-15	0.282585	0.898	0.864	6.68755e-11	3.54815e-15	8.04195e-30
TUBB	6.2732e-30	-0.850366	0.757	0.889	1.18237e-25	5.02077e-25	-0.820517	0.723	0.863	9.46315e-21	5.02077e-25	1.25464e-29
PCSK6	5.70859e-25	0.56857	0.634	0.456	1.07596e-20	8.54941e-30	0.541499	0.689	0.483	1.61139e-25	5.70859e-25	1.70988e-29
TNFRSF1B	1.50652e-20	-0.346715	0.309	0.562	2.83949e-16	9.09232e-30	-0.465027	0.424	0.708	1.71372e-25	1.50652e-20	1.81846e-29
ATRAID	9.19383e-30	0.441942	0.911	0.863	1.73285e-25	4.29116e-18	0.343937	0.891	0.897	8.08798e-14	4.29116e-18	1.83877e-29
S100A9	1.63177e-28	-1.47931	0.146	0.414	3.07556e-24	9.22138e-30	-1.64785	0.168	0.447	1.73805e-25	1.63177e-28	1.84428e-29
TREM2	3.09272e-15	-0.368758	0.89	0.945	5.82916e-11	9.80981e-30	-0.540996	0.945	0.976	1.84895e-25	3.09272e-15	1.96196e-29
TPX2	1.13411e-29	-0.719008	0.101	0.361	2.13757e-25	2.84596e-22	-0.647536	0.117	0.332	5.36407e-18	2.84596e-22	2.26822e-29
AOC1	1.17703e-29	0.448283	0.37	0.15	2.21846e-25	4.81418e-13	0.305999	0.29	0.157	9.07376e-09	4.81418e-13	2.35406e-29
COMT	1.41522e-29	0.451191	0.973	0.959	2.66742e-25	5.54876e-28	0.380488	0.968	0.968	1.04583e-23	5.54876e-28	2.83045e-29
LTC4S	1.45944e-29	0.468699	0.514	0.278	2.75075e-25	8.21506e-27	0.471621	0.501	0.278	1.54837e-22	8.21506e-27	2.91888e-29
CENPM	2.13541e-29	-0.521559	0.072	0.329	4.02482e-25	1.56887e-22	-0.425437	0.072	0.284	2.95701e-18	1.56887e-22	4.27082e-29
CREM	3.21285e-18	-0.414367	0.383	0.605	6.05557e-14	2.18441e-29	-0.678715	0.456	0.708	4.11718e-25	3.21285e-18	4.36883e-29
HDAC9	9.99014e-22	0.405898	0.708	0.553	1.88294e-17	2.20557e-29	0.499097	0.691	0.487	4.15706e-25	9.99014e-22	4.41115e-29
DOCK8	2.23502e-29	0.530999	0.915	0.875	4.21257e-25	3.7586e-12	0.317985	0.947	0.937	7.08421e-08	3.7586e-12	4.47004e-29
SLAMF8	1.04263e-23	-0.28067	0.112	0.364	1.96514e-19	2.76393e-29	-0.320378	0.111	0.391	5.20946e-25	1.04263e-23	5.52786e-29
CYBA	2.8301e-29	0.32836	1	1	5.33417e-25	6.45476e-27	0.298078	1	1	1.21659e-22	6.45476e-27	5.66019e-29
CHID1	3.78949e-29	0.462971	0.85	0.756	7.14242e-25	2.32928e-15	0.350438	0.8	0.778	4.39023e-11	2.32928e-15	7.57897e-29
VPS28	4.37917e-29	0.36379	0.985	0.978	8.25385e-25	1.84327e-27	0.325475	0.987	0.99	3.47419e-23	1.84327e-27	8.75833e-29
MTSS1	1.23818e-22	-0.466477	0.607	0.81	2.33372e-18	5.99959e-29	-0.515659	0.463	0.716	1.1308e-24	1.23818e-22	1.19992e-28
GTSE1	8.69131e-29	-0.417786	0.027	0.264	1.63814e-24	2.12452e-23	-0.364978	0.023	0.221	4.0043e-19	2.12452e-23	1.73826e-28
SPRY2	1.29958e-28	0.527017	0.761	0.565	2.44946e-24	2.76535e-15	0.329253	0.838	0.776	5.21213e-11	2.76535e-15	2.59917e-28
LRP10	1.33773e-28	0.42992	0.924	0.883	2.52135e-24	6.34323e-26	0.418723	0.908	0.894	1.19557e-21	6.34323e-26	2.67546e-28
GAPT	6.6935e-24	0.562076	0.366	0.165	1.26159e-19	1.93202e-28	0.531808	0.422	0.194	3.64148e-24	6.6935e-24	3.86404e-28
PBK	1.94972e-28	-0.419113	0.038	0.276	3.67482e-24	4.3242e-22	-0.339912	0.017	0.202	8.15026e-18	4.3242e-22	3.89943e-28
ADAM10	2.11491e-28	0.492371	0.674	0.504	3.98619e-24	1.21027e-27	0.473723	0.704	0.529	2.28111e-23	1.21027e-27	4.22983e-28
SRP14	2.13997e-28	0.319136	1	1	4.03342e-24	5.50437e-26	0.277885	0.998	0.999	1.03746e-21	5.50437e-26	4.27994e-28
ESCO2	2.16883e-28	-0.475766	0.036	0.274	4.08782e-24	5.26136e-21	-0.320152	0.03	0.215	9.91661e-17	5.26136e-21	4.33767e-28
SDC2	2.19919e-28	0.506335	0.994	0.987	4.14504e-24	1.18006e-18	0.410492	0.994	0.988	2.22418e-14	1.18006e-18	4.39839e-28
DUSP1	1.16735e-16	-0.446874	0.696	0.848	2.20021e-12	2.80161e-28	-0.628939	0.582	0.787	5.28048e-24	1.16735e-16	5.60323e-28
CDKN1A	3.75047e-11	-0.343022	0.797	0.913	7.06889e-07	2.85324e-28	-0.520093	0.635	0.851	5.37778e-24	3.75047e-11	5.70648e-28
BAALC	2.3993e-18	0.394668	0.408	0.235	4.5222e-14	3.99253e-28	0.402495	0.386	0.168	7.52512e-24	2.3993e-18	7.98506e-28
OSBPL8	4.87174e-28	0.49973	0.905	0.85	9.18225e-24	2.4827e-19	0.433752	0.908	0.875	4.67939e-15	2.4827e-19	9.74348e-28
OAF	4.77959e-18	0.396319	0.658	0.484	9.00857e-14	5.17124e-28	0.498871	0.646	0.44	9.74675e-24	4.77959e-18	1.03425e-27
MRC2	5.20203e-28	0.495054	0.776	0.615	9.80478e-24	1.40668e-07	0.272579	0.742	0.701	0.00265131	1.40668e-07	1.04041e-27
UBE2F	6.7656e-28	0.455058	0.784	0.633	1.27518e-23	2.60029e-10	0.281179	0.716	0.645	4.90102e-06	2.60029e-10	1.35312e-27
ETS1	4.67524e-12	-0.312023	0.446	0.605	8.81189e-08	6.8229e-28	-0.46951	0.337	0.613	1.28598e-23	4.67524e-12	1.36458e-27
UBB	3.94891e-22	0.344773	0.992	0.987	7.44291e-18	7.72173e-28	0.408872	0.991	0.987	1.45539e-23	3.94891e-22	1.54435e-27
RRM2	9.66397e-28	-0.500252	0.025	0.254	1.82146e-23	2.98388e-19	-0.379364	0.021	0.19	5.62402e-15	2.98388e-19	1.93279e-27
SNRPA1	2.25597e-27	-0.399299	0.535	0.774	4.25204e-23	2.37827e-14	-0.282391	0.55	0.728	4.48257e-10	2.37827e-14	4.51193e-27
MYBL2	2.84109e-27	-0.613199	0.118	0.367	5.35489e-23	4.70857e-17	-0.471343	0.113	0.29	8.8747e-13	4.70857e-17	5.68218e-27
CD99	3.00091e-27	0.428539	0.973	0.983	5.65612e-23	3.0923e-17	0.333763	0.972	0.986	5.82836e-13	3.0923e-17	6.00183e-27
IDS	3.19124e-27	0.459071	0.818	0.723	6.01484e-23	2.84475e-19	0.408506	0.851	0.776	5.36179e-15	2.84475e-19	6.38247e-27
AHNAK	3.26296e-27	0.572646	0.818	0.701	6.15004e-23	5.48629e-26	0.541763	0.846	0.753	1.03406e-21	5.48629e-26	6.52593e-27
NETO2	5.59318e-27	-0.250416	0.066	0.32	1.0542e-22	5.87354e-27	-0.278806	0.104	0.358	1.10704e-22	5.87354e-27	1.11864e-26
PAICS	8.55488e-27	-0.366205	0.285	0.561	1.61242e-22	9.14788e-13	-0.258876	0.316	0.5	1.72419e-08	9.14788e-13	1.71098e-26
EMILIN2	8.35689e-26	-0.430261	0.531	0.756	1.57511e-21	9.42647e-27	-0.454582	0.61	0.821	1.7767e-22	8.35689e-26	1.88529e-26
RANBP1	1.40936e-26	-0.583298	0.761	0.887	2.65636e-22	5.14503e-14	-0.45358	0.791	0.891	9.69735e-10	5.14503e-14	2.81872e-26
TYMS	1.46921e-26	-1.14803	0.175	0.415	2.76917e-22	5.15484e-18	-0.969967	0.173	0.359	9.71584e-14	5.15484e-18	2.93842e-26
PIK3R1	5.62923e-17	0.455482	0.622	0.492	1.061e-12	1.46981e-26	0.628698	0.783	0.668	2.7703e-22	5.62923e-17	2.93962e-26
C4orf3	1.70537e-26	0.419894	0.871	0.801	3.21428e-22	2.44285e-24	0.354795	0.881	0.829	4.60428e-20	2.44285e-24	3.41074e-26
CLSPN	1.75916e-26	-0.494308	0.063	0.298	3.31567e-22	1.46457e-24	-0.444126	0.053	0.274	2.76042e-20	1.46457e-24	3.51833e-26
TGFB1	1.82014e-26	0.558737	0.973	0.942	3.4306e-22	6.7138e-25	0.500277	0.97	0.95	1.26542e-20	6.7138e-25	3.64028e-26
MEF2C	1.87565e-26	0.473371	0.888	0.822	3.53523e-22	1.62392e-17	0.333003	0.93	0.913	3.06077e-13	1.62392e-17	3.75131e-26
IGFBP7	2.95373e-21	0.465999	0.634	0.434	5.56719e-17	2.21668e-26	0.500848	0.652	0.432	4.17801e-22	2.95373e-21	4.43337e-26
NCAPG	3.0113e-26	-0.400061	0.051	0.281	5.67569e-22	7.1485e-22	-0.405599	0.043	0.238	1.34735e-17	7.1485e-22	6.02259e-26
MAP4K4	3.31866e-26	-0.443496	0.52	0.774	6.25502e-22	8.88787e-19	-0.343976	0.595	0.783	1.67519e-14	8.88787e-19	6.63733e-26
CKS2	3.75898e-26	-0.503799	0.313	0.577	7.08492e-22	1.26228e-20	-0.502691	0.341	0.572	2.37914e-16	1.26228e-20	7.51795e-26
NDC80	3.80212e-26	-0.383851	0.032	0.255	7.16624e-22	1.93181e-22	-0.419784	0.041	0.24	3.64107e-18	1.93181e-22	7.60424e-26
MIR142	4.51879e-26	0.421575	0.522	0.303	8.51702e-22	7.47646e-11	0.263901	0.52	0.407	1.40916e-06	7.47646e-11	9.03759e-26
NUF2	1.05315e-25	-0.445981	0.068	0.301	1.98498e-21	4.86061e-26	-0.468335	0.034	0.256	9.16128e-22	1.05315e-25	9.72122e-26
UBE2C	6.02303e-26	-0.462128	0.059	0.292	1.13522e-21	1.74837e-20	-0.472128	0.062	0.255	3.29533e-16	1.74837e-20	1.20461e-25
COL6A2	6.0588e-18	-0.332437	0.277	0.497	1.14196e-13	6.16513e-26	-0.401652	0.247	0.516	1.162e-21	6.0588e-18	1.23303e-25
TCF12	6.33839e-26	0.429927	0.662	0.487	1.19466e-21	5.57685e-23	0.399672	0.746	0.597	1.05113e-18	5.57685e-23	1.26768e-25
HOXA10	6.6714e-26	0.391746	0.562	0.344	1.25743e-21	2.5316e-21	0.403511	0.646	0.497	4.77156e-17	2.5316e-21	1.33428e-25
KIF2C	7.57898e-26	-0.420395	0.047	0.273	1.42849e-21	2.18582e-22	-0.401622	0.036	0.233	4.11983e-18	2.18582e-22	1.5158e-25
PA2G4	9.78352e-26	-0.43834	0.82	0.93	1.844e-21	2.60699e-12	-0.31963	0.844	0.9	4.91365e-08	2.60699e-12	1.9567e-25
HNRNPAB	9.89107e-26	-0.495728	0.679	0.85	1.86427e-21	1.29959e-12	-0.300965	0.625	0.776	2.44946e-08	1.29959e-12	1.97821e-25
TAGLN2	7.73198e-18	0.289344	0.996	0.999	1.45732e-13	1.05971e-25	0.341773	0.996	0.996	1.99735e-21	7.73198e-18	2.11942e-25
BIRC5	1.35751e-25	-0.76994	0.156	0.39	2.55863e-21	4.97032e-18	-0.664347	0.117	0.299	9.36806e-14	4.97032e-18	2.71501e-25
IGFBP3	2.9467e-08	0.612219	0.687	0.624	0.000555394	1.38112e-25	0.794001	0.531	0.306	2.60314e-21	2.9467e-08	2.76224e-25
RPS16	9.04863e-25	-0.251904	1	1	1.70549e-20	1.40022e-25	-0.256162	1	1	2.63913e-21	9.04863e-25	2.80043e-25
FMNL2	7.95179e-22	-0.285145	0.137	0.376	1.49875e-17	1.6294e-25	-0.342533	0.22	0.489	3.07109e-21	7.95179e-22	3.2588e-25
COMMD3	1.80898e-25	0.444843	0.795	0.654	3.40957e-21	7.48329e-24	0.435804	0.844	0.742	1.41045e-19	7.48329e-24	3.61797e-25
TMPO	1.34547e-24	-0.605886	0.197	0.437	2.53595e-20	1.86627e-25	-0.576606	0.188	0.441	3.51755e-21	1.34547e-24	3.73255e-25
FCGR1A	2.17929e-25	-0.363584	0.156	0.414	4.10753e-21	6.08182e-24	-0.356662	0.224	0.493	1.1463e-19	6.08182e-24	4.35858e-25
NTAN1	1.40244e-14	-0.251933	0.554	0.748	2.64331e-10	2.73817e-25	-0.366844	0.574	0.813	5.1609e-21	1.40244e-14	5.47634e-25
ASPM	2.77153e-25	-0.606394	0.049	0.27	5.22378e-21	4.4572e-21	-0.623854	0.045	0.236	8.40093e-17	4.4572e-21	5.54306e-25
PACSIN2	3.0818e-25	0.435554	0.822	0.706	5.80858e-21	1.53939e-20	0.402664	0.855	0.807	2.90145e-16	1.53939e-20	6.1636e-25
LRPAP1	3.12468e-25	0.416866	0.939	0.939	5.8894e-21	6.76188e-13	0.307897	0.942	0.95	1.27448e-08	6.76188e-13	6.24936e-25
CAMK1D	1.46832e-19	0.386619	0.41	0.236	2.76748e-15	4.06459e-25	0.407338	0.473	0.266	7.66093e-21	1.46832e-19	8.12917e-25
CDKN3	5.2416e-25	-0.666224	0.142	0.375	9.87936e-21	9.33712e-10	-0.509055	0.198	0.32	1.75986e-05	9.33712e-10	1.04832e-24
SYTL2	7.37541e-25	0.257136	0.182	0.041	1.39012e-20	3.71047e-21	0.318729	0.156	0.037	6.9935e-17	3.71047e-21	1.47508e-24
RGS1	7.4613e-25	0.46337	0.951	0.919	1.40631e-20	4.41338e-24	0.425352	0.972	0.944	8.31834e-20	4.41338e-24	1.49226e-24
CKS1B	7.87772e-25	-0.842952	0.362	0.604	1.48479e-20	4.3159e-08	-0.564804	0.456	0.568	0.00081346	4.3159e-08	1.57554e-24
MMP17	8.18756e-18	0.280762	0.41	0.238	1.54319e-13	8.14931e-25	0.344304	0.448	0.243	1.53598e-20	8.18756e-18	1.62986e-24
NDUFA4	9.96198e-24	0.378516	0.998	0.999	1.87763e-19	8.70219e-25	0.361081	1	0.998	1.64019e-20	9.96198e-24	1.74044e-24
SSR4	9.5126e-25	0.320683	0.998	0.997	1.79294e-20	8.92451e-19	0.27667	0.996	0.999	1.68209e-14	8.92451e-19	1.90252e-24
AIF1	1.24513e-24	-0.475843	0.552	0.774	2.34683e-20	2.05575e-17	-0.396893	0.606	0.8	3.87468e-13	2.05575e-17	2.49027e-24
UBA5	1.36711e-24	0.496624	0.554	0.363	2.57673e-20	5.18768e-20	0.390263	0.548	0.383	9.77773e-16	5.18768e-20	2.73422e-24
RRAGD	1.32875e-17	-0.286737	0.342	0.573	2.50442e-13	1.50853e-24	-0.377556	0.42	0.694	2.84328e-20	1.32875e-17	3.01706e-24
CENPU	1.53374e-24	-0.340788	0.066	0.295	2.89079e-20	1.76438e-16	-0.261093	0.068	0.24	3.3255e-12	1.76438e-16	3.06748e-24
LIMD2	1.61185e-24	0.497092	0.81	0.714	3.03802e-20	2.18305e-09	0.283285	0.676	0.613	4.11462e-05	2.18305e-09	3.2237e-24
TCIRG1	1.61684e-24	-0.396452	0.698	0.885	3.04742e-20	1.1044e-17	-0.346264	0.823	0.92	2.08158e-13	1.1044e-17	3.23368e-24
MBNL1	2.73693e-20	0.443269	0.837	0.76	5.15857e-16	2.16573e-24	0.507006	0.855	0.783	4.08197e-20	2.73693e-20	4.33146e-24
NDUFS2	2.22215e-24	0.407053	0.97	0.936	4.18832e-20	8.98987e-20	0.36617	0.974	0.96	1.69441e-15	8.98987e-20	4.44431e-24
DNMT1	1.13906e-18	-0.365574	0.4	0.612	2.1469e-14	2.31421e-24	-0.405774	0.503	0.721	4.36183e-20	1.13906e-18	4.62842e-24
ARMC9	2.35672e-24	0.545767	0.641	0.477	4.44195e-20	1.49073e-14	0.386029	0.665	0.579	2.80972e-10	1.49073e-14	4.71345e-24
CCNA2	2.42608e-24	-0.339239	0.038	0.249	4.57267e-20	1.8321e-22	-0.372649	0.036	0.235	3.45314e-18	1.8321e-22	4.85216e-24
QSOX1	3.36743e-24	0.49042	0.905	0.854	6.34693e-20	1.04371e-18	0.399343	0.93	0.908	1.96719e-14	1.04371e-18	6.73485e-24
DENND1B	4.7403e-24	0.384041	0.514	0.305	8.93451e-20	8.19296e-12	0.312256	0.535	0.435	1.54421e-07	8.19296e-12	9.4806e-24
UQCC2	5.10156e-24	-0.390818	0.607	0.828	9.61541e-20	3.05753e-11	-0.261378	0.663	0.811	5.76283e-07	3.05753e-11	1.02031e-23
MYO6	1.2677e-21	0.509503	0.774	0.674	2.38937e-17	5.45535e-24	0.494215	0.819	0.706	1.02822e-19	1.2677e-21	1.09107e-23
TRAPPC6A	1.07626e-23	0.377771	0.829	0.722	2.02853e-19	2.06429e-12	0.258611	0.795	0.739	3.89077e-08	2.06429e-12	2.15252e-23
VKORC1	1.14522e-23	0.388095	0.884	0.846	2.15851e-19	7.57584e-15	0.32787	0.87	0.862	1.42789e-10	7.57584e-15	2.29044e-23
HIF1A	5.4178e-22	-0.42629	0.425	0.666	1.02115e-17	1.23585e-23	-0.354992	0.354	0.61	2.32933e-19	5.4178e-22	2.4717e-23
PDCL	3.02776e-13	0.329345	0.429	0.293	5.70672e-09	1.31903e-23	0.476854	0.531	0.347	2.48611e-19	3.02776e-13	2.63806e-23
ERGIC3	1.42649e-23	0.350648	0.926	0.907	2.68864e-19	4.28528e-16	0.325141	0.898	0.917	8.07689e-12	4.28528e-16	2.85297e-23
LMO2	1.67178e-23	0.500576	0.649	0.473	3.15097e-19	3.93214e-15	0.42222	0.812	0.775	7.41131e-11	3.93214e-15	3.34356e-23
MUM1	1.81553e-23	0.379023	0.554	0.359	3.42191e-19	2.51616e-12	0.324031	0.642	0.599	4.74247e-08	2.51616e-12	3.63106e-23
KIF23	2.96455e-23	-0.345227	0.038	0.244	5.58759e-19	3.93364e-22	-0.35483	0.023	0.214	7.41413e-18	3.93364e-22	5.92911e-23
HSPH1	4.59392e-23	-0.402826	0.552	0.762	8.65863e-19	5.41586e-19	-0.330727	0.616	0.807	1.02078e-14	5.41586e-19	9.18784e-23
CHI3L1	5.33226e-23	0.442913	1	0.999	1.00502e-18	9.861e-13	0.343927	1	1	1.8586e-08	9.861e-13	1.06645e-22
NCK2	5.90327e-23	0.406341	0.789	0.673	1.11265e-18	8.07598e-14	0.364537	0.791	0.712	1.52216e-09	8.07598e-14	1.18065e-22
ENO1	5.99808e-23	-0.3714	0.975	0.988	1.13052e-18	6.14479e-15	-0.274183	0.974	0.991	1.15817e-10	6.14479e-15	1.19962e-22
SYTL3	7.04975e-23	-0.284535	0.108	0.344	1.32874e-18	2.89716e-19	-0.279592	0.162	0.382	5.46056e-15	2.89716e-19	1.40995e-22
PDLIM7	1.00859e-22	0.376445	0.909	0.859	1.901e-18	3.05561e-16	0.302953	0.915	0.917	5.75921e-12	3.05561e-16	2.01719e-22
CSTB	4.71946e-18	-0.541402	0.994	0.994	8.89524e-14	1.01895e-22	-0.57228	0.994	0.995	1.92051e-18	4.71946e-18	2.03789e-22
CDKN2C	7.63295e-17	0.40541	0.763	0.619	1.43866e-12	1.03551e-22	0.427694	0.84	0.708	1.95173e-18	7.63295e-17	2.07102e-22
RABAC1	1.08414e-22	0.422308	0.901	0.87	2.04338e-18	1.14516e-10	0.253236	0.925	0.91	2.1584e-06	1.14516e-10	2.16828e-22
ASPH	3.97026e-14	-0.370336	0.374	0.557	7.48314e-10	1.14338e-22	-0.578815	0.399	0.619	2.15505e-18	3.97026e-14	2.28676e-22
PKM	1.20452e-22	0.365223	0.998	0.998	2.27028e-18	3.20706e-22	0.356651	0.996	0.997	6.04467e-18	3.20706e-22	2.40904e-22
ACTN4	6.45166e-20	0.374022	0.899	0.876	1.21601e-15	1.60692e-22	0.391912	0.923	0.904	3.02872e-18	6.45166e-20	3.21384e-22
RP3-460G2.2	3.90266e-22	0.38777	0.814	0.723	7.35572e-18	1.91639e-22	0.383983	0.823	0.741	3.61202e-18	3.90266e-22	3.83278e-22
CAPNS1	2.6202e-22	0.354252	0.896	0.838	4.93856e-18	5.87819e-17	0.304222	0.889	0.863	1.10792e-12	5.87819e-17	5.2404e-22
MAD2L1	2.72254e-22	-0.513019	0.178	0.4	5.13144e-18	6.75316e-17	-0.49566	0.19	0.37	1.27284e-12	6.75316e-17	5.44507e-22
HLA-E	4.04766e-22	0.385462	0.924	0.902	7.62904e-18	3.15127e-11	0.267652	0.915	0.899	5.93951e-07	3.15127e-11	8.09533e-22
NUPR1	3.09627e-14	-0.261873	0.148	0.333	5.83585e-10	5.34346e-22	-0.485383	0.262	0.516	1.00713e-17	3.09627e-14	1.06869e-21
CUX1	5.47511e-22	0.437921	0.732	0.622	1.03195e-17	2.08088e-10	0.311834	0.691	0.63	3.92204e-06	2.08088e-10	1.09502e-21
GAPDH	5.48479e-22	-0.307615	1	1	1.03377e-17	1.02137e-19	-0.261408	1	1	1.92508e-15	1.02137e-19	1.09696e-21
IFITM2	5.60108e-22	0.38676	0.74	0.604	1.05569e-17	8.26976e-15	0.30242	0.704	0.618	1.55868e-10	8.26976e-15	1.12022e-21
RGS2	2.73245e-21	0.470259	0.869	0.733	5.15012e-17	6.46197e-22	0.585618	0.872	0.806	1.21795e-17	2.73245e-21	1.29239e-21
DLGAP5	6.4912e-22	-0.35294	0.023	0.211	1.22346e-17	6.0012e-17	-0.294169	0.03	0.186	1.13111e-12	6.0012e-17	1.29824e-21
HES4	9.91069e-22	-0.413526	0.397	0.657	1.86797e-17	4.09281e-20	-0.350124	0.371	0.618	7.71413e-16	4.09281e-20	1.98214e-21
ANPEP	1.47296e-21	0.356324	0.873	0.824	2.77623e-17	9.9482e-12	0.256795	0.855	0.84	1.87504e-07	9.9482e-12	2.94591e-21
TPP1	1.75587e-21	0.39374	0.903	0.886	3.30946e-17	1.47155e-12	0.273025	0.904	0.906	2.77357e-08	1.47155e-12	3.51174e-21
CENPF	2.08652e-21	-1.17548	0.228	0.432	3.93267e-17	7.2409e-17	-1.1839	0.239	0.417	1.36476e-12	7.2409e-17	4.17304e-21
TACC3	3.32812e-19	-0.274958	0.085	0.283	6.27283e-15	2.31122e-21	-0.323281	0.096	0.312	4.35619e-17	3.32812e-19	4.62245e-21
GPC3	2.52719e-21	0.600187	0.615	0.438	4.76324e-17	7.39665e-19	0.541529	0.557	0.387	1.39412e-14	7.39665e-19	5.05437e-21
CRELD1	2.62483e-21	0.254255	0.391	0.197	4.94728e-17	1.7026e-11	0.251759	0.348	0.228	3.20906e-07	1.7026e-11	5.24966e-21
ORC6	2.84545e-21	-0.425704	0.142	0.363	5.36311e-17	1.85084e-11	-0.299711	0.188	0.342	3.48847e-07	1.85084e-11	5.69091e-21
COL6A1	6.41311e-18	-0.359837	0.298	0.52	1.20874e-13	3.00383e-21	-0.417123	0.318	0.55	5.66162e-17	6.41311e-18	6.00766e-21
CYSTM1	6.53545e-13	-0.348371	0.554	0.725	1.2318e-08	3.19593e-21	-0.465306	0.631	0.8	6.02369e-17	6.53545e-13	6.39186e-21
CNPY2	3.37248e-21	0.437177	0.814	0.778	6.35645e-17	1.55987e-18	0.36006	0.812	0.757	2.94004e-14	1.55987e-18	6.74496e-21
KPNB1	4.8611e-21	-0.427585	0.784	0.893	9.16219e-17	9.5496e-13	-0.300217	0.789	0.877	1.79991e-08	9.5496e-13	9.72219e-21
MMP14	5.00731e-21	0.412991	0.951	0.913	9.43778e-17	3.09125e-14	0.304488	0.934	0.917	5.82638e-10	3.09125e-14	1.00146e-20
KIF11	5.09658e-21	-0.286702	0.04	0.233	9.60604e-17	1.01893e-17	-0.286471	0.049	0.219	1.92048e-13	1.01893e-17	1.01932e-20
GMFG	5.17394e-21	0.309861	0.979	0.975	9.75184e-17	7.28601e-20	0.297314	0.989	0.982	1.37327e-15	7.28601e-20	1.03479e-20
EZH2	5.52289e-21	-0.325387	0.171	0.404	1.04095e-16	1.14314e-11	-0.250837	0.16	0.311	2.1546e-07	1.14314e-11	1.10458e-20
TM4SF19.1	3.00428e-17	-0.587797	0.273	0.482	5.66246e-13	5.70935e-21	-0.593675	0.275	0.518	1.0761e-16	3.00428e-17	1.14187e-20
NAP1L1	7.29618e-20	0.313642	0.998	0.99	1.37518e-15	5.77876e-21	0.342165	0.996	0.992	1.08918e-16	7.29618e-20	1.15575e-20
PDIA6	6.01652e-21	0.460678	0.962	0.969	1.13399e-16	1.32389e-14	0.310805	0.977	0.979	2.49526e-10	1.32389e-14	1.2033e-20
CHRM3	7.65463e-21	0.364623	0.389	0.192	1.44274e-16	6.85182e-16	0.306234	0.437	0.265	1.29143e-11	6.85182e-16	1.53093e-20
ATP1B3	3.47493e-15	-0.286552	0.833	0.945	6.54954e-11	8.28733e-21	-0.369442	0.883	0.953	1.562e-16	3.47493e-15	1.65747e-20
KIAA0101	8.7255e-21	-0.930917	0.26	0.454	1.64458e-16	3.10133e-12	-0.876998	0.247	0.378	5.84539e-08	3.10133e-12	1.7451e-20
GAL	3.7381e-11	0.309455	0.59	0.478	7.04557e-07	9.94488e-21	0.475909	0.606	0.428	1.87441e-16	3.7381e-11	1.98898e-20
C1orf21	4.85238e-16	-0.250003	0.224	0.441	9.14577e-12	1.065e-20	-0.287969	0.224	0.472	2.00731e-16	4.85238e-16	2.13e-20
CENPW	1.54903e-20	-0.443303	0.26	0.484	2.91961e-16	9.56093e-14	-0.368256	0.249	0.423	1.80204e-09	9.56093e-14	3.09806e-20
DNAJC4	1.57359e-20	0.398986	0.761	0.675	2.96591e-16	3.64735e-13	0.279468	0.765	0.699	6.87453e-09	3.64735e-13	3.14719e-20
GPNMB	1.68054e-12	-0.408361	0.617	0.758	3.16749e-08	1.57434e-20	-0.49521	0.672	0.837	2.96732e-16	1.68054e-12	3.14869e-20
LPGAT1	1.63384e-20	0.431491	0.744	0.639	3.07946e-16	7.56335e-10	0.326073	0.684	0.644	1.42554e-05	7.56335e-10	3.26768e-20
RASAL2	1.64622e-20	0.458416	0.693	0.57	3.10279e-16	1.2513e-19	0.421195	0.808	0.715	2.35844e-15	1.2513e-19	3.29243e-20
CTSD	0.00133536	-0.259816	0.989	0.991	1	1.80699e-20	-0.559034	0.994	0.997	3.40581e-16	0.00133536	3.61397e-20
CHCHD10	1.9825e-20	-0.373	0.744	0.898	3.73662e-16	2.48369e-13	-0.253134	0.812	0.918	4.68126e-09	2.48369e-13	3.965e-20
ZWINT	2.0028e-20	-0.613753	0.277	0.485	3.77488e-16	3.29666e-14	-0.529214	0.277	0.448	6.21355e-10	3.29666e-14	4.0056e-20
MT1E	7.44153e-16	0.426406	0.372	0.203	1.40258e-11	2.08861e-20	0.42565	0.382	0.187	3.9366e-16	7.44153e-16	4.17721e-20
MT2A	2.48106e-12	0.572476	0.702	0.598	4.67631e-08	2.44199e-20	0.741932	0.601	0.403	4.60266e-16	2.48106e-12	4.88398e-20
CENPE	2.47582e-20	-0.376974	0.085	0.29	4.66643e-16	3.41852e-07	-0.273276	0.143	0.246	0.00644322	3.41852e-07	4.95165e-20
PKIB	4.19509e-19	0.509933	0.655	0.516	7.90691e-15	2.60111e-20	0.593165	0.719	0.608	4.90257e-16	4.19509e-19	5.20221e-20
CEBPB	2.64166e-20	-0.354634	0.351	0.603	4.979e-16	9.73838e-19	-0.366616	0.409	0.64	1.83549e-14	9.73838e-19	5.28332e-20
MGST1	4.57237e-20	-0.411991	0.558	0.749	8.61801e-16	1.04286e-12	-0.279004	0.623	0.776	1.96558e-08	1.04286e-12	9.14474e-20
WNK1	5.17739e-20	0.390647	0.903	0.823	9.75835e-16	1.4268e-09	0.289763	0.87	0.863	2.68924e-05	1.4268e-09	1.03548e-19
CCNB1	3.45507e-19	-0.591789	0.154	0.361	6.51212e-15	5.71969e-20	-0.612314	0.147	0.358	1.07805e-15	3.45507e-19	1.14394e-19
PLK1	5.84131e-20	-0.331634	0.025	0.2	1.10097e-15	1.39936e-17	-0.344285	0.032	0.195	2.63752e-13	1.39936e-17	1.16826e-19
RHEB	6.71495e-20	-0.354267	0.886	0.96	1.26563e-15	3.1381e-17	-0.333411	0.904	0.963	5.91469e-13	3.1381e-17	1.34299e-19
IL1RN	4.95449e-18	-0.422553	0.072	0.255	9.33823e-14	7.41536e-20	-0.316926	0.043	0.23	1.39765e-15	4.95449e-18	1.48307e-19
ANP32B	7.74181e-20	-0.547701	0.755	0.883	1.45918e-15	3.01129e-16	-0.489306	0.78	0.886	5.67568e-12	3.01129e-16	1.54836e-19
CCNY	7.95974e-20	0.410514	0.685	0.551	1.50025e-15	3.56816e-15	0.410102	0.693	0.597	6.72526e-11	3.56816e-15	1.59195e-19
PNISR	9.10965e-20	0.431376	0.93	0.891	1.71699e-15	8.28683e-15	0.395707	0.904	0.908	1.5619e-10	8.28683e-15	1.82193e-19
TM2D1	1.5198e-19	0.361773	0.7	0.609	2.86452e-15	1.76322e-11	0.268688	0.68	0.632	3.32331e-07	1.76322e-11	3.0396e-19
RIMS3	2.91814e-09	-0.296609	0.317	0.457	5.50011e-05	1.69833e-19	-0.495633	0.382	0.586	3.20101e-15	2.91814e-09	3.39666e-19
CXADR	2.18103e-18	0.289001	0.237	0.091	4.11081e-14	1.75453e-19	0.368348	0.279	0.119	3.30693e-15	2.18103e-18	3.50905e-19
C19orf10	1.99311e-19	0.460845	0.953	0.944	3.75662e-15	2.28087e-13	0.33925	0.938	0.944	4.29899e-09	2.28087e-13	3.98622e-19
STRA13	2.09894e-19	-0.451257	0.67	0.817	3.95609e-15	4.7843e-13	-0.373989	0.699	0.836	9.01744e-09	4.7843e-13	4.19788e-19
PLXDC2	2.967e-19	0.409057	0.85	0.792	5.59221e-15	3.19305e-15	0.316352	0.915	0.857	6.01826e-11	3.19305e-15	5.934e-19
TRIB1	3.10422e-19	0.399918	0.679	0.538	5.85083e-15	6.96758e-09	0.29714	0.52	0.432	0.000131325	6.96758e-09	6.20844e-19
TLN1	3.19637e-19	0.368676	0.981	0.967	6.02452e-15	5.94363e-15	0.297944	0.979	0.984	1.12026e-10	5.94363e-15	6.39274e-19
NAA20	8.62968e-18	-0.285866	0.634	0.833	1.62652e-13	3.51886e-19	-0.313197	0.757	0.875	6.63236e-15	8.62968e-18	7.03773e-19
CAMK1	1.47306e-13	0.364601	0.871	0.816	2.77642e-09	4.21617e-19	0.453181	0.902	0.866	7.94664e-15	1.47306e-13	8.43234e-19
CREG1	4.49856e-19	-0.31134	0.416	0.645	8.47888e-15	7.88095e-15	-0.290415	0.499	0.689	1.4854e-10	7.88095e-15	8.99711e-19
ATP6V1B2	3.95967e-12	-0.258555	0.588	0.738	7.46319e-08	5.56611e-19	-0.293373	0.599	0.807	1.0491e-14	3.95967e-12	1.11322e-18
FIS1	6.82201e-19	0.348121	0.973	0.969	1.28581e-14	6.89108e-11	0.297575	0.953	0.974	1.29883e-06	6.89108e-11	1.3644e-18
MXD4	7.15764e-19	0.365951	0.844	0.776	1.34907e-14	1.22129e-11	0.275444	0.864	0.825	2.3019e-07	1.22129e-11	1.43153e-18
CES1	8.34831e-19	0.3174	0.503	0.309	1.57349e-14	3.09804e-15	0.311024	0.465	0.301	5.83918e-11	3.09804e-15	1.66966e-18
CDC20	9.4816e-19	-0.784603	0.15	0.35	1.78709e-14	7.45953e-11	-0.609565	0.207	0.36	1.40597e-06	7.45953e-11	1.89632e-18
ATPIF1	1.02437e-18	0.342268	0.934	0.911	1.93073e-14	1.77831e-12	0.255409	0.94	0.922	3.35176e-08	1.77831e-12	2.04874e-18
FAM111B	1.16852e-18	-0.28805	0.008	0.163	2.20243e-14	8.3534e-17	-0.279751	0.006	0.145	1.57445e-12	8.3534e-17	2.33705e-18
FBXO5	1.17437e-18	-0.38031	0.078	0.264	2.21345e-14	2.846e-15	-0.358198	0.096	0.261	5.36414e-11	2.846e-15	2.34874e-18
ORAI3	1.42321e-18	0.368034	0.594	0.468	2.68246e-14	9.07162e-10	0.251244	0.652	0.595	1.70982e-05	9.07162e-10	2.84642e-18
GNAQ	2.34429e-17	0.344179	0.638	0.505	4.41852e-13	1.44122e-18	0.369538	0.704	0.595	2.71641e-14	2.34429e-17	2.88244e-18
S100A6	3.30068e-18	0.353627	0.996	0.986	6.22112e-14	1.58479e-18	0.358696	0.996	0.99	2.98702e-14	3.30068e-18	3.16958e-18
MCM7	1.59357e-18	-0.448447	0.245	0.458	3.00357e-14	1.00646e-08	-0.322557	0.256	0.382	0.000189697	1.00646e-08	3.18715e-18
VAMP2	1.61276e-18	0.387167	0.658	0.527	3.03972e-14	1.69043e-10	0.280192	0.631	0.57	3.18611e-06	1.69043e-10	3.22551e-18
DDX17	1.75821e-18	0.394644	0.844	0.791	3.31388e-14	7.06328e-08	0.280712	0.87	0.852	0.00133129	7.06328e-08	3.51642e-18
BLVRB	7.38454e-14	-0.28766	0.48	0.671	1.39184e-09	1.83382e-18	-0.350013	0.535	0.741	3.45639e-14	7.38454e-14	3.66765e-18
DEK	2.37606e-18	-0.444675	0.571	0.753	4.47841e-14	2.36462e-07	-0.319599	0.55	0.654	0.00445684	2.36462e-07	4.75213e-18
HIP1	2.46571e-18	0.285791	0.349	0.176	4.64737e-14	9.7549e-18	0.278543	0.316	0.157	1.8386e-13	9.7549e-18	4.93142e-18
ARPC4	2.86605e-18	0.286557	0.994	0.976	5.40192e-14	6.1088e-17	0.283498	0.977	0.988	1.15139e-12	6.1088e-17	5.73209e-18
CCNDBP1	3.55785e-18	0.325018	0.736	0.656	6.70584e-14	9.47721e-16	0.312216	0.772	0.696	1.78627e-11	9.47721e-16	7.1157e-18
HOXA9	3.5869e-18	0.314781	0.524	0.348	6.76059e-14	1.957e-11	0.268865	0.588	0.49	3.68855e-07	1.957e-11	7.1738e-18
TMEM179B	3.85447e-18	0.318227	0.839	0.813	7.26491e-14	2.56652e-15	0.331077	0.844	0.836	4.83738e-11	2.56652e-15	7.70894e-18
PLAC8	3.59343e-12	0.294331	0.488	0.328	6.7729e-08	3.99171e-18	0.411675	0.482	0.292	7.52357e-14	3.59343e-12	7.98342e-18
TOMM40	5.35448e-18	-0.318149	0.503	0.724	1.00921e-13	1.57703e-13	-0.25616	0.507	0.697	2.97239e-09	1.57703e-13	1.0709e-17
TMTC1	5.812e-17	-0.286774	0.169	0.371	1.09545e-12	6.84955e-18	-0.32344	0.203	0.412	1.291e-13	5.812e-17	1.36991e-17
CD151	7.16556e-18	0.33415	0.949	0.945	1.35056e-13	8.13278e-11	0.278225	0.955	0.95	1.53287e-06	8.13278e-11	1.43311e-17
TUBA4A	8.38916e-18	-0.358551	0.214	0.439	1.58119e-13	3.21141e-17	-0.38742	0.288	0.51	6.05287e-13	3.21141e-17	1.67783e-17
ASF1B	1.14346e-17	-0.33451	0.091	0.275	2.15519e-13	9.76631e-18	-0.316354	0.064	0.242	1.84075e-13	1.14346e-17	1.95326e-17
HDAC5	1.11821e-17	0.321813	0.581	0.421	2.1076e-13	2.60182e-10	0.256085	0.678	0.616	4.90391e-06	2.60182e-10	2.23641e-17
NUDT14	1.17191e-17	0.391168	0.867	0.837	2.20882e-13	4.05653e-16	0.31045	0.866	0.859	7.64575e-12	4.05653e-16	2.34382e-17
CTPS1	1.24832e-17	-0.407353	0.658	0.803	2.35284e-13	4.25097e-07	-0.262141	0.633	0.733	0.00801223	4.25097e-07	2.49665e-17
PHF19	2.10162e-12	-0.324952	0.296	0.46	3.96113e-08	1.52313e-17	-0.354336	0.252	0.462	2.87079e-13	2.10162e-12	3.04625e-17
SSBP3	1.66481e-17	0.386068	0.757	0.664	3.13784e-13	5.73411e-17	0.461231	0.776	0.7	1.08077e-12	5.73411e-17	3.32963e-17
MARCKS	1.75319e-17	-0.601187	0.858	0.916	3.3044e-13	5.65349e-11	-0.378069	0.531	0.683	1.06557e-06	5.65349e-11	3.50637e-17
HCST	1.76266e-17	0.435432	0.727	0.64	3.32227e-13	1.67764e-09	0.301436	0.672	0.604	3.16201e-05	1.67764e-09	3.52533e-17
RNF130	2.29548e-17	-0.316204	0.679	0.861	4.32652e-13	1.97831e-13	-0.274689	0.759	0.899	3.72873e-09	1.97831e-13	4.59096e-17
GLUL	3.79815e-10	-0.315277	0.66	0.779	7.15875e-06	2.44523e-17	-0.475417	0.689	0.835	4.60877e-13	3.79815e-10	4.89046e-17
PIGT	2.46306e-17	0.331105	0.744	0.68	4.64237e-13	8.36393e-09	0.251473	0.727	0.692	0.000157643	8.36393e-09	4.92612e-17
RP11-344E13.3	2.47506e-17	0.414043	0.672	0.533	4.665e-13	2.7529e-12	0.318198	0.689	0.611	5.18867e-08	2.7529e-12	4.95012e-17
S100A10	1.64856e-14	0.558443	0.937	0.928	3.10721e-10	2.60587e-17	0.777426	0.925	0.929	4.91154e-13	1.64856e-14	5.21173e-17
CELF2	2.72022e-17	0.404368	0.742	0.65	5.12708e-13	1.45997e-12	0.377609	0.823	0.793	2.75176e-08	1.45997e-12	5.44045e-17
FANCI	3.50535e-17	-0.277294	0.099	0.283	6.60689e-13	2.69663e-15	-0.273047	0.083	0.251	5.08261e-11	2.69663e-15	7.01071e-17
TMEM173	2.90995e-14	0.267042	0.571	0.409	5.48468e-10	4.87246e-17	0.317889	0.644	0.48	9.18362e-13	2.90995e-14	9.74492e-17
TUBB4B	1.57578e-16	-0.710507	0.894	0.934	2.97004e-12	5.07732e-17	-0.720159	0.9	0.943	9.56973e-13	1.57578e-16	1.01546e-16
SLC8A1	5.66692e-15	0.405071	0.605	0.476	1.0681e-10	5.28234e-17	0.450427	0.676	0.562	9.95616e-13	5.66692e-15	1.05647e-16
ANP32E	5.38403e-17	-0.49803	0.524	0.688	1.01478e-12	6.07737e-15	-0.454176	0.475	0.654	1.14546e-10	6.07737e-15	1.07681e-16
VAMP8	6.64792e-17	0.317059	0.985	0.982	1.253e-12	7.49336e-13	0.262986	0.987	0.992	1.41235e-08	7.49336e-13	1.32958e-16
RPL36AL	1.36593e-16	0.262487	0.985	0.987	2.5745e-12	8.35996e-17	0.265748	0.981	0.98	1.57568e-12	1.36593e-16	1.67199e-16
PLAU	1.6644e-13	-0.431866	0.383	0.566	3.13706e-09	8.47526e-17	-0.390875	0.224	0.437	1.59742e-12	1.6644e-13	1.69505e-16
MAD1L1	1.02658e-16	0.338431	0.729	0.612	1.9349e-12	8.94852e-15	0.292249	0.751	0.672	1.68662e-10	8.94852e-15	2.05316e-16
ASAH1	6.93941e-07	-0.283169	0.97	0.988	0.0130794	1.15423e-16	-0.403804	0.981	0.99	2.17549e-12	6.93941e-07	2.30846e-16
TCF4	1.1908e-16	0.390683	0.51	0.35	2.24442e-12	1.57942e-14	0.39872	0.548	0.423	2.97689e-10	1.57942e-14	2.3816e-16
CDCA2	3.52055e-16	-0.256196	0.049	0.206	6.63554e-12	1.524e-16	-0.295042	0.053	0.217	2.87243e-12	3.52055e-16	3.04799e-16
PHF10	6.97827e-10	0.298021	0.575	0.495	1.31526e-05	1.88014e-16	0.359992	0.616	0.505	3.54369e-12	6.97827e-10	3.76028e-16
CPNE2	1.24132e-13	0.330857	0.725	0.645	2.33965e-09	2.10322e-16	0.327623	0.765	0.678	3.96416e-12	1.24132e-13	4.20645e-16
FEN1	2.11264e-16	-0.397302	0.195	0.39	3.9819e-12	3.35341e-10	-0.342533	0.245	0.385	6.3205e-06	3.35341e-10	4.22528e-16
GPSM3	1.28814e-14	0.272579	0.97	0.974	2.4279e-10	4.86473e-16	0.269014	0.994	0.98	9.16904e-12	1.28814e-14	9.72945e-16
RAB32	1.11007e-14	-0.301526	0.761	0.852	2.09226e-10	5.55064e-16	-0.308508	0.682	0.855	1.04618e-11	1.11007e-14	1.11013e-15
RRM1	5.76669e-16	-0.39535	0.224	0.423	1.08691e-11	2.2026e-11	-0.34889	0.277	0.423	4.15146e-07	2.2026e-11	1.15334e-15
NGFRAP1	5.77072e-16	0.500919	0.879	0.853	1.08766e-11	2.00319e-10	0.406132	0.902	0.895	3.77561e-06	2.00319e-10	1.15414e-15
IGF2BP2	5.78407e-16	0.301228	0.59	0.432	1.09018e-11	3.10139e-08	0.251899	0.531	0.457	0.000584551	3.10139e-08	1.15681e-15
LAMP1	7.13003e-16	0.305229	0.875	0.848	1.34387e-11	1.13126e-08	0.261232	0.889	0.888	0.00021322	1.13126e-08	1.42601e-15
TRAPPC1	5.77801e-08	0.258235	0.837	0.834	0.00108904	7.56846e-16	0.336429	0.872	0.854	1.4265e-11	5.77801e-08	1.51369e-15
SCPEP1	7.91267e-16	0.361232	0.793	0.738	1.49138e-11	3.57871e-07	0.252595	0.808	0.788	0.00674515	3.57871e-07	1.58253e-15
FABP5	1.76161e-13	-0.368212	0.987	0.998	3.32028e-09	8.77925e-16	-0.360067	0.996	0.999	1.65471e-11	1.76161e-13	1.75585e-15
RTN4	1.17303e-14	0.307323	0.996	0.985	2.21094e-10	1.06916e-15	0.30077	0.996	0.993	2.01514e-11	1.17303e-14	2.13831e-15
YPEL3	1.08419e-15	0.342911	0.579	0.435	2.04347e-11	4.39035e-06	0.250136	0.584	0.532	0.0827492	4.39035e-06	2.16837e-15
MID1IP1	1.14379e-15	0.44742	0.719	0.625	2.15582e-11	4.25936e-13	0.44328	0.802	0.789	8.02803e-09	4.25936e-13	2.28758e-15
DLGAP4	1.24675e-15	0.285947	0.683	0.575	2.34987e-11	2.87337e-13	0.291511	0.674	0.58	5.41572e-09	2.87337e-13	2.49349e-15
ELF1	2.00529e-15	0.3481	0.791	0.713	3.77958e-11	2.05506e-15	0.336648	0.855	0.807	3.87338e-11	2.05506e-15	4.01059e-15
PTK2B	3.52417e-09	0.267739	0.586	0.501	6.64236e-05	2.85167e-15	0.375982	0.593	0.457	5.37482e-11	3.52417e-09	5.70334e-15
NMB	3.32545e-15	0.363967	0.818	0.715	6.2678e-11	5.94627e-06	0.578502	0.753	0.726	0.112075	5.94627e-06	6.65089e-15
PTTG1	3.81506e-15	-0.656812	0.275	0.451	7.19062e-11	2.98205e-11	-0.488909	0.217	0.369	5.62057e-07	2.98205e-11	7.63011e-15
DHFR	2.03908e-12	-0.363011	0.294	0.454	3.84326e-08	4.26855e-15	-0.35604	0.245	0.431	8.04536e-11	2.03908e-12	8.5371e-15
N4BP2L2	4.83289e-15	0.320296	0.812	0.734	9.10904e-11	9.71333e-09	0.289147	0.789	0.77	0.000183077	9.71333e-09	9.66579e-15
MYCBP2	5.1269e-15	0.441715	0.789	0.745	9.66318e-11	8.95136e-14	0.348728	0.776	0.732	1.68715e-09	8.95136e-14	1.02538e-14
MND1	5.19189e-15	-0.283554	0.148	0.329	9.78568e-11	7.28052e-12	-0.272929	0.156	0.308	1.37223e-07	7.28052e-12	1.03838e-14
UBE2T	2.73635e-12	-0.599484	0.317	0.454	5.15747e-08	5.56311e-15	-0.563038	0.32	0.493	1.04853e-10	2.73635e-12	1.11262e-14
SERPINI1	7.94989e-15	0.601951	0.486	0.329	1.4984e-10	6.69827e-11	0.579513	0.471	0.37	1.26249e-06	6.69827e-11	1.58998e-14
NUCB2	8.2043e-15	0.280757	0.81	0.699	1.54635e-10	4.2173e-11	0.253627	0.77	0.685	7.94877e-07	4.2173e-11	1.64086e-14
DNAJC9	8.36346e-15	-0.340226	0.224	0.408	1.57634e-10	4.00203e-13	-0.298898	0.271	0.447	7.54303e-09	4.00203e-13	1.67269e-14
KDM4A	8.79958e-15	0.314969	0.573	0.437	1.65855e-10	1.95199e-10	0.274275	0.638	0.552	3.6791e-06	1.95199e-10	1.75992e-14
CBX5	8.92527e-15	-0.381168	0.448	0.636	1.68223e-10	1.96648e-08	-0.321585	0.48	0.61	0.000370642	1.96648e-08	1.78505e-14
ARID5B	9.99149e-15	-0.356825	0.332	0.529	1.8832e-10	8.07913e-13	-0.325555	0.548	0.721	1.52275e-08	8.07913e-13	1.9983e-14
HMGB2	1.0112e-12	-1.07483	0.474	0.569	1.90591e-08	1.35683e-14	-1.02311	0.465	0.594	2.55736e-10	1.0112e-12	2.71366e-14
BID	2.24389e-14	-0.294963	0.896	0.95	4.22929e-10	1.18791e-13	-0.26488	0.853	0.945	2.23898e-09	1.18791e-13	4.48778e-14
C4orf48	2.56718e-14	0.388506	0.879	0.902	4.83862e-10	2.57631e-14	0.308155	0.878	0.882	4.85583e-10	2.57631e-14	5.13436e-14
SNX4	6.03412e-13	0.309755	0.647	0.553	1.13731e-08	2.72781e-14	0.341758	0.693	0.601	5.14137e-10	6.03412e-13	5.45562e-14
BTG2	3.8063e-14	0.376025	0.852	0.814	7.17411e-10	3.08691e-13	0.322937	0.561	0.426	5.81821e-09	3.08691e-13	7.6126e-14
APOC2	4.11888e-14	0.338143	0.543	0.422	7.76326e-10	1.58046e-11	0.281489	0.554	0.451	2.97884e-07	1.58046e-11	8.23775e-14
OCIAD1	8.08126e-14	0.267955	0.915	0.925	1.52316e-09	5.44178e-14	0.252619	0.959	0.951	1.02567e-09	8.08126e-14	1.08836e-13
SMIM19	5.79131e-14	0.250954	0.863	0.804	1.09155e-09	2.42273e-12	0.266936	0.836	0.807	4.56637e-08	2.42273e-12	1.15826e-13
MCM4	7.21552e-14	-0.275355	0.199	0.392	1.35998e-09	3.34073e-10	-0.252862	0.228	0.392	6.29662e-06	3.34073e-10	1.4431e-13
DPYSL2	1.07799e-07	0.263508	0.71	0.663	0.00203179	7.24746e-14	0.373671	0.719	0.615	1.366e-09	1.07799e-07	1.44949e-13
TUBA1B	7.266e-14	-0.932795	0.877	0.918	1.3695e-09	1.61216e-05	-0.689537	0.917	0.936	0.30386	1.61216e-05	1.4532e-13
ITGB1	8.47939e-14	0.345453	0.922	0.899	1.5982e-09	1.43705e-13	0.303451	0.934	0.906	2.70856e-09	1.43705e-13	1.69588e-13
CACYBP	2.13845e-10	-0.296524	0.772	0.841	4.03056e-06	9.53307e-14	-0.27146	0.844	0.933	1.79679e-09	2.13845e-10	1.90661e-13
KIF20B	1.11526e-13	-0.384714	0.182	0.354	2.10204e-09	1.43484e-07	-0.281855	0.243	0.368	0.00270438	1.43484e-07	2.23052e-13
OSTF1	2.37669e-13	0.272172	0.831	0.781	4.47958e-09	1.32424e-11	0.272229	0.844	0.848	2.49592e-07	1.32424e-11	4.75338e-13
NUDT5	2.48555e-13	0.322931	0.854	0.811	4.68477e-09	5.93676e-09	0.268395	0.864	0.865	0.000111896	5.93676e-09	4.97111e-13
SMC2	3.72842e-13	-0.31699	0.271	0.441	7.02733e-09	2.42125e-07	-0.250499	0.307	0.428	0.00456358	2.42125e-07	7.45684e-13
APOE	3.80815e-13	0.75808	0.873	0.816	7.1776e-09	2.95379e-09	0.687904	0.825	0.823	5.5673e-05	2.95379e-09	7.6163e-13
ERP44	4.10441e-13	0.281596	0.778	0.749	7.73599e-09	2.16007e-07	0.258013	0.755	0.757	0.0040713	2.16007e-07	8.20882e-13
RPA3	4.34157e-13	-0.323269	0.355	0.546	8.18299e-09	9.85803e-08	-0.256537	0.397	0.53	0.00185804	9.85803e-08	8.68313e-13
ARL6IP1	9.92498e-11	-0.369466	0.626	0.777	1.87066e-06	4.86028e-13	-0.348251	0.663	0.82	9.16065e-09	9.92498e-11	9.72056e-13
B4GALT1	5.15082e-13	-0.311996	0.461	0.633	9.70827e-09	5.7227e-13	-0.251582	0.39	0.597	1.07861e-08	5.7227e-13	1.03016e-12
H2AFX	6.32318e-12	-0.637505	0.486	0.613	1.19179e-07	5.62071e-13	-0.633716	0.478	0.626	1.05939e-08	6.32318e-12	1.12414e-12
CFD	7.25882e-13	0.385296	0.956	0.925	1.36814e-08	5.32508e-06	0.309198	0.945	0.945	0.100367	5.32508e-06	1.45176e-12
CRIP2	2.23883e-12	0.324948	0.355	0.217	4.21974e-08	7.32897e-13	0.312856	0.348	0.206	1.38136e-08	2.23883e-12	1.46579e-12
PCNA	1.94245e-12	-0.330125	0.159	0.319	3.66114e-08	8.1549e-13	-0.29372	0.188	0.356	1.53704e-08	1.94245e-12	1.63098e-12
TNNT1	1.20974e-12	0.390054	0.784	0.711	2.28012e-08	9.14281e-13	0.308734	0.827	0.776	1.72324e-08	1.20974e-12	1.82856e-12
AURKA	9.16859e-13	-0.261514	0.144	0.315	1.7281e-08	3.41793e-11	-0.285241	0.267	0.43	6.44211e-07	3.41793e-11	1.83372e-12
LIPA	7.99416e-09	-0.327724	0.685	0.782	0.000150674	1.03539e-12	-0.398207	0.744	0.84	1.9515e-08	7.99416e-09	2.07078e-12
TUBB6	1.29777e-12	-0.361054	0.571	0.702	2.44603e-08	3.61025e-08	-0.296842	0.635	0.75	0.000680459	3.61025e-08	2.59553e-12
DPM3	1.72443e-12	0.305898	0.67	0.575	3.2502e-08	5.82366e-12	0.290574	0.625	0.536	1.09764e-07	5.82366e-12	3.44885e-12
SLC39A10	2.19312e-06	0.27399	0.567	0.52	0.0413359	1.7817e-12	0.356671	0.612	0.504	3.35815e-08	2.19312e-06	3.5634e-12
LDHB	2.25168e-12	0.406058	0.97	0.981	4.24397e-08	1.33845e-11	0.384515	0.985	0.98	2.52271e-07	1.33845e-11	4.50336e-12
CYBB	9.89185e-11	-0.284945	0.285	0.453	1.86442e-06	2.33037e-12	-0.311282	0.348	0.52	4.39228e-08	9.89185e-11	4.66074e-12
CCNB2	2.62786e-12	-0.292607	0.121	0.269	4.95298e-08	1.00331e-09	-0.271494	0.128	0.258	1.89104e-05	1.00331e-09	5.25571e-12
HN1	2.66944e-12	-0.352297	0.765	0.878	5.03136e-08	1.5955e-09	-0.279231	0.791	0.909	3.0072e-05	1.5955e-09	5.33888e-12
EIF4EBP1	3.17146e-12	-0.354815	0.782	0.874	5.97757e-08	2.43896e-11	-0.288814	0.802	0.912	4.59694e-07	2.43896e-11	6.34292e-12
RAB11FIP1	3.35369e-12	0.262034	0.554	0.424	6.32104e-08	2.57437e-07	0.260785	0.64	0.59	0.00485218	2.57437e-07	6.70738e-12
TLE4	1.40645e-07	0.30917	0.617	0.566	0.00265089	3.35454e-12	0.378891	0.603	0.496	6.32264e-08	1.40645e-07	6.70908e-12
PTPN14	3.70413e-12	0.278101	0.41	0.267	6.98155e-08	5.90045e-11	0.271052	0.422	0.299	1.11212e-06	5.90045e-11	7.40827e-12
SUN2	4.26349e-12	0.262784	0.634	0.512	8.03582e-08	1.01009e-11	0.293227	0.65	0.561	1.90382e-07	1.01009e-11	8.52697e-12
WBSCR22	6.71546e-12	0.289659	0.691	0.621	1.26573e-07	7.90607e-12	0.288739	0.721	0.657	1.49014e-07	7.90607e-12	1.34309e-11
APOBR	7.91093e-12	0.258863	0.478	0.361	1.49105e-07	5.20352e-09	0.27549	0.557	0.464	9.80759e-05	5.20352e-09	1.58219e-11
MT1X	6.13859e-10	0.368532	0.323	0.206	1.157e-05	9.64282e-12	0.465627	0.328	0.199	1.81748e-07	6.13859e-10	1.92856e-11
MCM3	9.75541e-12	-0.444417	0.34	0.501	1.8387e-07	9.4061e-09	-0.400865	0.375	0.511	0.000177286	9.4061e-09	1.95108e-11
PRDX4	1.64667e-11	0.275848	0.856	0.863	3.10364e-07	4.63212e-09	0.251952	0.84	0.856	8.73062e-05	4.63212e-09	3.29334e-11
PRKDC	6.50246e-09	-0.291133	0.702	0.818	0.000122558	2.02386e-11	-0.348686	0.727	0.833	3.81457e-07	6.50246e-09	4.04772e-11
VAV3	1.43081e-07	0.272772	0.666	0.625	0.00269678	2.04991e-11	0.335824	0.746	0.696	3.86367e-07	1.43081e-07	4.09982e-11
HMGB1	2.26786e-11	-0.695129	0.989	0.994	4.27447e-07	2.20903e-07	-0.583147	0.994	0.992	0.00416357	2.20903e-07	4.53573e-11
ANXA1	1.78989e-09	0.317232	0.858	0.822	3.37358e-05	2.92279e-11	0.339972	0.881	0.864	5.50887e-07	1.78989e-09	5.84558e-11
STMN1	5.65421e-11	-0.915677	0.693	0.779	1.06571e-06	0.00077533	-0.839563	0.706	0.74	1	0.00077533	1.13084e-10
B4GALT3	1.08783e-08	0.251791	0.571	0.488	0.000205033	7.45903e-11	0.275993	0.682	0.615	1.40588e-06	1.08783e-08	1.49181e-10
MYL9	7.81571e-11	0.324786	0.973	0.968	1.47311e-06	3.8148e-10	0.271127	0.981	0.978	7.19013e-06	3.8148e-10	1.56314e-10
SCG5	7.85715e-11	-0.324529	0.015	0.111	1.48091e-06	3.23854e-07	-0.352698	0.036	0.116	0.006104	3.23854e-07	1.57143e-10
LAT	5.18177e-10	-0.269352	0.37	0.529	9.7666e-06	1.10388e-10	-0.276653	0.42	0.585	2.08059e-06	5.18177e-10	2.20776e-10
RFXANK	2.32106e-08	0.254315	0.738	0.704	0.000437474	1.42179e-10	0.26968	0.765	0.739	2.6798e-06	2.32106e-08	2.84359e-10
PRDX6	1.51479e-10	0.304658	0.989	0.984	2.85508e-06	1.78839e-08	0.266895	0.983	0.979	0.000337076	1.78839e-08	3.02958e-10
RAD21	1.62987e-10	-0.337351	0.793	0.897	3.07198e-06	3.23303e-05	-0.252974	0.8	0.862	0.609361	3.23303e-05	3.25974e-10
BRCA1	1.14968e-09	-0.26842	0.178	0.309	2.16692e-05	2.35731e-10	-0.30271	0.211	0.351	4.44307e-06	1.14968e-09	4.71463e-10
TK1	2.78606e-10	-0.460358	0.304	0.439	5.25116e-06	1.08403e-07	-0.429024	0.243	0.353	0.00204317	1.08403e-07	5.57212e-10
DUT	4.07977e-10	-0.653777	0.691	0.761	7.68956e-06	2.89747e-05	-0.519779	0.691	0.74	0.546114	2.89747e-05	8.15955e-10
ATAD2	4.4512e-05	-0.324553	0.298	0.378	0.838963	5.15268e-10	-0.417928	0.249	0.385	9.71177e-06	4.4512e-05	1.03054e-09
KCNQ1OT1	9.27279e-10	0.322962	0.404	0.286	1.74774e-05	7.10823e-10	0.356687	0.36	0.243	1.33976e-05	9.27279e-10	1.42165e-09
FBXO32	1.19913e-09	0.302619	0.459	0.346	2.26013e-05	1.11976e-06	0.317414	0.437	0.354	0.0211053	1.11976e-06	2.39827e-09
NASP	1.77381e-09	-0.496315	0.732	0.803	3.34327e-05	8.49365e-06	-0.430162	0.755	0.811	0.160088	8.49365e-06	3.54762e-09
FN1	2.22655e-09	-0.50143	0.066	0.176	4.1966e-05	0.000207832	-0.26893	0.072	0.136	1	0.000207832	4.4531e-09
USP1	2.62704e-09	-0.324569	0.319	0.449	4.95145e-05	9.13663e-08	-0.256344	0.343	0.48	0.00172207	9.13663e-08	5.25408e-09
FABP4	7.47322e-08	-0.923172	0.4	0.546	0.00140855	8.44908e-09	-1.15131	0.516	0.651	0.000159248	7.47322e-08	1.68982e-08
FAM111A	9.58953e-08	-0.277644	0.304	0.429	0.00180743	2.48719e-08	-0.271189	0.262	0.405	0.000468786	9.58953e-08	4.97439e-08
SPOCD1	2.58345e-08	0.285102	0.522	0.44	0.000486929	3.90074e-07	0.282806	0.582	0.519	0.00735212	3.90074e-07	5.1669e-08
MFI2	1.17576e-06	0.378409	0.488	0.425	0.0221608	6.01043e-08	0.28071	0.595	0.498	0.00113285	1.17576e-06	1.20209e-07
SH3KBP1	6.79347e-08	0.295098	0.803	0.821	0.00128043	4.24601e-06	0.253311	0.857	0.881	0.0800288	4.24601e-06	1.35869e-07
CCL5	9.15729e-06	-0.329849	0.865	0.888	0.172597	7.7991e-08	0.390831	0.751	0.681	0.00146997	9.15729e-06	1.55982e-07
HOPX	8.50248e-08	0.644161	0.63	0.553	0.00160255	1.91515e-07	0.590362	0.618	0.567	0.00360968	1.91515e-07	1.70049e-07
HIST1H4C	8.51587e-08	-0.4687	0.222	0.329	0.00160507	0.000574717	-0.431957	0.235	0.29	1	0.000574717	1.70317e-07
NCF1	1.38213e-05	0.347083	0.687	0.635	0.260504	9.98266e-08	0.338067	0.503	0.406	0.00188153	1.38213e-05	1.99653e-07
MAP3K7CL	0.135587	0.430058	0.245	0.225	1	6.16879e-07	0.490391	0.294	0.207	0.0116269	0.135587	1.23376e-06
IFI6	9.42711e-05	0.314294	0.814	0.818	1	2.63214e-06	0.279538	0.846	0.84	0.0496105	9.42711e-05	5.26427e-06
SRGN	3.15666e-06	-0.319143	0.975	0.993	0.0594968	4.93815e-05	-0.29618	0.977	0.989	0.930742	4.93815e-05	6.31331e-06
NRGN	1.40306e-05	0.278822	0.884	0.884	0.264448	2.96685e-05	0.255581	0.902	0.888	0.559191	2.96685e-05	2.80609e-05
DGKH	2.34684e-05	0.277615	0.499	0.444	0.442332	4.70636e-05	0.261918	0.441	0.387	0.887055	4.70636e-05	4.69362e-05
LSP1	0.000777016	0.337639	0.37	0.309	1	7.38598e-05	0.333079	0.426	0.347	1	0.000777016	0.000147714
JUN	0.000140429	0.270888	0.784	0.798	1	0.00159797	0.278437	0.714	0.703	1	0.00159797	0.000280839
ITGB1BP1	0.00339977	0.268369	0.909	0.915	1	0.00947006	0.295996	0.902	0.906	1	0.00947006	0.00678797
HMGN2	0.19946	-0.647126	0.903	0.861	1	0.855436	-0.604007	0.904	0.884	1	0.855436	0.359135
LMO4	0.863903	0.33737	0.556	0.62	1	0.230124	0.333236	0.544	0.566	1	0.863903	0.407291

## Sheet: c2.markers
	2_p_val	2_avg_log2FC	2_pct.1	2_pct.2	2_p_val_adj	1_p_val	1_avg_log2FC	1_pct.1	1_pct.2	1_p_val_adj	max_pval	minimump_p_val
RPL13	6.26873e-27	0.253826	1	1	1.18153e-22	7.06678e-48	0.333243	1	0.999	1.33195e-43	6.26873e-27	1.41336e-47
CEBPD	3.34465e-42	0.801502	0.951	0.786	6.304e-38	8.84524e-09	0.318531	0.86	0.769	0.000166715	8.84524e-09	6.6893e-42
MARCKS	3.60856e-39	0.821279	0.976	0.884	6.80141e-35	1.47745e-28	0.705421	0.793	0.609	2.78469e-24	1.47745e-28	7.21712e-39
CD83	9.01561e-37	0.719604	0.951	0.865	1.69926e-32	6.80047e-12	0.328438	0.487	0.341	1.28175e-07	6.80047e-12	1.80312e-36
SQSTM1	4.25124e-35	0.534863	0.989	0.976	8.01273e-31	1.40574e-13	0.294322	0.969	0.946	2.64954e-09	1.40574e-13	8.50247e-35
SDC2	8.78263e-13	-0.355118	0.984	0.99	1.65535e-08	5.8985e-34	-0.587773	0.969	0.994	1.11175e-29	8.78263e-13	1.1797e-33
APBB1IP	1.36016e-21	0.517098	0.843	0.717	2.56363e-17	6.27055e-33	0.531556	0.933	0.855	1.18187e-28	1.36016e-21	1.25411e-32
PABPC4	3.45627e-29	0.395471	1	0.981	6.51438e-25	4.0463e-32	0.401414	1	0.979	7.62646e-28	3.45627e-29	8.0926e-32
CHI3L1	1.79115e-28	-0.764581	0.997	0.999	3.37596e-24	5.47537e-32	-0.789637	1	1	1.032e-27	1.79115e-28	1.09507e-31
RPL39	1.5586e-22	0.28713	1	0.999	2.93764e-18	6.5095e-32	0.314996	1	0.998	1.22691e-27	1.5586e-22	1.3019e-31
SGK1	2.01259e-22	0.635638	0.832	0.698	3.79333e-18	4.50678e-30	0.698648	0.843	0.67	8.49437e-26	2.01259e-22	9.01355e-30
HMGA1	5.09754e-30	-0.601769	0.916	0.969	9.60785e-26	1.99617e-19	-0.396122	0.943	0.956	3.76238e-15	1.99617e-19	1.01951e-29
FOS	4.85595e-29	0.816171	0.9	0.789	9.1525e-25	6.97665e-08	0.372019	0.853	0.824	0.00131496	6.97665e-08	9.7119e-29
HMGN2	5.68468e-29	-1.32189	0.778	0.893	1.07145e-24	4.0846e-26	-1.2345	0.815	0.908	7.69864e-22	4.0846e-26	1.13694e-28
BRI3	1.68065e-15	0.283625	1	0.992	3.16768e-11	9.79185e-29	0.372177	1	0.997	1.84557e-24	1.68065e-15	1.95837e-28
MKI67	9.43256e-28	-1.22827	0.076	0.352	1.77785e-23	1.84887e-21	-1.23319	0.093	0.305	3.48474e-17	1.84887e-21	1.88651e-27
UBE2T	1.51213e-27	-0.803787	0.197	0.474	2.85006e-23	3.71266e-18	-0.625044	0.302	0.492	6.99763e-14	3.71266e-18	3.02426e-27
BIRC5	5.1021e-27	-0.841068	0.114	0.385	9.61643e-23	2.67875e-27	-0.750499	0.059	0.309	5.04891e-23	5.1021e-27	5.3575e-27
TOP2A	4.21448e-27	-1.02062	0.078	0.352	7.94345e-23	1.2914e-19	-0.914234	0.1	0.3	2.43403e-15	1.2914e-19	8.42896e-27
KLF3	4.62686e-26	0.504653	0.797	0.575	8.7207e-22	1.64078e-12	0.295952	0.591	0.431	3.09255e-08	1.64078e-12	9.25372e-26
TYMS	6.34748e-26	-1.16378	0.135	0.409	1.19637e-21	1.30697e-22	-1.06093	0.135	0.363	2.46338e-18	1.30697e-22	1.2695e-25
TK1	1.17721e-25	-0.725501	0.186	0.458	2.2188e-21	4.34824e-25	-0.682249	0.126	0.381	8.19555e-21	4.34824e-25	2.35442e-25
HMGB2	1.3038e-25	-1.24648	0.359	0.59	2.4574e-21	1.05059e-16	-1.0412	0.442	0.596	1.98015e-12	1.05059e-16	2.6076e-25
SERPINF1	2.69204e-25	0.502243	0.686	0.452	5.07395e-21	2.33716e-23	0.53424	0.724	0.524	4.40508e-19	2.33716e-23	5.38407e-25
GRN	3.08528e-23	0.391534	0.997	0.99	5.81514e-19	2.7899e-25	0.400968	0.99	0.994	5.25841e-21	3.08528e-23	5.57981e-25
TMPO	3.89521e-25	-0.644737	0.162	0.429	7.34169e-21	4.06722e-14	-0.525298	0.252	0.416	7.6659e-10	4.06722e-14	7.79042e-25
HMMR	4.03629e-25	-0.595648	0.027	0.276	7.60761e-21	3.10076e-22	-0.55679	0.031	0.239	5.84431e-18	3.10076e-22	8.07259e-25
ASAH1	1.03068e-22	0.427718	0.995	0.981	1.94263e-18	5.36006e-25	0.381927	1	0.984	1.01026e-20	1.03068e-22	1.07201e-24
TPX2	5.39804e-25	-0.718694	0.089	0.347	1.01742e-20	2.08881e-21	-0.651351	0.109	0.328	3.937e-17	2.08881e-21	1.07961e-24
KIF20B	6.49107e-25	-0.536122	0.097	0.362	1.22344e-20	5.06009e-12	-0.364849	0.211	0.373	9.53725e-08	5.06009e-12	1.29821e-24
NCAPG	8.57734e-25	-0.412662	0.024	0.272	1.61666e-20	4.60977e-18	-0.382955	0.048	0.231	8.6885e-14	4.60977e-18	1.71547e-24
GYPC	1.17171e-13	0.298096	0.989	0.984	2.20845e-09	1.57341e-24	0.401078	0.995	0.972	2.96556e-20	1.17171e-13	3.14682e-24
CENPF	1.58877e-24	-1.28681	0.184	0.429	2.99452e-20	3.30049e-20	-1.23459	0.211	0.419	6.22077e-16	3.30049e-20	3.17755e-24
ZWINT	3.42598e-24	-0.70586	0.23	0.482	6.45729e-20	3.51173e-20	-0.646839	0.24	0.452	6.6189e-16	3.51173e-20	6.85196e-24
CDC20	7.1419e-24	-0.967472	0.095	0.35	1.3461e-19	1.29852e-23	-0.980296	0.138	0.374	2.44745e-19	1.29852e-23	1.42838e-23
FCGRT	9.43625e-24	0.415645	1	0.992	1.77855e-19	5.47892e-23	0.34893	0.998	0.992	1.03267e-18	5.47892e-23	1.88725e-23
ORC6	1.98633e-23	-0.501133	0.105	0.357	3.74383e-19	2.03792e-17	-0.388494	0.15	0.348	3.84108e-13	2.03792e-17	3.97266e-23
RGS1	2.33118e-23	0.482419	0.973	0.916	4.3938e-19	6.99673e-17	0.359042	0.983	0.942	1.31874e-12	6.99673e-17	4.66235e-23
CDKN3	2.75873e-23	-0.686769	0.116	0.366	5.19966e-19	2.21441e-20	-0.665763	0.126	0.336	4.17371e-16	2.21441e-20	5.51746e-23
NUF2	3.42037e-23	-0.457042	0.049	0.29	6.44671e-19	4.54344e-18	-0.431744	0.057	0.244	8.56347e-14	4.54344e-18	6.84074e-23
TUBA1B	3.42832e-23	-1.15948	0.843	0.923	6.46169e-19	8.9253e-22	-1.02612	0.912	0.936	1.68224e-17	8.9253e-22	6.85663e-23
PNRC1	4.03316e-23	0.464473	0.986	0.973	7.60169e-19	1.91747e-15	0.338671	0.943	0.898	3.61405e-11	1.91747e-15	8.06631e-23
KIAA0101	4.69952e-23	-0.955953	0.2	0.456	8.85766e-19	1.49148e-18	-0.904174	0.19	0.389	2.81115e-14	1.49148e-18	9.39905e-23
TUBB	4.79583e-23	-0.869084	0.797	0.871	9.03919e-19	1.52393e-07	-0.625101	0.815	0.835	0.0028723	1.52393e-07	9.59167e-23
NUCKS1	1.77758e-15	-0.626113	0.973	0.98	3.35039e-11	9.51659e-23	-0.631634	0.971	0.984	1.79369e-18	1.77758e-15	1.90332e-22
KIF2C	1.00486e-22	-0.424297	0.03	0.262	1.89395e-18	1.35266e-21	-0.391172	0.026	0.23	2.5495e-17	1.35266e-21	2.00971e-22
PBK	1.23989e-22	-0.397354	0.03	0.262	2.33695e-18	6.18598e-18	-0.323298	0.024	0.195	1.16593e-13	6.18598e-18	2.47978e-22
CDK1	1.29319e-22	-0.67707	0.095	0.335	2.43741e-18	4.65898e-19	-0.648211	0.095	0.293	8.78125e-15	4.65898e-19	2.58638e-22
ATAD2	1.34375e-22	-0.576719	0.151	0.408	2.5327e-18	7.2048e-19	-0.523016	0.188	0.397	1.35796e-14	7.2048e-19	2.68751e-22
CD82	6.46447e-13	-0.344257	0.403	0.578	1.21842e-08	1.37664e-22	-0.384643	0.162	0.417	2.59469e-18	6.46447e-13	2.75328e-22
GTSE1	1.96102e-22	-0.407842	0.024	0.25	3.69614e-18	7.35828e-21	-0.351525	0.021	0.216	1.38689e-16	7.35828e-21	3.92205e-22
FEN1	2.35962e-22	-0.491426	0.135	0.391	4.44741e-18	1.54705e-19	-0.45349	0.183	0.397	2.91589e-15	1.54705e-19	4.71923e-22
CCNA2	2.44835e-22	-0.335993	0.016	0.24	4.61466e-18	8.84405e-21	-0.378892	0.033	0.23	1.66693e-16	8.84405e-21	4.89671e-22
NUCB2	2.5537e-22	-0.536261	0.576	0.761	4.81321e-18	6.82874e-20	-0.421745	0.549	0.745	1.28708e-15	6.82874e-20	5.10739e-22
BBOX1	2.77899e-22	0.264708	0.214	0.057	5.23783e-18	4.15271e-14	0.256576	0.221	0.092	7.82702e-10	4.15271e-14	5.55797e-22
CLSPN	3.15963e-22	-0.476515	0.049	0.287	5.95527e-18	5.07413e-18	-0.382617	0.069	0.263	9.56372e-14	5.07413e-18	6.31925e-22
ASPM	4.03479e-22	-0.603938	0.032	0.26	7.60478e-18	1.80945e-19	-0.616501	0.04	0.232	3.41045e-15	1.80945e-19	8.06959e-22
DAB2	5.72961e-13	0.445138	0.703	0.572	1.07992e-08	5.37606e-22	0.538721	0.893	0.804	1.01328e-17	5.72961e-13	1.07521e-21
CASC5	6.58582e-18	-0.302453	0.046	0.246	1.2413e-13	5.43303e-22	-0.324078	0.026	0.231	1.02402e-17	6.58582e-18	1.08661e-21
GGH	9.07089e-22	-0.461135	0.205	0.452	1.70968e-17	1.97953e-19	-0.388468	0.178	0.393	3.73102e-15	1.97953e-19	1.81418e-21
DTYMK	1.03481e-21	-0.634258	0.338	0.562	1.95042e-17	6.31819e-15	-0.540957	0.425	0.57	1.19085e-10	6.31819e-15	2.06963e-21
PRC1	1.08141e-21	-0.534201	0.078	0.317	2.03823e-17	5.2511e-21	-0.49323	0.071	0.283	9.89727e-17	5.2511e-21	2.16281e-21
UBE2C	7.65939e-20	-0.451525	0.059	0.276	1.44364e-15	1.14921e-21	-0.489341	0.045	0.254	2.16602e-17	7.65939e-20	2.29841e-21
CTSC	2.04289e-06	0.397245	0.903	0.902	0.0385044	1.16482e-21	0.620649	0.976	0.934	2.19546e-17	2.04289e-06	2.32965e-21
TUBB4B	1.3949e-21	-0.800997	0.884	0.934	2.62911e-17	2.45247e-16	-0.746438	0.912	0.938	4.62241e-12	2.45247e-16	2.78981e-21
CENPM	1.70714e-21	-0.507368	0.078	0.311	3.21761e-17	1.02963e-19	-0.418705	0.074	0.277	1.94064e-15	1.02963e-19	3.41428e-21
NUSAP1	1.752e-21	-0.765235	0.119	0.35	3.30217e-17	4.02957e-16	-0.689795	0.121	0.297	7.59494e-12	4.02957e-16	3.504e-21
ESCO2	1.86889e-21	-0.45295	0.035	0.258	3.52249e-17	5.65247e-20	-0.32304	0.024	0.211	1.06538e-15	5.65247e-20	3.73778e-21
MT2A	1.99931e-11	-0.926917	0.527	0.646	3.7683e-07	2.36398e-21	-1.02781	0.261	0.498	4.45562e-17	1.99931e-11	4.72795e-21
ASF1B	2.83837e-21	-0.37637	0.046	0.274	5.34976e-17	5.76442e-19	-0.347664	0.05	0.24	1.08648e-14	5.76442e-19	5.67674e-21
MAD2L1	2.65468e-20	-0.554653	0.162	0.389	5.00353e-16	3.05199e-21	-0.551726	0.154	0.374	5.75239e-17	2.65468e-20	6.10398e-21
SPC25	3.10777e-21	-0.354196	0.019	0.234	5.85752e-17	5.48635e-18	-0.281208	0.017	0.186	1.03407e-13	5.48635e-18	6.21554e-21
MYBL2	1.11621e-20	-0.547419	0.114	0.352	2.10384e-16	3.36412e-21	-0.506029	0.078	0.294	6.34068e-17	1.11621e-20	6.72823e-21
RGCC	2.38733e-17	0.979155	0.797	0.674	4.49964e-13	4.08496e-21	0.687259	0.919	0.866	7.69933e-17	2.38733e-17	8.16991e-21
NDC80	9.77086e-21	-0.377577	0.027	0.241	1.84161e-16	4.41462e-19	-0.413507	0.045	0.233	8.32068e-15	4.41462e-19	1.95417e-20
CDCA2	1.72296e-17	-0.266527	0.019	0.203	3.24744e-13	1.28057e-20	-0.329554	0.026	0.219	2.41362e-16	1.72296e-17	2.56114e-20
ITM2C	1.3103e-20	0.48849	0.949	0.891	2.46965e-16	9.44019e-19	0.430781	0.957	0.917	1.77929e-14	9.44019e-19	2.6206e-20
CENPW	1.43976e-20	-0.496107	0.241	0.474	2.71367e-16	2.23555e-11	-0.373185	0.268	0.413	4.21356e-07	2.23555e-11	2.87953e-20
H2AFV	1.6871e-17	-0.553436	0.784	0.866	3.17985e-13	1.94821e-20	-0.548864	0.805	0.883	3.67199e-16	1.6871e-17	3.89643e-20
LMNB1	3.06509e-18	-0.343061	0.059	0.269	5.77708e-14	3.05197e-20	-0.388897	0.09	0.306	5.75236e-16	3.06509e-18	6.10395e-20
CYP1B1	4.01247e-20	-0.607809	0.262	0.504	7.5627e-16	1.28731e-19	-0.5244	0.335	0.561	2.42632e-15	1.28731e-19	8.02494e-20
KIF23	1.04466e-19	-0.340119	0.027	0.233	1.96897e-15	6.60697e-20	-0.346368	0.021	0.209	1.24528e-15	1.04466e-19	1.32139e-19
FMNL2	9.8197e-14	0.252812	0.462	0.284	1.85082e-09	7.08069e-20	0.338876	0.589	0.384	1.33457e-15	9.8197e-14	1.41614e-19
STMN1	8.05233e-20	-1.4252	0.673	0.779	1.5177e-15	1.80011e-15	-1.38118	0.66	0.751	3.39285e-11	1.80011e-15	1.61047e-19
SHCBP1	8.26769e-20	-0.304144	0.038	0.251	1.55829e-15	4.69787e-15	-0.277025	0.074	0.242	8.85455e-11	4.69787e-15	1.65354e-19
RRM2	9.2976e-20	-0.457898	0.03	0.238	1.75241e-15	3.87477e-15	-0.368386	0.031	0.183	7.30317e-11	3.87477e-15	1.85952e-19
CAMK1	1.04947e-15	-0.439596	0.719	0.856	1.97803e-11	9.4407e-20	-0.45894	0.772	0.901	1.77938e-15	1.04947e-15	1.88814e-19
HOMER2	3.28994e-18	-0.423144	0.146	0.362	6.20088e-14	1.19743e-19	-0.413646	0.109	0.323	2.25692e-15	3.28994e-18	2.39486e-19
WDR34	1.40779e-12	-0.287013	0.2	0.383	2.65341e-08	1.3242e-19	-0.317922	0.169	0.398	2.49584e-15	1.40779e-12	2.64839e-19
DLGAP5	1.64633e-19	-0.350854	0.008	0.202	3.103e-15	7.36176e-18	-0.300962	0.017	0.184	1.38754e-13	7.36176e-18	3.29265e-19
CENPU	1.70864e-19	-0.332711	0.059	0.281	3.22045e-15	1.32367e-14	-0.273547	0.071	0.234	2.49485e-10	1.32367e-14	3.41729e-19
CCNB1	1.93112e-19	-0.616515	0.127	0.354	3.63977e-15	3.44307e-08	-0.5349	0.216	0.333	0.00064895	3.44307e-08	3.86223e-19
PTPN7	2.87129e-19	-0.487804	0.67	0.812	5.4118e-15	3.96118e-12	-0.356189	0.755	0.822	7.46603e-08	3.96118e-12	5.74257e-19
UBE2S	1.29279e-15	-0.7508	0.724	0.803	2.43665e-11	4.39324e-19	-0.788683	0.703	0.803	8.28039e-15	1.29279e-15	8.78649e-19
RRM1	7.63449e-19	-0.492031	0.189	0.419	1.43895e-14	2.68856e-14	-0.383455	0.245	0.427	5.06739e-10	2.68856e-14	1.5269e-18
PTTG1	8.40624e-19	-0.754912	0.232	0.449	1.58441e-14	5.36194e-13	-0.593258	0.207	0.368	1.01062e-08	5.36194e-13	1.68125e-18
CKS1B	1.26686e-18	-0.899047	0.414	0.576	2.38778e-14	1.82012e-15	-0.764795	0.43	0.572	3.43056e-11	1.82012e-15	2.53372e-18
ITGB1BP1	1.3607e-18	-0.55859	0.846	0.93	2.56464e-14	5.5125e-10	-0.409493	0.86	0.917	1.039e-05	5.5125e-10	2.7214e-18
TTK	2.17649e-18	-0.265612	0.027	0.224	4.10226e-14	1.82178e-16	-0.307579	0.059	0.233	3.4337e-12	1.82178e-16	4.35299e-18
H2AFX	2.60553e-18	-0.758208	0.454	0.613	4.9109e-14	6.98353e-14	-0.711523	0.504	0.614	1.31626e-09	6.98353e-14	5.21106e-18
CALR	4.13509e-15	-0.356092	0.997	0.996	7.79383e-11	2.63509e-18	-0.373737	0.993	0.998	4.96662e-14	4.13509e-15	5.27019e-18
ARID5B	3.4205e-11	0.385362	0.592	0.455	6.44696e-07	3.57067e-18	0.367934	0.805	0.649	6.73001e-14	3.4205e-11	7.14135e-18
PLD3	1.58186e-15	-0.443361	0.849	0.914	2.98149e-11	5.88298e-18	-0.478126	0.869	0.915	1.10882e-13	1.58186e-15	1.1766e-17
H2AFZ	6.29716e-18	-1.09598	0.965	0.98	1.18689e-13	9.04922e-15	-0.96228	0.981	0.984	1.7056e-10	9.04922e-15	1.25943e-17
PLK1	6.81339e-18	-0.327656	0.011	0.192	1.28419e-13	1.96252e-15	-0.344923	0.033	0.189	3.69896e-11	1.96252e-15	1.36268e-17
MND1	7.07423e-18	-0.357061	0.111	0.326	1.33335e-13	2.25079e-12	-0.297605	0.147	0.306	4.24228e-08	2.25079e-12	1.41485e-17
FKBP2	9.06068e-07	-0.287631	0.876	0.907	0.0170776	7.40323e-18	-0.379479	0.772	0.911	1.39536e-13	9.06068e-07	1.48065e-17
FBXO5	2.9972e-14	-0.367226	0.078	0.252	5.64912e-10	1.16683e-17	-0.376211	0.071	0.263	2.19925e-13	2.9972e-14	2.33367e-17
NUPR1	6.37072e-11	0.322095	0.408	0.26	1.20075e-06	1.17761e-17	0.443287	0.613	0.417	2.21957e-13	6.37072e-11	2.35523e-17
RGS2	1.19846e-17	0.477936	0.868	0.742	2.25885e-13	9.61342e-11	0.330071	0.884	0.805	1.81194e-06	9.61342e-11	2.39691e-17
TMEM106C	1.62585e-17	-0.44877	0.17	0.382	3.0644e-13	7.92001e-11	-0.312512	0.209	0.358	1.49276e-06	7.92001e-11	3.2517e-17
TGFB1	1.82883e-17	-0.489135	0.897	0.962	3.44698e-13	1.91885e-15	-0.383024	0.905	0.968	3.61664e-11	1.91885e-15	3.65767e-17
HSP90B1	1.56298e-15	-0.349976	0.954	0.976	2.94591e-11	2.32903e-17	-0.28587	0.962	0.982	4.38975e-13	1.56298e-15	4.65805e-17
CBX5	5.86628e-15	-0.449645	0.462	0.62	1.10568e-10	3.01567e-17	-0.463542	0.437	0.617	5.68393e-13	5.86628e-15	6.03133e-17
BASP1	8.94949e-08	-0.297125	0.492	0.62	0.0016868	3.54619e-17	-0.395505	0.287	0.493	6.68386e-13	8.94949e-08	7.09238e-17
ATF3	5.01276e-17	0.496558	0.886	0.798	9.44806e-13	6.91719e-11	0.327477	0.798	0.702	1.30375e-06	6.91719e-11	1.00255e-16
LGALS1	5.79692e-17	-0.36973	0.997	1	1.0926e-12	5.16084e-15	-0.327929	1	1	9.72715e-11	5.16084e-15	1.15938e-16
CHEK1	5.87096e-17	-0.30324	0.114	0.323	1.10656e-12	6.36008e-16	-0.271945	0.109	0.296	1.19875e-11	6.36008e-16	1.17419e-16
GPNMB	1.1473e-11	0.39417	0.803	0.705	2.16243e-07	1.00586e-16	0.439647	0.869	0.78	1.89585e-12	1.1473e-11	2.01173e-16
MT1E	5.57624e-14	-0.443522	0.097	0.279	1.05101e-09	1.38511e-16	-0.428641	0.083	0.271	2.61066e-12	5.57624e-14	2.77022e-16
PSMB9	1.2164e-14	-0.431593	0.657	0.775	2.29268e-10	1.5904e-16	-0.389441	0.701	0.812	2.99759e-12	1.2164e-14	3.1808e-16
KIF11	7.34581e-16	-0.27606	0.041	0.22	1.38454e-11	1.7191e-16	-0.29928	0.045	0.215	3.24016e-12	7.34581e-16	3.4382e-16
FAR2	2.0389e-16	-0.507892	0.27	0.479	3.84292e-12	2.47911e-14	-0.511476	0.276	0.452	4.67262e-10	2.47911e-14	4.07781e-16
HMGB3	6.9001e-15	-0.349123	0.478	0.667	1.30053e-10	3.49158e-16	-0.379855	0.53	0.683	6.58094e-12	6.9001e-15	6.98317e-16
SKA2	4.29956e-16	-0.412307	0.324	0.512	8.10381e-12	1.69694e-13	-0.347607	0.325	0.495	3.19838e-09	1.69694e-13	8.59912e-16
GAL	1.86702e-13	-0.444205	0.338	0.545	3.51896e-09	4.41227e-16	-0.531296	0.309	0.512	8.31624e-12	1.86702e-13	8.82454e-16
NEAT1	5.79396e-16	0.625865	0.986	0.989	1.09205e-11	5.3108e-09	0.434229	0.981	0.984	0.000100098	5.3108e-09	1.15879e-15
S100A6	6.56598e-16	-0.479038	0.97	0.993	1.23756e-11	1.3086e-12	-0.364272	0.986	0.993	2.46644e-08	1.3086e-12	1.3132e-15
BRCA1	6.74138e-16	-0.320358	0.111	0.316	1.27062e-11	1.27685e-15	-0.374302	0.169	0.358	2.40662e-11	1.27685e-15	1.34828e-15
CDT1	1.11437e-15	-0.270949	0.059	0.248	2.10036e-11	7.42099e-16	-0.264013	0.083	0.27	1.39871e-11	1.11437e-15	1.4842e-15
HIST1H4C	1.64339e-15	-0.562737	0.146	0.34	3.09746e-11	1.00356e-15	-0.558537	0.133	0.315	1.89151e-11	1.64339e-15	2.00712e-15
TPI1	1.18889e-15	-0.333029	0.946	0.965	2.24082e-11	1.07637e-15	-0.275962	0.971	0.976	2.02874e-11	1.18889e-15	2.15274e-15
CLEC11A	7.38392e-11	-0.294661	0.973	0.989	1.39172e-06	1.14537e-15	-0.306483	0.986	0.991	2.1588e-11	7.38392e-11	2.29074e-15
DHFR	1.34118e-15	-0.423907	0.246	0.455	2.52785e-11	3.60341e-08	-0.312671	0.299	0.411	0.000679171	3.60341e-08	2.68235e-15
CCNB2	1.4026e-15	-0.332504	0.078	0.269	2.64362e-11	9.34129e-11	-0.29012	0.114	0.257	1.76065e-06	9.34129e-11	2.8052e-15
PKM	1.91359e-15	-0.345707	0.997	0.998	3.60673e-11	1.96679e-13	-0.296765	0.995	0.998	3.70701e-09	1.96679e-13	3.82717e-15
SIVA1	2.01122e-15	-0.477941	0.714	0.804	3.79074e-11	2.57654e-09	-0.357337	0.765	0.806	4.85625e-05	2.57654e-09	4.02243e-15
TUBB6	2.65472e-15	-0.432447	0.53	0.703	5.00362e-11	1.44073e-08	-0.311308	0.653	0.742	0.000271548	1.44073e-08	5.30944e-15
FANCI	2.76148e-15	-0.268178	0.081	0.276	5.20483e-11	3.20349e-14	-0.291186	0.083	0.246	6.03793e-10	3.20349e-14	5.52296e-15
RABL6	4.35214e-15	-0.345333	0.816	0.888	8.2029e-11	4.20712e-11	-0.266751	0.836	0.907	7.92958e-07	4.20712e-11	8.70427e-15
CCND3	4.62089e-15	-0.37904	0.481	0.661	8.70945e-11	1.38384e-11	-0.34441	0.572	0.689	2.60826e-07	1.38384e-11	9.24178e-15
PEPD	1.40414e-11	0.304214	0.581	0.455	2.64653e-07	7.59545e-15	0.334382	0.66	0.515	1.43159e-10	1.40414e-11	1.51909e-14
RANBP1	1.12579e-14	-0.516477	0.822	0.865	2.12189e-10	1.37017e-11	-0.447412	0.846	0.874	2.58249e-07	1.37017e-11	2.25158e-14
LGALS9	3.70781e-11	0.286919	0.886	0.8	6.98847e-07	1.22957e-14	0.297755	0.919	0.834	2.3175e-10	3.70781e-11	2.45914e-14
LY6E	1.41198e-14	-0.512004	0.73	0.849	2.6613e-10	1.21296e-10	-0.443652	0.741	0.828	2.28619e-06	1.21296e-10	2.82396e-14
SOX4	1.62371e-14	0.464419	0.77	0.639	3.06036e-10	9.74642e-14	0.512691	0.705	0.56	1.83701e-09	9.74642e-14	3.24742e-14
C1orf228	2.43096e-14	-0.473064	0.292	0.493	4.58187e-10	1.92544e-14	-0.462702	0.24	0.422	3.62907e-10	2.43096e-14	3.85088e-14
E2F1	6.23959e-11	-0.255829	0.108	0.263	1.17604e-06	2.00704e-14	-0.26624	0.083	0.253	3.78287e-10	6.23959e-11	4.01408e-14
CD70	2.76572e-09	-0.392704	0.554	0.654	5.21283e-05	2.50262e-14	-0.513466	0.314	0.482	4.71695e-10	2.76572e-09	5.00525e-14
MS4A7	3.34892e-14	0.439889	0.924	0.853	6.31204e-10	1.24129e-07	0.253373	0.922	0.892	0.00233958	1.24129e-07	6.69783e-14
DNAJC9	3.36716e-13	-0.366968	0.219	0.398	6.34642e-09	4.19752e-14	-0.344879	0.268	0.442	7.91148e-10	3.36716e-13	8.39503e-14
SMC4	1.2215e-13	-0.659843	0.778	0.784	2.30228e-09	4.31186e-14	-0.637064	0.76	0.793	8.12699e-10	1.2215e-13	8.62372e-14
ITGB1	8.30753e-10	-0.268892	0.832	0.922	1.5658e-05	4.92418e-14	-0.318281	0.846	0.93	9.2811e-10	8.30753e-10	9.84836e-14
PCNA	5.93771e-14	-0.390958	0.135	0.314	1.11914e-09	6.80083e-13	-0.324502	0.183	0.353	1.28182e-08	6.80083e-13	1.18754e-13
TRPM4	6.12649e-14	0.312767	0.849	0.756	1.15472e-09	2.22086e-13	0.314477	0.891	0.795	4.18588e-09	2.22086e-13	1.2253e-13
CENPE	6.84397e-14	-0.368603	0.097	0.274	1.28995e-09	2.18779e-13	-0.34574	0.095	0.255	4.12355e-09	2.18779e-13	1.36879e-13
FDPS	7.11268e-14	-0.352114	0.786	0.867	1.3406e-09	4.99008e-11	-0.274444	0.86	0.897	9.4053e-07	4.99008e-11	1.42254e-13
SPCS3	3.50507e-10	-0.260934	0.808	0.865	6.60635e-06	7.92416e-14	-0.28399	0.789	0.885	1.49355e-09	3.50507e-10	1.58483e-13
FABP5	1.12317e-09	0.340241	0.997	0.995	2.11695e-05	8.76758e-14	0.399522	0.998	0.998	1.65251e-09	1.12317e-09	1.75352e-13
DNMT1	1.59895e-13	-0.387838	0.43	0.591	3.0137e-09	4.89591e-12	-0.306784	0.561	0.699	9.22782e-08	4.89591e-12	3.1979e-13
MYO1E	2.72686e-13	0.302802	0.797	0.712	5.13958e-09	9.55115e-12	0.275492	0.836	0.748	1.8002e-07	9.55115e-12	5.45372e-13
TPM2	7.70171e-06	-0.442425	0.435	0.539	0.145162	4.33479e-13	-0.530552	0.425	0.597	8.1702e-09	7.70171e-06	8.66957e-13
MIS18BP1	5.30905e-13	-0.314089	0.222	0.411	1.00065e-08	7.2478e-09	-0.269636	0.363	0.51	0.000136607	7.2478e-09	1.06181e-12
CNIH4	6.73908e-13	-0.285087	0.851	0.909	1.27018e-08	5.60987e-13	-0.264127	0.9	0.932	1.05735e-08	6.73908e-13	1.12197e-12
TECR	1.74648e-12	-0.349543	0.751	0.833	3.29177e-08	5.8661e-13	-0.325883	0.748	0.837	1.10564e-08	1.74648e-12	1.17322e-12
ST3GAL4	7.04881e-13	-0.369379	0.514	0.673	1.32856e-08	8.09011e-11	-0.40124	0.463	0.597	1.52482e-06	8.09011e-11	1.40976e-12
COL9A2	1.41043e-11	-0.430674	0.751	0.85	2.65837e-07	7.1783e-13	-0.46452	0.703	0.818	1.35297e-08	1.41043e-11	1.43566e-12
CAPG	5.03575e-10	-0.326565	0.93	0.98	9.49137e-06	7.31335e-13	-0.320836	0.943	0.981	1.37842e-08	5.03575e-10	1.46267e-12
PNOC	7.36785e-13	-1.0345	0.059	0.217	1.38869e-08	9.50113e-10	-0.645617	0.052	0.168	1.79077e-05	9.50113e-10	1.47357e-12
ANP32E	1.65315e-07	-0.38599	0.57	0.666	0.00311586	7.95478e-13	-0.464053	0.508	0.64	1.49932e-08	1.65315e-07	1.59096e-12
PSIP1	1.0337e-12	-0.342277	0.159	0.336	1.94833e-08	5.18802e-08	-0.25225	0.249	0.382	0.000977839	5.18802e-08	2.06741e-12
GPAA1	1.0917e-12	-0.326916	0.897	0.943	2.05763e-08	1.182e-12	-0.30329	0.917	0.953	2.22783e-08	1.182e-12	2.18339e-12
ZDHHC12	1.07602e-11	-0.331303	0.738	0.812	2.02808e-07	1.69636e-12	-0.293829	0.746	0.844	3.19731e-08	1.07602e-11	3.39273e-12
LTBP1	1.87062e-12	-0.418592	0.043	0.19	3.52575e-08	1.43718e-10	-0.281458	0.029	0.14	2.70879e-06	1.43718e-10	3.74124e-12
MYBPH	4.46349e-08	-0.254779	0.13	0.262	0.000841279	1.89753e-12	-0.278675	0.135	0.307	3.57646e-08	4.46349e-08	3.79506e-12
HNRNPA2B1	2.22139e-06	-0.289669	0.976	0.983	0.0418687	1.97202e-12	-0.347369	0.974	0.989	3.71687e-08	2.22139e-06	3.94404e-12
FAM111A	2.25295e-12	-0.400252	0.262	0.431	4.24635e-08	2.3739e-09	-0.332844	0.264	0.4	4.47434e-05	2.3739e-09	4.50589e-12
SGOL2	2.29705e-12	-0.269801	0.114	0.282	4.32947e-08	5.71112e-12	-0.293293	0.154	0.313	1.07643e-07	5.71112e-12	4.59409e-12
MCM7	2.39539e-12	-0.475231	0.273	0.437	4.51483e-08	1.55087e-10	-0.391	0.24	0.382	2.92307e-06	1.55087e-10	4.79078e-12
USP1	4.60047e-09	-0.355296	0.308	0.443	8.67097e-05	2.85349e-12	-0.356446	0.321	0.482	5.37826e-08	4.60047e-09	5.70698e-12
C9orf142	4.29602e-12	-0.338266	0.751	0.847	8.09713e-08	7.23009e-09	-0.256765	0.765	0.833	0.000136273	7.23009e-09	8.59203e-12
HNRNPD	8.38175e-10	-0.291471	0.851	0.886	1.57979e-05	4.64524e-12	-0.301669	0.829	0.907	8.75534e-08	8.38175e-10	9.29047e-12
DEK	4.9373e-12	-0.424147	0.608	0.733	9.30583e-08	0.000270795	-0.299481	0.601	0.637	1	0.000270795	9.87461e-12
CBX3	7.69593e-12	-0.334464	0.832	0.896	1.45053e-07	3.08122e-10	-0.260506	0.836	0.901	5.80748e-06	3.08122e-10	1.53919e-11
PPIB	1.17218e-08	-0.298246	0.995	0.994	0.000220932	8.58345e-12	-0.27082	0.998	0.997	1.61781e-07	1.17218e-08	1.71669e-11
MLPH	4.73261e-08	-0.503797	0.059	0.168	0.000892003	1.01489e-11	-0.592408	0.029	0.149	1.91287e-07	4.73261e-08	2.02979e-11
IVNS1ABP	6.16116e-11	0.26039	0.684	0.548	1.16126e-06	1.10997e-11	0.320329	0.76	0.642	2.09207e-07	6.16116e-11	2.21993e-11
MCM4	4.01922e-11	-0.395365	0.219	0.375	7.57543e-07	1.11745e-11	-0.34323	0.221	0.389	2.10617e-07	4.01922e-11	2.2349e-11
LMO4	4.75941e-10	-0.746877	0.481	0.633	8.97055e-06	1.21129e-11	-0.608641	0.432	0.594	2.28304e-07	4.75941e-10	2.42258e-11
RPA3	1.27958e-11	-0.36591	0.37	0.53	2.41176e-07	4.15767e-10	-0.314407	0.397	0.526	7.83637e-06	4.15767e-10	2.55917e-11
FAM63B	1.53641e-11	-0.328663	0.211	0.384	2.89582e-07	3.39182e-06	-0.309715	0.371	0.46	0.0639289	3.39182e-06	3.07281e-11
BUB3	1.52954e-07	-0.358924	0.67	0.716	0.00288288	1.59095e-11	-0.383297	0.634	0.734	2.99862e-07	1.52954e-07	3.1819e-11
CTPS1	6.52864e-06	-0.259559	0.708	0.782	0.123052	1.62618e-11	-0.374937	0.625	0.733	3.06503e-07	6.52864e-06	3.25237e-11
NUDT5	1.69059e-11	-0.312462	0.73	0.843	3.18642e-07	3.55621e-10	-0.251169	0.817	0.877	6.70274e-06	3.55621e-10	3.38118e-11
MZT2B	1.83661e-11	-0.31233	0.935	0.943	3.46165e-07	1.56345e-09	-0.258524	0.922	0.954	2.94679e-05	1.56345e-09	3.67323e-11
CD63	4.08187e-08	-0.251421	1	1	0.00076935	1.91465e-11	-0.263062	1	1	3.60874e-07	4.08187e-08	3.82931e-11
CALM2	1.95908e-08	-0.317572	0.997	0.987	0.000369248	2.36208e-11	-0.28905	0.993	0.994	4.45204e-07	1.95908e-08	4.72415e-11
NCAPD3	2.69213e-11	-0.357075	0.305	0.457	5.07413e-07	5.2709e-10	-0.318863	0.378	0.513	9.93459e-06	5.2709e-10	5.38426e-11
IFNGR1	3.28622e-11	0.351771	0.862	0.758	6.19387e-07	1.51421e-10	0.410565	0.895	0.84	2.85398e-06	1.51421e-10	6.57244e-11
ITGB7	4.85823e-11	-0.455266	0.597	0.715	9.15679e-07	2.6974e-10	-0.39786	0.665	0.756	5.08406e-06	2.6974e-10	9.71646e-11
VEGFC	2.82523e-08	-0.287942	0.119	0.25	0.0005325	5.59709e-11	-0.267468	0.067	0.198	1.05494e-06	2.82523e-08	1.11942e-10
CD68	0.00757963	0.259523	0.83	0.831	1	5.66675e-11	0.373073	0.905	0.872	1.06807e-06	0.00757963	1.13335e-10
CCL5	2.3253e-06	-0.462124	0.822	0.897	0.0438273	6.70526e-11	-0.49527	0.589	0.726	1.26381e-06	2.3253e-06	1.34105e-10
MCM3	6.8915e-11	-0.514698	0.343	0.49	1.29891e-06	3.71908e-08	-0.463709	0.39	0.503	0.000700973	3.71908e-08	1.3783e-10
AZU1	9.33054e-11	-0.809895	0.705	0.804	1.75862e-06	4.96074e-09	-0.713913	0.727	0.811	9.35001e-05	4.96074e-09	1.86611e-10
PSMC3	4.09973e-09	-0.271561	0.811	0.874	7.72717e-05	1.01641e-10	-0.263882	0.815	0.862	1.91572e-06	4.09973e-09	2.03281e-10
CSTB	1.62838e-05	0.269672	0.997	0.993	0.306916	1.05947e-10	0.360636	0.995	0.994	1.9969e-06	1.62838e-05	2.11895e-10
FABP4	0.00346674	1.27873	0.535	0.504	1	1.07393e-10	1.28599	0.679	0.604	2.02414e-06	0.00346674	2.14786e-10
CTSH	1.27225e-10	-0.311133	0.835	0.912	2.39794e-06	3.81154e-06	-0.251484	0.891	0.915	0.0718399	3.81154e-06	2.5445e-10
AURKA	1.56475e-10	-0.328472	0.151	0.302	2.94925e-06	1.30982e-10	-0.313406	0.266	0.426	2.46875e-06	1.56475e-10	2.61964e-10
PTMA	1.63361e-10	-0.31862	1	1	3.07902e-06	3.85649e-10	-0.274252	1	1	7.26872e-06	3.85649e-10	3.26721e-10
SMC2	3.08234e-08	-0.306422	0.295	0.424	0.00058096	1.69206e-10	-0.29759	0.278	0.432	3.1892e-06	3.08234e-08	3.38413e-10
CKAP2	4.48452e-09	-0.26468	0.157	0.297	8.45242e-05	1.74683e-10	-0.31144	0.252	0.396	3.29243e-06	4.48452e-09	3.49366e-10
LMAN2	2.39858e-09	-0.307921	0.916	0.959	4.52085e-05	1.92922e-10	-0.266187	0.933	0.967	3.6362e-06	2.39858e-09	3.85844e-10
DUT	2.05506e-10	-0.697931	0.684	0.758	3.87338e-06	6.40798e-10	-0.644583	0.672	0.743	1.20778e-05	6.40798e-10	4.11012e-10
VAT1	1.84973e-07	0.269249	0.662	0.611	0.00348638	2.05734e-10	0.290877	0.762	0.68	3.87767e-06	1.84973e-07	4.11468e-10
REEP3	2.6032e-10	-0.437917	0.732	0.787	4.90652e-06	6.85758e-07	-0.317613	0.791	0.831	0.0129252	6.85758e-07	5.20641e-10
MMP9	7.85492e-07	-1.2397	0.546	0.635	0.014805	2.67497e-10	-1.32982	0.618	0.693	5.04178e-06	7.85492e-07	5.34994e-10
JUNB	2.84425e-10	0.343189	0.949	0.922	5.36085e-06	8.09908e-10	0.32701	0.895	0.815	1.52651e-05	8.09908e-10	5.68851e-10
STRA13	2.84736e-10	-0.362272	0.719	0.796	5.3667e-06	6.6425e-06	-0.281263	0.779	0.811	0.125198	6.6425e-06	5.69471e-10
UTRN	3.65859e-10	0.275761	0.649	0.541	6.89572e-06	3.68604e-08	0.269266	0.67	0.576	0.000694744	3.68604e-08	7.31719e-10
NASP	1.40191e-07	-0.541498	0.754	0.793	0.00264232	4.40985e-10	-0.50114	0.751	0.811	8.31168e-06	1.40191e-07	8.81969e-10
TIMP1	3.44665e-08	-0.286755	1	1	0.000649625	4.70184e-10	-0.393844	1	0.999	8.86202e-06	3.44665e-08	9.40367e-10
ANP32B	1.34088e-08	-0.45589	0.838	0.854	0.000252729	6.02973e-10	-0.417093	0.822	0.872	1.13648e-05	1.34088e-08	1.20595e-09
DHRS3	2.364e-08	0.32637	0.684	0.601	0.000445567	7.2566e-10	0.311274	0.732	0.647	1.36772e-05	2.364e-08	1.45132e-09
SNRPG	4.89876e-09	-0.28224	0.816	0.872	9.23319e-05	7.84988e-10	-0.286524	0.789	0.839	1.47955e-05	4.89876e-09	1.56998e-09
ACPP	1.23385e-09	-0.512933	0.227	0.384	2.32557e-05	4.12593e-08	-0.492824	0.192	0.321	0.000777656	4.12593e-08	2.46771e-09
S100A16	1.38619e-09	-0.392701	0.086	0.224	2.6127e-05	0.00028913	-0.250002	0.124	0.2	1	0.00028913	2.77239e-09
KRR1	1.52411e-09	-0.467133	0.681	0.79	2.87265e-05	1.17562e-06	-0.338129	0.686	0.788	0.022158	1.17562e-06	3.04822e-09
RPN2	1.96463e-08	-0.269782	0.924	0.957	0.000370294	1.71217e-09	-0.281278	0.924	0.958	3.2271e-05	1.96463e-08	3.42434e-09
HSPB11	1.12214e-07	-0.27763	0.746	0.801	0.002115	2.18569e-09	-0.282507	0.753	0.819	4.11959e-05	1.12214e-07	4.37139e-09
ELANE	2.35098e-09	-0.508667	0.246	0.397	4.43112e-05	1.47212e-05	-0.42722	0.283	0.39	0.277465	1.47212e-05	4.70196e-09
SCG5	4.76229e-07	-0.289739	0.022	0.103	0.00897596	2.45988e-09	-0.382991	0.021	0.117	4.63637e-05	4.76229e-07	4.91975e-09
TUBA1C	0.000109012	-0.295694	0.843	0.849	1	2.95192e-09	-0.377033	0.77	0.843	5.56378e-05	0.000109012	5.90384e-09
CYBB	4.22377e-09	0.306131	0.519	0.387	7.96097e-05	7.28294e-07	0.299121	0.553	0.461	0.0137269	7.28294e-07	8.44755e-09
KPNA2	3.03883e-05	-0.41271	0.638	0.675	0.572758	5.41692e-09	-0.506411	0.534	0.626	0.000102098	3.03883e-05	1.08338e-08
RAN	5.55274e-09	-0.271692	0.986	0.993	0.000104658	6.82937e-07	-0.256514	0.99	0.986	0.012872	6.82937e-07	1.11055e-08
LGALS3	4.85603e-07	-0.353383	0.946	0.957	0.00915264	5.63076e-09	-0.434745	0.888	0.923	0.000106128	4.85603e-07	1.12615e-08
TUBA4A	7.99294e-07	-0.299669	0.284	0.408	0.0150651	6.42787e-09	-0.33864	0.352	0.487	0.000121153	7.99294e-07	1.28557e-08
HMGB1	1.85033e-08	-0.650819	0.995	0.992	0.00034875	8.67958e-09	-0.601703	0.99	0.993	0.000163593	1.85033e-08	1.73592e-08
C19orf59	1.24557e-08	-0.253608	0.176	0.318	0.000234765	3.4108e-08	-0.251743	0.209	0.343	0.000642868	3.4108e-08	2.49114e-08
BTG3	4.402e-07	-0.27914	0.586	0.664	0.00829689	1.46823e-08	-0.256001	0.287	0.424	0.000276733	4.402e-07	2.93647e-08
CTSG	5.87995e-05	-0.340029	0.105	0.191	1	2.4076e-08	-0.380347	0.071	0.179	0.000453784	5.87995e-05	4.8152e-08
MT1X	6.32974e-05	-0.271845	0.162	0.252	1	2.9172e-08	-0.302875	0.133	0.254	0.000549833	6.32974e-05	5.83439e-08
LPL	0.00837523	0.284811	0.543	0.497	1	7.41518e-08	0.425425	0.667	0.558	0.00139761	0.00837523	1.48304e-07
RNASET2	7.59623e-08	-0.327472	0.965	0.981	0.00143174	2.32651e-07	-0.271411	0.979	0.981	0.00438501	2.32651e-07	1.51925e-07
RGS16	0.000167419	-0.45527	0.897	0.913	1	8.15719e-08	-0.711163	0.561	0.647	0.00153747	0.000167419	1.63144e-07
PRKDC	8.24744e-08	-0.304642	0.73	0.804	0.00155448	1.2281e-06	-0.295099	0.753	0.823	0.0231473	1.2281e-06	1.64949e-07
FN1	1.12767e-07	-0.481176	0.062	0.17	0.00212543	0.000589877	-0.27681	0.074	0.133	1	0.000589877	2.25534e-07
SMC3	1.63059e-07	-0.311911	0.549	0.638	0.00307335	3.56174e-06	-0.259432	0.62	0.71	0.0671316	3.56174e-06	3.26119e-07
SSBP4	2.06081e-07	-0.281637	0.73	0.816	0.00388421	3.74732e-07	-0.255373	0.798	0.847	0.00706294	3.74732e-07	4.12161e-07
H1FX	6.99783e-07	-0.288745	0.724	0.798	0.0131895	2.51592e-07	-0.26152	0.717	0.799	0.004742	6.99783e-07	5.03184e-07
GLO1	7.64936e-07	-0.28686	0.892	0.921	0.0144175	6.51967e-07	-0.262175	0.922	0.939	0.0122883	7.64936e-07	1.30393e-06
IL1B	0.0103818	-1.16027	0.776	0.779	1	8.22573e-07	-0.599204	0.069	0.16	0.0155039	0.0103818	1.64515e-06
CD52	8.60434e-07	-0.722376	0.916	0.922	0.0162175	1.7757e-05	-0.702369	0.898	0.921	0.334683	1.7757e-05	1.72087e-06
PRTN3	1.09658e-06	-0.486681	0.43	0.552	0.0206683	7.58972e-06	-0.400817	0.413	0.528	0.143051	7.58972e-06	2.19315e-06
GADD45A	2.78441e-05	-0.251769	0.508	0.61	0.524806	1.43314e-06	-0.252482	0.411	0.53	0.0270118	2.78441e-05	2.86627e-06
ITM2B	0.000115886	-0.285566	1	0.998	1	3.22488e-06	-0.295838	1	0.999	0.0607826	0.000115886	6.44975e-06
FUS	3.42243e-06	-0.285022	0.846	0.876	0.0645059	5.14705e-05	-0.279401	0.843	0.865	0.970116	5.14705e-05	6.84484e-06
CKS2	1.13189e-05	-0.303743	0.441	0.529	0.213339	4.43682e-06	-0.361213	0.447	0.537	0.0836252	1.13189e-05	8.87362e-06
NMB	0.00645307	-0.303898	0.692	0.752	1	9.26673e-06	-0.445222	0.663	0.751	0.174659	0.00645307	1.85334e-05
FAM46A	0.00027314	-0.282259	0.478	0.569	1	9.4938e-06	-0.315381	0.539	0.636	0.178939	0.00027314	1.89875e-05
RAD21	6.87008e-05	-0.273082	0.846	0.877	1	1.33819e-05	-0.290031	0.808	0.858	0.252222	6.87008e-05	2.67637e-05
CDKN2C	2.18296e-05	-0.309868	0.614	0.664	0.411444	0.000537912	-0.266358	0.724	0.743	1	0.000537912	4.36587e-05
MMP1	4.10361e-05	-0.572383	0.13	0.223	0.773449	0.000590559	-0.53896	0.133	0.206	1	0.000590559	8.20705e-05
ADAMDEC1	8.50525e-05	-0.384812	0.197	0.281	1	0.00074644	-0.286038	0.173	0.244	1	0.00074644	0.000170098
RP3-428L16.2	0.00716288	-0.322012	0.241	0.305	1	0.000122853	-0.407731	0.249	0.329	1	0.00716288	0.00024569
CTSB	0.000626712	-0.40221	0.946	0.968	1	0.623298	-0.297984	0.976	0.97	1	0.623298	0.00125303
TDO2	0.463268	-0.314116	0.6	0.536	1	0.0107714	-0.927462	0.637	0.609	1	0.463268	0.0214268
RAMP1	0.0140985	-0.405862	0.657	0.667	1	0.0121749	-0.374803	0.629	0.649	1	0.0140985	0.0242016
TSC22D1	0.0618017	-0.420826	0.651	0.697	1	0.0208359	-0.47914	0.722	0.65	1	0.0618017	0.0412376
S100A9	0.501688	-0.564353	0.335	0.352	1	0.0703445	-0.962556	0.361	0.388	1	0.501688	0.135741
PTGS1	0.170072	-0.344062	0.862	0.857	1	0.286707	-0.3025	0.879	0.88	1	0.286707	0.311219
CD14	0.799919	-0.336741	0.395	0.368	1	0.434351	-0.431583	0.525	0.503	1	0.799919	0.680042

## Sheet: c3.markers
	2_p_val	2_avg_log2FC	2_pct.1	2_pct.2	2_p_val_adj	1_p_val	1_avg_log2FC	1_pct.1	1_pct.2	1_p_val_adj	max_pval	minimump_p_val
RRM2	2.55247e-226	1.38777	0.875	0.083	4.81089e-222	3.48808e-225	1.34019	0.817	0.059	6.57434e-221	3.48808e-225	5.10494e-226
ESCO2	6.55271e-221	1.28089	0.904	0.099	1.23506e-216	7.90983e-211	1.09677	0.846	0.079	1.49084e-206	7.90983e-211	1.31054e-220
FAM111B	6.92841e-193	0.989512	0.658	0.034	1.30587e-188	3.59859e-201	1.01917	0.679	0.035	6.78263e-197	6.92841e-193	7.19719e-201
CLSPN	1.27775e-189	1.31663	0.883	0.132	2.4083e-185	3.99003e-198	1.32831	0.919	0.126	7.52041e-194	1.27775e-189	7.98006e-198
TYMS	7.4591e-195	2.37408	0.993	0.249	1.40589e-190	1.15292e-186	2.32021	0.992	0.222	2.17302e-182	1.15292e-186	1.49182e-194
FBXO5	1.69907e-193	1.1902	0.858	0.111	3.20242e-189	1.42834e-166	1.19061	0.862	0.135	2.69213e-162	1.42834e-166	3.39815e-193
MKI67	3.96076e-184	2.02611	0.972	0.185	7.46525e-180	1.13322e-171	2.16167	0.931	0.168	2.1359e-167	1.13322e-171	7.92153e-184
KIAA0101	5.88478e-180	2.10688	1	0.306	1.10916e-175	4.87459e-175	2.21915	0.992	0.259	9.18762e-171	4.87459e-175	1.17696e-179
SPC25	8.82584e-175	0.987317	0.786	0.092	1.66349e-170	5.28558e-175	0.910167	0.744	0.069	9.96225e-171	8.82584e-175	1.05712e-174
NCAPG	1.70813e-174	0.977568	0.854	0.118	3.21948e-170	7.39031e-167	1.10483	0.821	0.106	1.39293e-162	7.39031e-167	3.41626e-174
NUSAP1	2.34371e-174	1.60602	0.943	0.197	4.41743e-170	1.12158e-168	1.58435	0.931	0.168	2.11396e-164	1.12158e-168	4.68742e-174
MYBL2	1.50015e-172	1.40921	0.94	0.199	2.82748e-168	1.05776e-168	1.38666	0.898	0.16	1.99366e-164	1.05776e-168	3.0003e-172
CENPM	1.51347e-170	1.22072	0.9	0.159	2.85259e-166	1.44797e-168	1.21281	0.886	0.145	2.72913e-164	1.44797e-168	3.02694e-170
CDK1	6.20505e-168	1.30198	0.94	0.179	1.16953e-163	4.37215e-158	1.37981	0.907	0.161	8.24063e-154	4.37215e-158	1.24101e-167
ASF1B	1.26646e-156	1.02221	0.811	0.132	2.38702e-152	1.40014e-164	1.05914	0.825	0.115	2.63898e-160	1.26646e-156	2.80027e-164
CENPU	5.53806e-162	0.990003	0.836	0.138	1.04381e-157	5.03186e-146	0.934695	0.785	0.12	9.48405e-142	5.03186e-146	1.10761e-161
E2F8	1.26707e-132	0.524193	0.509	0.033	2.38817e-128	3.96881e-157	0.564564	0.557	0.029	7.48042e-153	1.26707e-132	7.93763e-157
GTSE1	5.95114e-157	0.860291	0.801	0.106	1.12167e-152	5.55021e-118	0.701992	0.703	0.102	1.0461e-113	5.55021e-118	1.19023e-156
NDC80	1.7029e-143	0.857982	0.758	0.106	3.20963e-139	2.28543e-156	1.04208	0.809	0.109	4.30759e-152	1.7029e-143	4.57087e-156
TK1	6.96151e-145	1.49296	0.982	0.308	1.3121e-140	2.01239e-155	1.64619	0.967	0.239	3.79295e-151	6.96151e-145	4.02478e-155
FEN1	4.74626e-154	1.24786	0.932	0.242	8.94576e-150	4.4611e-135	1.24319	0.935	0.272	8.40827e-131	4.4611e-135	9.49252e-154
DTL	5.5668e-118	0.65342	0.58	0.069	1.04923e-113	1.14961e-152	0.768607	0.707	0.075	2.16678e-148	5.5668e-118	2.29921e-152
HIST1H1B	3.50936e-148	0.65352	0.53	0.028	6.61444e-144	4.46115e-152	0.718926	0.557	0.034	8.40838e-148	3.50936e-148	8.92231e-152
PRC1	2.06773e-151	1.15597	0.886	0.167	3.89725e-147	1.92286e-145	1.12534	0.862	0.153	3.62421e-141	1.92286e-145	4.13545e-151
FANCI	2.35837e-132	0.861503	0.776	0.147	4.44506e-128	5.83023e-150	0.995758	0.809	0.13	1.09888e-145	2.35837e-132	1.16605e-149
TOP2A	5.87219e-150	1.47209	0.918	0.194	1.10679e-145	3.34125e-143	1.55795	0.882	0.172	6.2976e-139	3.34125e-143	1.17444e-149
MCM10	3.60867e-119	0.559713	0.577	0.063	6.80161e-115	2.29702e-149	0.658492	0.646	0.058	4.32943e-145	3.60867e-119	4.59404e-149
UBE2T	2.10517e-147	1.65211	0.961	0.329	3.96782e-143	7.49896e-134	1.5591	0.984	0.379	1.4134e-129	7.49896e-134	4.21033e-147
CCNA2	1.04792e-134	0.761921	0.733	0.106	1.97513e-130	8.97045e-147	0.921918	0.78	0.107	1.69075e-142	1.04792e-134	1.79409e-146
PBK	9.16328e-147	0.946159	0.79	0.121	1.7271e-142	2.74816e-137	0.873015	0.695	0.085	5.17973e-133	2.74816e-137	1.83266e-146
CDCA5	3.00653e-144	0.756313	0.69	0.085	5.66671e-140	1.03183e-146	0.787234	0.715	0.087	1.94479e-142	3.00653e-144	2.06365e-146
ZWINT	1.43125e-146	1.42572	0.989	0.34	2.69761e-142	9.53716e-129	1.50804	0.955	0.333	1.79756e-124	9.53716e-129	2.86249e-146
ATAD2	7.09552e-139	1.33582	0.929	0.262	1.33736e-134	6.18608e-146	1.43188	0.959	0.27	1.16595e-141	7.09552e-139	1.23722e-145
PCNA	2.5382e-145	1.16017	0.847	0.184	4.784e-141	1.89257e-127	1.10988	0.882	0.239	3.56712e-123	1.89257e-127	5.0764e-145
HELLS	2.16914e-138	0.985012	0.783	0.144	4.08839e-134	8.16911e-145	0.926092	0.764	0.107	1.53971e-140	2.16914e-138	1.63382e-144
RRM1	9.63566e-145	1.24403	0.943	0.278	1.81613e-140	4.62534e-114	1.1701	0.915	0.317	8.71784e-110	4.62534e-114	1.92713e-144
BIRC5	2.34198e-138	1.28142	0.936	0.231	4.41417e-134	1.06794e-144	1.35252	0.894	0.169	2.01285e-140	2.34198e-138	2.13588e-144
ORC6	7.28506e-144	1.11624	0.893	0.21	1.37309e-139	4.3695e-126	1.04622	0.89	0.226	8.23564e-122	4.3695e-126	1.45701e-143
CCNE2	2.35569e-126	0.795933	0.601	0.071	4.44001e-122	2.18787e-143	0.734505	0.61	0.053	4.12369e-139	2.35569e-126	4.37573e-143
KIF23	2.36485e-141	0.791888	0.74	0.101	4.45727e-137	1.26801e-134	0.833917	0.72	0.094	2.38994e-130	1.26801e-134	4.7297e-141
HIST1H4C	2.72704e-141	1.51715	0.861	0.208	5.13993e-137	1.75406e-133	1.54872	0.85	0.198	3.30605e-129	1.75406e-133	5.45408e-141
TPX2	5.29859e-141	1.15085	0.907	0.194	9.98677e-137	1.88019e-119	1.15236	0.854	0.203	3.54377e-115	1.88019e-119	1.05972e-140
APOBEC3B	4.02475e-140	0.822188	0.744	0.107	7.58585e-136	2.70461e-114	0.696521	0.626	0.084	5.09766e-110	2.70461e-114	8.0495e-140
KIF11	1.40713e-138	0.755939	0.715	0.096	2.65216e-134	7.53663e-120	0.801931	0.699	0.108	1.4205e-115	7.53663e-120	2.81426e-138
NUF2	2.61006e-120	0.748416	0.797	0.15	4.91945e-116	2.24262e-138	0.87826	0.813	0.121	4.22688e-134	2.61006e-120	4.48523e-138
PKMYT1	5.02897e-138	0.721612	0.698	0.095	9.47861e-134	6.32822e-129	0.649374	0.646	0.079	1.19274e-124	6.32822e-129	1.00579e-137
DIAPH3	8.46078e-138	0.714245	0.715	0.099	1.59469e-133	1.55207e-130	0.761723	0.691	0.092	2.92533e-126	1.55207e-130	1.69216e-137
KIF2C	4.72635e-130	0.863466	0.765	0.124	8.90822e-126	1.22521e-137	0.801989	0.776	0.106	2.30927e-133	4.72635e-130	2.45042e-137
FAM111A	6.31982e-137	1.1796	0.94	0.307	1.19116e-132	1.25589e-113	1.15366	0.902	0.298	2.3671e-109	1.25589e-113	1.26396e-136
CENPF	2.93938e-135	1.51342	0.968	0.283	5.54014e-131	3.33214e-119	1.55428	0.943	0.297	6.28042e-115	3.33214e-119	5.87876e-135
HMGB2	5.48547e-135	1.94897	0.986	0.471	1.0339e-130	7.00555e-117	1.88917	0.98	0.507	1.32041e-112	7.00555e-117	1.09709e-134
MCM7	8.22843e-135	1.27222	0.95	0.313	1.5509e-130	5.80103e-124	1.22792	0.919	0.274	1.09338e-119	5.80103e-124	1.64569e-134
H2AFX	2.54817e-134	1.67319	0.982	0.514	4.80279e-130	6.00832e-101	1.56107	0.939	0.543	1.13245e-96	6.00832e-101	5.09633e-134
HMMR	1.03448e-110	0.744946	0.762	0.138	1.94978e-106	3.8775e-134	0.91485	0.78	0.115	7.30832e-130	1.03448e-110	7.75501e-134
TMPO	4.08169e-134	1.33496	0.925	0.286	7.69318e-130	6.0007e-117	1.37157	0.923	0.307	1.13101e-112	6.0007e-117	8.16339e-134
BRCA1	6.9889e-122	0.935344	0.811	0.186	1.31727e-117	4.48524e-133	1.12072	0.915	0.236	8.45378e-129	6.9889e-122	8.97048e-133
H2AFZ	1.49011e-131	1.85698	1	0.973	2.80855e-127	1.82426e-120	1.91796	1	0.981	3.43836e-116	1.82426e-120	2.98021e-131
WDR76	7.12075e-131	0.567014	0.601	0.062	1.34212e-126	9.59168e-124	0.569903	0.585	0.061	1.80784e-119	9.59168e-124	1.42415e-130
DUT	1.2442e-130	1.76355	0.993	0.702	2.34506e-126	1.30567e-121	1.81113	0.996	0.692	2.46093e-117	1.30567e-121	2.4884e-130
MAD2L1	1.66036e-124	1.05564	0.907	0.25	3.12944e-120	1.56706e-129	1.17503	0.931	0.245	2.95359e-125	1.66036e-124	3.13412e-129
RAD51AP1	9.73545e-127	0.570991	0.591	0.065	1.83494e-122	3.73512e-107	0.526544	0.557	0.067	7.03996e-103	3.73512e-107	1.94709e-126
MND1	7.89995e-112	0.812455	0.815	0.195	1.48898e-107	1.01716e-126	0.984237	0.854	0.193	1.91715e-122	7.89995e-112	2.03433e-126
UBE2C	2.91758e-113	0.749552	0.762	0.146	5.49906e-109	1.08234e-124	0.853022	0.785	0.131	2.04e-120	2.91758e-113	2.16469e-124
DHFR	3.92527e-124	1.16781	0.922	0.329	7.39834e-120	2.9796e-118	1.14065	0.919	0.315	5.61595e-114	2.9796e-118	7.85053e-124
KIF4A	5.29263e-114	0.547665	0.619	0.082	9.97555e-110	1.04476e-123	0.6365	0.626	0.071	1.96917e-119	5.29263e-114	2.08952e-123
CENPK	3.13318e-123	0.715857	0.744	0.135	5.90542e-119	1.73761e-113	0.692203	0.72	0.126	3.27504e-109	1.73761e-113	6.26637e-123
NASP	3.16033e-122	1.5332	0.996	0.75	5.9566e-118	2.16019e-111	1.54118	0.996	0.771	4.07152e-107	2.16019e-111	6.32067e-122
DSCC1	3.44295e-84	0.453781	0.47	0.065	6.48928e-80	4.65984e-122	0.557142	0.602	0.069	8.78287e-118	3.44295e-84	9.31968e-122
E2F1	3.07037e-119	0.849826	0.747	0.146	5.78704e-115	1.9209e-121	0.890306	0.764	0.142	3.62052e-117	3.07037e-119	3.84181e-121
SHCBP1	3.72417e-121	0.729571	0.722	0.123	7.01931e-117	1.05431e-103	0.746938	0.711	0.137	1.98716e-99	1.05431e-103	7.44833e-121
MELK	9.26992e-121	0.587724	0.63	0.086	1.74719e-116	6.04779e-115	0.560234	0.618	0.08	1.13989e-110	6.04779e-115	1.85398e-120
CDT1	1.60611e-112	0.755837	0.698	0.129	3.0272e-108	9.56353e-121	0.770549	0.801	0.152	1.80253e-116	1.60611e-112	1.91271e-120
DNAJC9	1.13479e-120	1.05557	0.879	0.276	2.13885e-116	8.44129e-109	0.993989	0.927	0.334	1.59101e-104	8.44129e-109	2.26958e-120
HMGB1	1.22017e-120	1.52589	1	0.992	2.29978e-116	5.6842e-106	1.51439	1	0.991	1.07136e-101	5.6842e-106	2.44034e-120
KIFC1	2.08094e-106	0.611391	0.584	0.082	3.92215e-102	8.04454e-120	0.654185	0.63	0.08	1.51624e-115	2.08094e-106	1.60891e-119
CKAP2L	1.22874e-117	0.594424	0.612	0.077	2.31593e-113	8.36834e-120	0.602416	0.593	0.063	1.57727e-115	1.22874e-117	1.67367e-119
ASPM	6.15659e-115	0.809521	0.744	0.127	1.16039e-110	8.3827e-120	0.936472	0.744	0.116	1.57997e-115	6.15659e-115	1.67654e-119
PSIP1	1.04408e-115	1.03028	0.815	0.216	1.96788e-111	3.18236e-118	1.05357	0.919	0.276	5.99811e-114	1.04408e-115	6.36472e-118
BUB1B	3.402e-98	0.513996	0.534	0.071	6.41208e-94	7.09505e-118	0.65404	0.614	0.075	1.33728e-113	3.402e-98	1.41901e-117
CDCA2	3.50435e-94	0.560541	0.591	0.096	6.60499e-90	7.91421e-117	0.720226	0.703	0.107	1.49167e-112	3.50435e-94	1.58284e-116
ANLN	5.66415e-111	0.66285	0.626	0.093	1.06758e-106	2.21672e-116	0.729602	0.638	0.087	4.17808e-112	5.66415e-111	4.43344e-116
DTYMK	2.39485e-116	1.24817	0.961	0.444	4.51381e-112	3.51773e-99	1.27258	0.951	0.483	6.63022e-95	3.51773e-99	4.7897e-116
CDC6	3.81789e-116	0.59973	0.584	0.069	7.19596e-112	1.68044e-103	0.609634	0.573	0.075	3.16729e-99	1.68044e-103	7.63578e-116
EXO1	3.95283e-116	0.393835	0.448	0.028	7.45029e-112	8.72099e-114	0.44156	0.451	0.031	1.64373e-109	8.72099e-114	7.90566e-116
MCM3	1.16158e-115	1.35133	0.932	0.382	2.18935e-111	7.03474e-114	1.47201	0.967	0.412	1.32591e-109	7.03474e-114	2.32317e-115
MCM4	1.16835e-115	1.04513	0.872	0.255	2.20211e-111	5.38939e-111	1.12218	0.898	0.279	1.01579e-106	5.38939e-111	2.3367e-115
CDC45	1.24952e-114	0.509486	0.58	0.069	2.35509e-110	7.11216e-112	0.487925	0.528	0.053	1.3405e-107	7.11216e-112	2.49903e-114
TACC3	4.62503e-91	0.646317	0.69	0.157	8.71726e-87	2.10427e-114	0.872827	0.813	0.186	3.96613e-110	4.62503e-91	4.20854e-114
AURKB	5.28119e-113	0.623008	0.58	0.074	9.95399e-109	5.95996e-97	0.570287	0.545	0.072	1.12333e-92	5.95996e-97	1.05624e-112
CASC5	4.77216e-106	0.753927	0.683	0.127	8.99458e-102	1.2032e-112	0.726606	0.707	0.117	2.26779e-108	4.77216e-106	2.4064e-112
STMN1	3.38224e-112	1.92547	1	0.717	6.37485e-108	8.02663e-102	2.01049	0.996	0.696	1.51286e-97	8.02663e-102	6.76448e-112
TUBB	5.98904e-112	1.49621	0.996	0.833	1.12881e-107	2.43512e-100	1.5942	0.984	0.81	4.58972e-96	2.43512e-100	1.19781e-111
HIST1H1D	1.01368e-111	0.612972	0.445	0.031	1.91058e-107	6.27681e-110	0.62459	0.504	0.049	1.18305e-105	6.27681e-110	2.02736e-111
TMEM106C	1.85433e-111	1.01961	0.858	0.254	3.49505e-107	1.19707e-90	0.933614	0.821	0.258	2.25625e-86	1.19707e-90	3.70867e-111
SIVA1	1.11436e-110	1.19169	0.996	0.751	2.10035e-106	6.07524e-92	1.11234	0.992	0.771	1.14506e-87	6.07524e-92	2.22873e-110
CDKN3	6.24712e-110	1.03518	0.865	0.225	1.17746e-105	1.11184e-107	1.11419	0.846	0.216	2.09559e-103	1.11184e-107	1.24942e-109
USP1	9.93323e-109	1.1021	0.897	0.336	1.87221e-104	1.20684e-86	1.03167	0.894	0.387	2.27466e-82	1.20684e-86	1.98665e-108
BARD1	1.50964e-108	0.796935	0.797	0.197	2.84538e-104	5.4265e-86	0.774806	0.776	0.229	1.02279e-81	5.4265e-86	3.01929e-108
RFC4	2.68407e-108	0.756209	0.708	0.146	5.05893e-104	1.30958e-98	0.824213	0.813	0.222	2.46829e-94	1.30958e-98	5.36813e-108
ANP32B	5.48479e-108	1.29076	0.993	0.827	1.03377e-103	4.93814e-103	1.30255	1	0.843	9.30741e-99	4.93814e-103	1.09696e-107
TCF19	9.50301e-108	0.486644	0.527	0.059	1.79113e-103	4.25336e-106	0.444527	0.508	0.052	8.01674e-102	4.25336e-106	1.9006e-107
CHEK1	3.01156e-107	0.762454	0.79	0.197	5.67618e-103	3.96777e-103	0.769204	0.78	0.185	7.47845e-99	3.96777e-103	6.02311e-107
TMPO-AS1	5.65241e-91	0.483167	0.505	0.069	1.06537e-86	3.67279e-107	0.576558	0.581	0.076	6.92248e-103	5.65241e-91	7.34559e-107
RAD51	1.71289e-96	0.505075	0.555	0.083	3.22846e-92	7.70518e-107	0.526807	0.598	0.08	1.45227e-102	1.71289e-96	1.54104e-106
SKA3	1.16144e-106	0.526919	0.626	0.097	2.18908e-102	6.9551e-100	0.562941	0.573	0.081	1.3109e-95	6.9551e-100	2.32288e-106
KIF15	3.75222e-102	0.486185	0.505	0.057	7.07219e-98	5.64211e-106	0.533815	0.516	0.056	1.06343e-101	3.75222e-102	1.12842e-105
LMNB1	2.02659e-105	0.771422	0.719	0.146	3.81971e-101	2.20721e-91	0.858559	0.764	0.192	4.16015e-87	2.20721e-91	4.05318e-105
SMC2	6.55167e-104	0.956117	0.883	0.317	1.23486e-99	3.99108e-92	0.963061	0.898	0.331	7.52239e-88	3.99108e-92	1.31033e-103
GINS2	1.42455e-103	0.6985	0.712	0.144	2.685e-99	3.1219e-101	0.833658	0.711	0.146	5.88416e-97	3.1219e-101	2.84911e-103
CBX5	7.69276e-103	1.1015	0.968	0.526	1.44993e-98	4.56904e-89	1.10206	0.951	0.528	8.61173e-85	4.56904e-89	1.53855e-102
RANBP1	1.3629e-102	1.17283	0.996	0.833	2.5688e-98	9.31641e-96	1.2316	0.988	0.851	1.75596e-91	9.31641e-96	2.72581e-102
NCAPH	2.0851e-86	0.493874	0.562	0.095	3.93e-82	1.99632e-102	0.510898	0.602	0.083	3.76267e-98	2.0851e-86	3.99265e-102
EZH2	2.19987e-99	0.828393	0.829	0.265	4.14632e-95	7.82597e-102	0.875919	0.793	0.205	1.47504e-97	2.19987e-99	1.56519e-101
BRCA2	2.24648e-90	0.641248	0.619	0.122	4.23417e-86	8.19485e-100	0.724582	0.654	0.117	1.54456e-95	2.24648e-90	1.63897e-99
LIG1	3.40912e-99	0.669154	0.715	0.171	6.42551e-95	9.13e-84	0.711754	0.679	0.166	1.72082e-79	9.13e-84	6.81824e-99
PRIM1	1.37881e-93	0.505395	0.555	0.086	2.59877e-89	7.46004e-99	0.60233	0.634	0.111	1.40607e-94	1.37881e-93	1.49201e-98
TUBA1B	1.61969e-98	1.49143	1	0.893	3.05278e-94	4.04991e-81	1.44934	1	0.922	7.63327e-77	4.04991e-81	3.23937e-98
EMP2	9.22983e-92	0.622009	0.626	0.124	1.73964e-87	4.33391e-98	0.566155	0.545	0.072	8.16855e-94	9.22983e-92	8.66782e-98
CKS1B	7.0553e-97	1.28258	0.954	0.475	1.32978e-92	1.30935e-92	1.33526	0.959	0.485	2.46786e-88	1.30935e-92	1.41106e-96
HJURP	1.06117e-87	0.365555	0.427	0.044	2.0001e-83	2.25249e-96	0.419124	0.512	0.059	4.24549e-92	1.06117e-87	4.50498e-96
NCAPG2	1.17577e-95	0.521592	0.573	0.092	2.2161e-91	2.66953e-92	0.605325	0.602	0.107	5.03153e-88	2.66953e-92	2.35155e-95
DEK	2.14641e-88	1.08376	0.964	0.665	4.04555e-84	1.41343e-95	1.21071	0.959	0.584	2.66403e-91	2.14641e-88	2.82685e-95
NUCKS1	2.09571e-95	1.13884	1	0.975	3.95e-91	2.1997e-87	1.16661	1	0.979	4.146e-83	2.1997e-87	4.19143e-95
TUBB4B	6.91638e-95	1.24703	0.996	0.912	1.3036e-90	5.11562e-74	1.20794	0.988	0.925	9.64191e-70	5.11562e-74	1.38328e-94
WDR34	4.16368e-88	0.802201	0.801	0.271	7.84771e-84	8.94467e-95	0.864309	0.85	0.281	1.68589e-90	4.16368e-88	1.78893e-94
NCAPD3	1.01083e-93	0.953558	0.875	0.352	1.90522e-89	5.3714e-86	1.01121	0.911	0.426	1.0124e-81	5.3714e-86	2.02166e-93
STRA13	5.24797e-93	1.04361	0.986	0.746	9.89137e-89	4.41159e-81	1.04313	0.976	0.781	8.31497e-77	4.41159e-81	1.04959e-92
TTK	2.07242e-64	0.433466	0.555	0.124	3.9061e-60	3.19513e-91	0.636069	0.675	0.131	6.02218e-87	2.07242e-64	6.39026e-91
DLGAP5	9.19382e-90	0.570405	0.587	0.094	1.73285e-85	7.09141e-88	0.565137	0.577	0.09	1.33659e-83	7.09141e-88	1.83876e-89
CEP55	3.23208e-84	0.425835	0.52	0.08	6.09183e-80	9.34133e-90	0.473956	0.52	0.07	1.76065e-85	3.23208e-84	1.86827e-89
PSMC3IP	1.49648e-89	0.463659	0.509	0.071	2.82056e-85	2.41876e-86	0.507489	0.52	0.078	4.55887e-82	2.41876e-86	2.99296e-89
ITGB3BP	6.09147e-89	0.672904	0.705	0.178	1.14812e-84	5.71376e-86	0.693729	0.695	0.169	1.07693e-81	5.71376e-86	1.21829e-88
DNMT1	3.45256e-88	0.928882	0.936	0.496	6.50738e-84	4.73389e-62	0.879627	0.919	0.636	8.92244e-58	4.73389e-62	6.90511e-88
UBE2S	6.31796e-88	1.09589	0.982	0.755	1.19081e-83	4.82015e-77	1.1518	0.959	0.758	9.08501e-73	4.82015e-77	1.26359e-87
SGOL1	3.52941e-79	0.579763	0.669	0.159	6.65223e-75	6.39101e-88	0.564255	0.646	0.121	1.20458e-83	3.52941e-79	1.2782e-87
RPA3	4.40645e-87	0.960717	0.918	0.429	8.30528e-83	9.40799e-85	0.979931	0.923	0.44	1.77322e-80	9.40799e-85	8.8129e-87
RAN	1.13361e-75	0.734143	1	0.99	2.13662e-71	8.82195e-87	0.88123	1	0.985	1.66276e-82	1.13361e-75	1.76439e-86
KIF20B	1.23665e-86	0.774661	0.801	0.229	2.33083e-82	5.67469e-72	0.745521	0.805	0.275	1.06957e-67	5.67469e-72	2.4733e-86
CHAF1B	1.01928e-69	0.355574	0.416	0.062	1.92115e-65	7.77348e-86	0.394972	0.508	0.07	1.46515e-81	1.01928e-69	1.5547e-85
YWHAH	8.68912e-86	0.929516	0.957	0.626	1.63772e-81	7.03957e-64	0.894188	0.959	0.708	1.32682e-59	7.03957e-64	1.73782e-85
HMGN2	1.25217e-85	1.53855	0.989	0.851	2.3601e-81	6.39827e-79	1.69952	0.98	0.876	1.20595e-74	6.39827e-79	2.50435e-85
SNRNP25	5.02726e-85	0.939183	0.95	0.588	9.47537e-81	5.41868e-73	0.928316	0.959	0.646	1.02131e-68	5.41868e-73	1.00545e-84
CENPW	2.47441e-84	0.853046	0.875	0.354	4.66377e-80	2.4019e-72	0.836981	0.821	0.322	4.5271e-68	2.4019e-72	4.94882e-84
CDC20	2.89879e-68	0.36752	0.762	0.223	5.46365e-64	6.13817e-84	0.590157	0.846	0.253	1.15692e-79	2.89879e-68	1.22763e-83
ANP32E	6.27052e-84	1.12118	0.943	0.598	1.18187e-79	7.87237e-78	1.12196	0.931	0.569	1.48378e-73	7.87237e-78	1.2541e-83
CENPN	9.00967e-83	0.629713	0.676	0.17	1.69814e-78	4.28105e-78	0.562614	0.634	0.148	8.06892e-74	4.28105e-78	1.80193e-82
LSM4	1.39919e-82	0.89506	0.993	0.9	2.6372e-78	6.41399e-63	0.785243	0.996	0.925	1.20891e-58	6.41399e-63	2.79839e-82
MASTL	1.6309e-72	0.450987	0.544	0.113	3.07392e-68	2.24598e-82	0.462429	0.528	0.087	4.23323e-78	1.6309e-72	4.49197e-82
BLM	3.43655e-61	0.333618	0.423	0.074	6.47721e-57	2.77795e-82	0.442237	0.533	0.086	5.23588e-78	3.43655e-61	5.5559e-82
RAD54L	4.1633e-82	0.253218	0.327	0.021	7.84698e-78	2.53652e-61	0.256542	0.297	0.029	4.78083e-57	2.53652e-61	8.3266e-82
SMC3	4.26171e-82	0.97628	0.932	0.568	8.03247e-78	8.64341e-68	0.969303	0.955	0.654	1.62911e-63	8.64341e-68	8.52342e-82
PHF19	4.51997e-82	0.883404	0.851	0.347	8.51925e-78	1.77502e-75	0.847211	0.854	0.353	3.34555e-71	1.77502e-75	9.03995e-82
RNASEH2A	2.09236e-81	0.797667	0.84	0.33	3.94368e-77	1.56257e-72	0.820695	0.841	0.35	2.94513e-68	1.56257e-72	4.18472e-81
HIST2H2AC	3.86667e-81	0.500588	0.491	0.078	7.2879e-77	3.72711e-63	0.395847	0.439	0.075	7.02486e-59	3.72711e-63	7.73334e-81
H2AFV	6.93282e-81	1.02713	0.993	0.826	1.3067e-76	1.23112e-65	0.995435	0.976	0.852	2.32041e-61	1.23112e-65	1.38656e-80
CTPS1	8.56028e-72	0.892898	0.961	0.735	1.61344e-67	1.02786e-80	1.03437	0.959	0.676	1.93731e-76	8.56028e-72	2.05572e-80
CHAF1A	1.24037e-80	0.617589	0.68	0.178	2.33785e-76	2.03154e-69	0.57707	0.659	0.18	3.82905e-65	2.03154e-69	2.48074e-80
CDCA4	3.76929e-80	0.749769	0.815	0.298	7.10436e-76	7.89895e-71	0.671584	0.732	0.238	1.48879e-66	7.89895e-71	7.53858e-80
RBBP8	2.07518e-65	0.487834	0.577	0.149	3.9113e-61	1.03702e-79	0.482466	0.561	0.106	1.95458e-75	2.07518e-65	2.07405e-79
BTG3	5.15386e-64	0.876173	0.911	0.604	9.714e-60	1.43816e-79	0.938822	0.825	0.336	2.71064e-75	5.15386e-64	2.87631e-79
POLD3	4.87784e-77	0.656862	0.715	0.224	9.19375e-73	2.60708e-79	0.715376	0.797	0.268	4.91382e-75	4.87784e-77	5.21416e-79
FANCA	5.07029e-79	0.457857	0.523	0.091	9.55648e-75	1.43875e-53	0.403373	0.516	0.131	2.71175e-49	1.43875e-53	1.01406e-78
RFC2	1.14614e-68	0.665164	0.786	0.307	2.16025e-64	1.07945e-78	0.724277	0.813	0.287	2.03455e-74	1.14614e-68	2.15891e-78
GMNN	1.0156e-76	0.42147	0.534	0.098	1.9142e-72	1.96497e-78	0.483936	0.581	0.112	3.70358e-74	1.0156e-76	3.92995e-78
PTTG1	2.94737e-77	0.783337	0.861	0.331	5.5552e-73	2.87027e-67	0.681306	0.797	0.27	5.40988e-63	2.87027e-67	5.89474e-77
CCNF	1.55796e-65	0.343614	0.431	0.07	2.93644e-61	1.43714e-76	0.396625	0.484	0.072	2.70873e-72	1.55796e-65	2.87429e-76
STIL	1.64466e-76	0.412385	0.48	0.076	3.09986e-72	4.42695e-49	0.381442	0.407	0.085	8.34392e-45	4.42695e-49	3.28933e-76
KIAA1524	6.44958e-72	0.425937	0.534	0.107	1.21562e-67	2.38333e-76	0.445545	0.5	0.08	4.4921e-72	6.44958e-72	4.76666e-76
PTMA	3.56369e-76	0.729481	1	1	6.71684e-72	7.26104e-67	0.680241	1	1	1.36856e-62	7.26104e-67	7.12737e-76
MXD3	3.736e-62	0.351527	0.416	0.07	7.0416e-58	4.72796e-75	0.42568	0.504	0.083	8.91125e-71	3.736e-62	9.45592e-75
FOXM1	5.19949e-68	0.355219	0.473	0.082	9.8e-64	5.49684e-75	0.373818	0.48	0.073	1.03604e-70	5.19949e-68	1.09937e-74
SAE1	7.62138e-75	0.793595	0.847	0.392	1.43648e-70	3.06408e-52	0.70046	0.817	0.449	5.77518e-48	3.06408e-52	1.52428e-74
RECQL4	9.01406e-75	0.438094	0.502	0.088	1.69897e-70	8.41882e-74	0.449594	0.524	0.096	1.58678e-69	8.41882e-74	1.80281e-74
MCM2	2.78547e-65	0.431042	0.516	0.11	5.25006e-61	1.2991e-74	0.498558	0.589	0.125	2.44854e-70	2.78547e-65	2.5982e-74
PARP2	1.81661e-74	0.359362	0.488	0.082	3.42394e-70	1.55145e-37	0.303564	0.435	0.125	2.92417e-33	1.55145e-37	3.63321e-74
ATAD5	1.87085e-74	0.501579	0.552	0.114	3.52617e-70	9.40295e-73	0.605106	0.606	0.143	1.77227e-68	9.40295e-73	3.74169e-74
KIF14	4.33088e-64	0.359983	0.473	0.085	8.16285e-60	8.81609e-74	0.44488	0.508	0.083	1.66166e-69	4.33088e-64	1.76322e-73
MCM6	1.21854e-73	0.726391	0.708	0.213	2.2967e-69	2.61878e-64	0.710793	0.752	0.275	4.93587e-60	2.61878e-64	2.43707e-73
NCAPH2	2.79683e-73	0.554087	0.673	0.191	5.27147e-69	2.21633e-60	0.566462	0.622	0.179	4.17733e-56	2.21633e-60	5.59366e-73
CENPA	5.41501e-71	0.375797	0.512	0.092	1.02062e-66	3.44982e-73	0.440137	0.524	0.091	6.50222e-69	5.41501e-71	6.89964e-73
SAC3D1	6.5459e-73	0.73444	0.683	0.206	1.23377e-68	2.11617e-62	0.817496	0.825	0.366	3.98857e-58	2.11617e-62	1.30918e-72
SASS6	5.73775e-71	0.549321	0.626	0.161	1.08145e-66	6.28605e-72	0.58975	0.699	0.197	1.18479e-67	5.73775e-71	1.25721e-71
SKA1	6.51103e-72	0.331405	0.423	0.06	1.2272e-67	3.93719e-70	0.333709	0.378	0.044	7.42081e-66	3.93719e-70	1.30221e-71
SLBP	1.06896e-71	0.927526	0.954	0.659	2.01478e-67	4.54696e-71	0.944344	0.984	0.732	8.57011e-67	4.54696e-71	2.13792e-71
MMS22L	2.66916e-65	0.477537	0.537	0.123	5.03083e-61	1.94023e-71	0.659307	0.598	0.143	3.65695e-67	2.66916e-65	3.88047e-71
GGH	2.14881e-71	0.730462	0.843	0.331	4.05008e-67	8.79481e-59	0.714189	0.756	0.292	1.65765e-54	8.79481e-59	4.29762e-71
HSP90AA1	3.29779e-71	0.659484	1	0.999	6.21568e-67	2.28801e-70	0.678362	1	1	4.31244e-66	2.28801e-70	6.59558e-71
RFC3	8.12486e-62	0.387153	0.495	0.105	1.53137e-57	3.5247e-71	0.422969	0.524	0.103	6.64336e-67	8.12486e-62	7.0494e-71
DONSON	4.8471e-71	0.392771	0.48	0.086	9.13581e-67	1.53064e-50	0.330346	0.419	0.088	2.88496e-46	1.53064e-50	9.69419e-71
DSN1	1.04917e-60	0.432849	0.552	0.143	1.97748e-56	1.14231e-70	0.547442	0.646	0.17	2.15302e-66	1.04917e-60	2.28462e-70
PRKDC	1.6678e-70	0.922066	0.961	0.761	3.14347e-66	2.35022e-65	1.00084	0.963	0.787	4.42969e-61	2.35022e-65	3.3356e-70
CCDC34	3.50781e-61	0.441185	0.512	0.118	6.61152e-57	7.47278e-70	0.576126	0.602	0.147	1.40847e-65	3.50781e-61	1.49456e-69
BUB3	1.07937e-69	0.808051	0.954	0.665	2.0344e-65	4.84413e-64	0.811803	0.951	0.68	9.13021e-60	4.84413e-64	2.15874e-69
TIMELESS	3.84077e-60	0.394712	0.502	0.115	7.23908e-56	1.36764e-69	0.445634	0.541	0.11	2.57774e-65	3.84077e-60	2.73529e-69
CENPE	5.25715e-69	0.508105	0.655	0.17	9.90868e-65	9.47315e-56	0.457545	0.614	0.168	1.7855e-51	9.47315e-56	1.05143e-68
DCK	6.45096e-69	0.6034	0.705	0.229	1.21588e-64	4.52301e-45	0.539707	0.703	0.3	8.52497e-41	4.52301e-45	1.29019e-68
PRR11	9.64411e-69	0.446657	0.541	0.112	1.81772e-64	2.73113e-47	0.388868	0.459	0.113	5.14763e-43	2.73113e-47	1.92882e-68
ACYP1	7.20972e-64	0.468412	0.587	0.158	1.35889e-59	9.87588e-69	0.490011	0.634	0.164	1.86141e-64	7.20972e-64	1.97518e-68
BUB1	2.6674e-56	0.37442	0.48	0.103	5.02752e-52	1.0335e-68	0.437728	0.5	0.088	1.94795e-64	2.6674e-56	2.06701e-68
PTGES3	1.7679e-68	0.764177	1	0.945	3.33214e-64	4.39635e-55	0.681462	0.996	0.974	8.28623e-51	4.39635e-55	3.5358e-68
SKA2	2.05312e-68	0.742136	0.879	0.408	3.86973e-64	7.97911e-57	0.652769	0.854	0.406	1.5039e-52	7.97911e-57	4.10625e-68
CCNE1	3.01945e-68	0.552361	0.53	0.119	5.69107e-64	1.917e-64	0.548802	0.577	0.146	3.61316e-60	1.917e-64	6.03891e-68
CDCA3	5.47107e-60	0.265048	0.359	0.049	1.03119e-55	8.55871e-68	0.321383	0.398	0.052	1.61315e-63	5.47107e-60	1.71174e-67
TRIP13	1.3677e-67	0.387207	0.502	0.1	2.57784e-63	6.95234e-52	0.306234	0.447	0.093	1.31038e-47	6.95234e-52	2.73539e-67
ALYREF	1.95273e-57	0.737174	0.886	0.556	3.6805e-53	1.94274e-67	0.855309	0.907	0.566	3.66168e-63	1.95273e-57	3.88549e-67
MCM5	3.06638e-67	0.705718	0.804	0.325	5.7795e-63	5.32472e-64	0.764794	0.833	0.367	1.0036e-59	5.32472e-64	6.13275e-67
CDCA8	1.26901e-63	0.364522	0.48	0.091	2.39183e-59	5.45958e-67	0.366144	0.492	0.087	1.02902e-62	1.26901e-63	1.09192e-66
FUS	5.93106e-67	0.933464	0.986	0.85	1.11789e-62	9.88985e-44	0.80436	0.959	0.847	1.86404e-39	9.88985e-44	1.18621e-66
PARP1	7.25549e-67	0.847184	1	0.928	1.36752e-62	6.20368e-65	0.891675	0.992	0.952	1.16927e-60	6.20368e-65	1.4511e-66
CENPQ	6.90062e-53	0.417855	0.537	0.152	1.30063e-48	7.25651e-67	0.533219	0.622	0.163	1.36771e-62	6.90062e-53	1.4513e-66
DEPDC1	1.05569e-46	0.285344	0.42	0.091	1.98976e-42	1.49443e-66	0.376724	0.488	0.084	2.8167e-62	1.05569e-46	2.98886e-66
TUBG1	4.20784e-66	0.642241	0.762	0.295	7.93094e-62	4.2057e-53	0.624237	0.764	0.339	7.9269e-49	4.2057e-53	8.41568e-66
CENPH	4.74127e-55	0.446399	0.552	0.155	8.93635e-51	1.56217e-65	0.48444	0.581	0.137	2.94437e-61	4.74127e-55	3.12433e-65
KPNB1	2.51719e-59	0.801015	0.979	0.847	4.74441e-55	2.55493e-65	0.879786	0.98	0.839	4.81553e-61	2.51719e-59	5.10986e-65
SPC24	3.08798e-65	0.354947	0.434	0.072	5.82023e-61	7.00216e-62	0.31213	0.411	0.064	1.31977e-57	7.00216e-62	6.17597e-65
WDHD1	3.91318e-50	0.294434	0.395	0.079	7.37556e-46	4.41724e-65	0.432022	0.459	0.083	8.32562e-61	3.91318e-50	8.83448e-65
CARHSP1	1.23947e-64	0.832269	0.968	0.768	2.33616e-60	2.14274e-41	0.65017	1	0.856	4.03864e-37	2.14274e-41	2.47894e-64
CDKN2D	1.11344e-57	0.388896	0.427	0.082	2.09862e-53	1.99626e-64	0.466614	0.484	0.094	3.76256e-60	1.11344e-57	3.99253e-64
MYBL1	9.86768e-53	0.258716	0.267	0.028	1.85986e-48	3.34329e-64	0.30531	0.313	0.031	6.30144e-60	9.86768e-53	6.68658e-64
MSH2	3.60059e-64	0.525801	0.623	0.177	6.78639e-60	7.16757e-62	0.571743	0.687	0.228	1.35094e-57	7.16757e-62	7.20118e-64
GINS1	4.61338e-64	0.321329	0.381	0.055	8.6953e-60	4.44545e-48	0.31391	0.366	0.068	8.37879e-44	4.44545e-48	9.22676e-64
TUBB6	4.62877e-64	0.849703	0.929	0.626	8.72431e-60	3.25849e-55	0.799343	0.927	0.696	6.1416e-51	3.25849e-55	9.25755e-64
WHSC1	1.03601e-63	0.548345	0.605	0.174	1.95268e-59	3.87244e-60	0.575541	0.602	0.175	7.29877e-56	3.87244e-60	2.07202e-63
HNRNPAB	5.58341e-63	0.863071	0.972	0.78	1.05236e-58	1.19242e-63	0.88952	0.951	0.712	2.24747e-59	5.58341e-63	2.38484e-63
PA2G4	2.25488e-63	0.807837	0.993	0.888	4.25001e-59	1.79941e-63	0.838012	0.988	0.873	3.39152e-59	2.25488e-63	3.59881e-63
BRIP1	1.95841e-63	0.27794	0.306	0.03	3.69122e-59	2.39173e-62	0.291679	0.313	0.033	4.50792e-58	2.39173e-62	3.91683e-63
CDC25A	3.37889e-63	0.298586	0.384	0.056	6.36854e-59	1.57632e-51	0.28354	0.346	0.054	2.97104e-47	1.57632e-51	6.75779e-63
CKS2	6.69507e-63	0.705655	0.883	0.449	1.26189e-58	2.49321e-60	0.759585	0.89	0.467	4.6992e-56	2.49321e-60	1.33901e-62
PLK1	3.48239e-40	0.27032	0.434	0.111	6.56361e-36	8.699e-63	0.378315	0.533	0.105	1.63959e-58	3.48239e-40	1.7398e-62
FANCG	8.51981e-62	0.296803	0.377	0.055	1.60581e-57	6.68949e-43	0.273562	0.35	0.069	1.26084e-38	6.68949e-43	1.70396e-61
SVIP	1.89954e-61	0.522576	0.637	0.197	3.58025e-57	3.25455e-26	0.380598	0.537	0.239	6.13417e-22	3.25455e-26	3.79908e-61
CIT	1.5436e-52	0.329749	0.413	0.083	2.90938e-48	9.05684e-61	0.346192	0.427	0.071	1.70703e-56	1.5436e-52	1.81137e-60
EXOSC8	1.55417e-59	0.613777	0.79	0.343	2.92931e-55	1.48228e-60	0.664177	0.825	0.366	2.7938e-56	1.55417e-59	2.96455e-60
RPL39L	1.24448e-57	0.52504	0.708	0.259	2.3456e-53	1.95279e-60	0.620176	0.76	0.287	3.68063e-56	1.24448e-57	3.90559e-60
GMPS	3.12135e-60	0.729418	0.843	0.445	5.88311e-56	1.48223e-39	0.577014	0.833	0.52	2.79372e-35	1.48223e-39	6.24269e-60
SGOL2	3.7916e-57	0.437719	0.641	0.184	7.14641e-53	4.94986e-60	0.574092	0.695	0.223	9.32949e-56	3.7916e-57	9.89971e-60
SLC25A5	1.18663e-59	0.621747	1	0.983	2.23655e-55	3.65327e-54	0.604445	0.996	0.988	6.88568e-50	3.65327e-54	2.37325e-59
TPR	1.19111e-59	0.773723	0.986	0.876	2.245e-55	2.88309e-46	0.713304	0.984	0.907	5.43404e-42	2.88309e-46	2.38222e-59
CENPP	4.03715e-59	0.328868	0.409	0.073	7.60922e-55	1.96763e-49	0.304964	0.407	0.083	3.7086e-45	1.96763e-49	8.0743e-59
SPAG5	5.15115e-59	0.327552	0.459	0.09	9.70889e-55	2.04708e-54	0.344185	0.427	0.083	3.85834e-50	2.04708e-54	1.03023e-58
FDPS	1.78038e-58	0.711646	0.979	0.83	3.35567e-54	8.44072e-49	0.636339	0.992	0.875	1.59091e-44	8.44072e-49	3.56077e-58
VRK1	2.5603e-58	0.569607	0.726	0.279	4.82565e-54	9.73691e-55	0.522811	0.679	0.238	1.83521e-50	9.73691e-55	5.1206e-58
CENPL	2.59035e-58	0.449982	0.577	0.16	4.88228e-54	1.98491e-43	0.408587	0.545	0.172	3.74116e-39	1.98491e-43	5.18069e-58
HSPB11	5.43568e-58	0.770784	0.968	0.76	1.02452e-53	1.53363e-46	0.762195	0.935	0.788	2.89058e-42	1.53363e-46	1.08714e-57
XRCC5	5.57956e-58	0.659513	0.993	0.95	1.05164e-53	9.26732e-52	0.65748	0.992	0.951	1.7467e-47	9.26732e-52	1.11591e-57
POLQ	1.03945e-50	0.251227	0.285	0.036	1.95916e-46	8.35055e-58	0.275584	0.333	0.043	1.57391e-53	1.03945e-50	1.67011e-57
SRSF3	1.98986e-54	0.674709	0.986	0.95	3.75048e-50	3.40681e-57	0.749062	0.996	0.942	6.42115e-53	1.98986e-54	6.81361e-57
CCNB1	3.66493e-57	0.413387	0.715	0.242	6.90766e-53	8.54754e-46	0.380789	0.683	0.257	1.61104e-41	8.54754e-46	7.32986e-57
FANCD2	4.26993e-57	0.394573	0.466	0.101	8.04797e-53	1.03315e-52	0.37854	0.455	0.098	1.94728e-48	1.03315e-52	8.53987e-57
RBL1	4.9995e-57	0.349796	0.448	0.091	9.42306e-53	2.55138e-32	0.297239	0.447	0.143	4.80883e-28	2.55138e-32	9.99901e-57
ARHGAP11A	6.47406e-57	0.516213	0.637	0.201	1.22023e-52	1.02949e-51	0.571639	0.74	0.288	1.94039e-47	1.02949e-51	1.29481e-56
PMAIP1	6.1098e-41	0.750853	0.922	0.653	1.15157e-36	1.50612e-56	0.991844	0.862	0.449	2.83873e-52	6.1098e-41	3.01223e-56
CACYBP	2.03154e-54	0.725837	0.968	0.8	3.82904e-50	1.67934e-56	0.702744	0.996	0.901	3.16521e-52	2.03154e-54	3.35867e-56
PXMP2	2.70882e-56	0.543377	0.687	0.256	5.10558e-52	1.08639e-41	0.477219	0.654	0.257	2.04763e-37	1.08639e-41	5.41764e-56
CKAP2	1.17048e-53	0.50838	0.637	0.208	2.20612e-49	4.83466e-56	0.657778	0.768	0.311	9.11236e-52	1.17048e-53	9.66931e-56
PSMC3	5.1976e-56	0.680291	0.982	0.841	9.79643e-52	6.73957e-48	0.677298	0.972	0.836	1.27027e-43	6.73957e-48	1.03952e-55
IQGAP3	1.24479e-55	0.301023	0.356	0.056	2.34619e-51	2.35391e-46	0.284625	0.305	0.047	4.43665e-42	2.35391e-46	2.48959e-55
PHGDH	2.34335e-55	0.461842	0.505	0.124	4.41675e-51	2.54968e-47	0.447463	0.504	0.136	4.80563e-43	2.54968e-47	4.68671e-55
SMC4	2.98119e-47	0.842553	0.972	0.751	5.61895e-43	2.41399e-55	0.942783	0.984	0.759	4.5499e-51	2.98119e-47	4.82799e-55
RFC5	3.00702e-55	0.40939	0.512	0.131	5.66764e-51	1.25652e-54	0.420567	0.553	0.147	2.3683e-50	1.25652e-54	6.01405e-55
COMMD4	3.19806e-55	0.691651	0.961	0.739	6.0277e-51	7.05825e-44	0.631019	0.951	0.77	1.33034e-39	7.05825e-44	6.39611e-55
POLE	3.39994e-55	0.315186	0.484	0.112	6.40821e-51	2.16839e-36	0.270446	0.378	0.094	4.08698e-32	2.16839e-36	6.79989e-55
SMC1A	2.75716e-52	0.672173	0.819	0.429	5.19669e-48	2.86923e-54	0.771841	0.841	0.45	5.40793e-50	2.75716e-52	5.73846e-54
MIS18BP1	3.62419e-54	0.601399	0.769	0.308	6.83088e-50	1.84967e-39	0.622136	0.813	0.434	3.48626e-35	1.84967e-39	7.24838e-54
CDK2	5.5037e-44	0.294418	0.402	0.095	1.03734e-39	3.8696e-54	0.35631	0.439	0.088	7.29342e-50	5.5037e-44	7.7392e-54
SSRP1	7.11077e-54	0.660228	0.9	0.588	1.34024e-49	4.28903e-54	0.717613	0.898	0.587	8.08396e-50	7.11077e-54	8.57805e-54
PRRG4	4.5788e-44	0.427076	0.541	0.179	8.63013e-40	5.07523e-54	0.390946	0.467	0.103	9.56579e-50	4.5788e-44	1.01505e-53
MTFR2	8.91218e-54	0.295988	0.438	0.091	1.67977e-49	1.28892e-45	0.325624	0.455	0.11	2.42935e-41	1.28892e-45	1.78244e-53
RAD21	1.50042e-43	0.725568	0.968	0.855	2.828e-39	9.30774e-54	0.794835	0.976	0.83	1.75432e-49	1.50042e-43	1.86155e-53
POC1A	1.02252e-53	0.447622	0.616	0.194	1.92724e-49	6.65804e-42	0.375803	0.577	0.196	1.25491e-37	6.65804e-42	2.04503e-53
POLA2	2.98019e-53	0.397327	0.512	0.136	5.61707e-49	5.99476e-52	0.425484	0.557	0.155	1.12989e-47	5.99476e-52	5.96039e-53
HAUS1	8.63454e-53	0.516685	0.701	0.281	1.62744e-48	3.04248e-38	0.486865	0.707	0.338	5.73447e-34	3.04248e-38	1.72691e-52
HMGN1	5.11329e-52	0.63622	1	0.946	9.63753e-48	3.63985e-41	0.593665	0.992	0.951	6.86038e-37	3.63985e-41	1.02266e-51
HAT1	3.17643e-50	0.631826	0.833	0.482	5.98693e-46	6.46816e-52	0.719261	0.854	0.53	1.21912e-47	3.17643e-50	1.29363e-51
C21orf58	1.60482e-51	0.347893	0.391	0.075	3.02476e-47	1.51772e-38	0.313558	0.358	0.083	2.8606e-34	1.51772e-38	3.20963e-51
APITD1	2.60089e-51	0.440787	0.609	0.204	4.90215e-47	1.50512e-32	0.336845	0.545	0.21	2.83686e-28	1.50512e-32	5.20177e-51
CSE1L	2.88438e-51	0.505842	0.747	0.334	5.43648e-47	1.33895e-44	0.530225	0.776	0.362	2.52365e-40	1.33895e-44	5.76876e-51
TIPIN	2.64846e-44	0.39757	0.552	0.186	4.99182e-40	2.94255e-51	0.451511	0.606	0.193	5.54611e-47	2.64846e-44	5.88509e-51
SRSF7	1.17888e-50	0.685567	0.986	0.827	2.22195e-46	9.58448e-43	0.645424	0.98	0.862	1.80648e-38	9.58448e-43	2.35775e-50
CEP78	1.48774e-50	0.396762	0.473	0.12	2.80409e-46	2.69955e-41	0.422638	0.557	0.188	5.08812e-37	2.69955e-41	2.97547e-50
EIF4EBP1	2.37855e-50	0.749218	0.961	0.833	4.48309e-46	5.81888e-39	0.691057	0.976	0.874	1.09674e-34	5.81888e-39	4.7571e-50
PAICS	8.13782e-49	0.62005	0.794	0.443	1.53382e-44	2.98476e-50	0.666221	0.801	0.41	5.62568e-46	8.13782e-49	5.96953e-50
CCNB2	4.16777e-49	0.38621	0.584	0.173	7.85542e-45	1.13443e-49	0.455866	0.593	0.177	2.13817e-45	4.16777e-49	2.26885e-49
CDK4	1.89541e-49	0.620541	0.9	0.614	3.57247e-45	4.2098e-48	0.674057	0.894	0.62	7.93463e-44	4.2098e-48	3.79082e-49
HSPD1	2.56753e-49	0.723296	1	0.928	4.83928e-45	1.89253e-41	0.685196	0.996	0.953	3.56705e-37	1.89253e-41	5.13506e-49
C9orf142	9.53771e-49	0.691907	0.964	0.806	1.79767e-44	3.2623e-49	0.656472	0.976	0.797	6.14879e-45	9.53771e-49	6.52461e-49
EXOSC9	4.47735e-49	0.507678	0.708	0.308	8.4389e-45	4.59794e-47	0.514653	0.74	0.327	8.66619e-43	4.59794e-47	8.95469e-49
PPIH	7.70403e-45	0.623232	0.968	0.835	1.45206e-40	5.82564e-49	0.698177	0.984	0.835	1.09802e-44	7.70403e-45	1.16513e-48
RPA2	1.23562e-48	0.509843	0.715	0.313	2.32889e-44	7.67555e-49	0.579499	0.785	0.388	1.44669e-44	1.23562e-48	1.53511e-48
TTF2	8.63713e-49	0.599284	0.751	0.347	1.62793e-44	3.66702e-43	0.530062	0.707	0.307	6.91159e-39	3.66702e-43	1.72743e-48
MYO19	9.43621e-49	0.410367	0.562	0.178	1.77854e-44	1.16314e-46	0.408266	0.569	0.18	2.19229e-42	1.16314e-46	1.88724e-48
RHEB	6.38199e-43	0.580736	0.989	0.934	1.20288e-38	1.14039e-48	0.634958	0.992	0.943	2.14941e-44	6.38199e-43	2.28078e-48
DDX46	1.526e-48	0.672059	0.925	0.713	2.8762e-44	6.31839e-40	0.608589	0.927	0.722	1.19089e-35	6.31839e-40	3.05199e-48
GADD45A	1.62146e-48	0.797963	0.872	0.543	3.05614e-44	4.60678e-19	0.494567	0.72	0.475	8.68286e-15	4.60678e-19	3.24293e-48
KPNA2	1.7086e-48	0.644814	0.911	0.626	3.22037e-44	2.15226e-36	0.532172	0.829	0.576	4.05659e-32	2.15226e-36	3.4172e-48
SNRPD1	2.28088e-48	0.601558	0.986	0.818	4.29901e-44	3.96377e-46	0.628031	0.959	0.796	7.47091e-42	3.96377e-46	4.56177e-48
TEX30	2.84073e-48	0.616782	0.765	0.342	5.35422e-44	3.24703e-46	0.565991	0.695	0.287	6.12001e-42	3.24703e-46	5.68147e-48
SUMO2	5.04414e-48	0.503516	1	0.996	9.50719e-44	1.12426e-36	0.4638	1	0.991	2.119e-32	1.12426e-36	1.00883e-47
DDX11	6.83372e-48	0.354974	0.448	0.114	1.28802e-43	8.17715e-45	0.397072	0.484	0.133	1.54123e-40	8.17715e-45	1.36674e-47
HNRNPD	7.69876e-48	0.645848	0.979	0.863	1.45106e-43	1.58769e-43	0.663625	0.976	0.879	2.99248e-39	1.58769e-43	1.53975e-47
SUPT16H	2.29726e-38	0.659054	0.897	0.696	4.32988e-34	8.73534e-48	0.796569	0.947	0.691	1.64644e-43	2.29726e-38	1.74707e-47
GGCT	1.07129e-47	0.603011	0.861	0.494	2.01916e-43	1.23746e-47	0.669183	0.878	0.571	2.33236e-43	1.23746e-47	2.14257e-47
RNASEH2C	1.27249e-47	0.652952	0.968	0.836	2.39838e-43	1.53643e-33	0.56245	0.947	0.846	2.89586e-29	1.53643e-33	2.54497e-47
MSH6	1.68325e-41	0.453098	0.495	0.157	3.17258e-37	2.43461e-47	0.48159	0.626	0.212	4.58875e-43	1.68325e-41	4.86922e-47
UQCC2	2.2775e-44	0.640057	0.932	0.747	4.29264e-40	6.16773e-47	0.671755	0.955	0.752	1.16249e-42	2.2775e-44	1.23355e-46
C19orf48	1.06622e-39	0.534921	0.794	0.438	2.0096e-35	1.15669e-46	0.617072	0.825	0.429	2.18013e-42	1.06622e-39	2.31338e-46
NAP1L4	1.22035e-46	0.578681	0.9	0.617	2.30012e-42	4.36891e-31	0.55769	0.866	0.628	8.23452e-27	4.36891e-31	2.44071e-46
CDKN1A	5.05844e-36	0.798195	0.964	0.871	9.53415e-32	1.41743e-46	0.920427	0.931	0.783	2.67158e-42	5.05844e-36	2.83486e-46
SNRPB	2.98732e-46	0.635796	0.961	0.81	5.63051e-42	3.61523e-45	0.592189	0.976	0.773	6.81399e-41	3.61523e-45	5.97464e-46
C9orf40	3.65808e-46	0.318146	0.42	0.1	6.89475e-42	1.04114e-42	0.385183	0.516	0.158	1.96233e-38	1.04114e-42	7.31616e-46
RUSC1	4.30899e-46	0.534689	0.744	0.361	8.12158e-42	8.49107e-43	0.520839	0.772	0.419	1.6004e-38	8.49107e-43	8.61798e-46
CTNNAL1	1.38847e-45	0.346866	0.466	0.124	2.61699e-41	6.52562e-46	0.317791	0.427	0.098	1.22995e-41	1.38847e-45	1.30512e-45
RACGAP1	7.27378e-46	0.280954	0.384	0.081	1.37096e-41	4.01902e-42	0.291071	0.386	0.086	7.57504e-38	4.01902e-42	1.45476e-45
EXO5	2.2345e-33	0.493916	0.9	0.639	4.21158e-29	7.29169e-46	0.640578	0.943	0.702	1.37434e-41	2.2345e-33	1.45834e-45
IDH2	8.00471e-46	0.629514	0.993	0.873	1.50873e-41	1.19488e-35	0.555017	0.988	0.9	2.25211e-31	1.19488e-35	1.60094e-45
CEP152	8.21669e-46	0.357169	0.441	0.113	1.54868e-41	9.48853e-24	0.253484	0.37	0.129	1.7884e-19	9.48853e-24	1.64334e-45
TUBA4A	9.25167e-46	0.766907	0.708	0.329	1.74376e-41	1.19299e-44	0.882378	0.764	0.416	2.24856e-40	1.19299e-44	1.85033e-45
C1orf35	2.28544e-45	0.580307	0.847	0.511	4.30759e-41	1.71821e-42	0.59335	0.915	0.612	3.23848e-38	1.71821e-42	4.57088e-45
GINS4	2.32506e-45	0.364727	0.505	0.148	4.38227e-41	1.73166e-26	0.272259	0.427	0.148	3.26383e-22	1.73166e-26	4.65012e-45
RFC1	2.45641e-45	0.552779	0.772	0.383	4.62985e-41	7.41848e-34	0.511288	0.837	0.496	1.39824e-29	7.41848e-34	4.91283e-45
BRI3	4.87531e-40	-0.69379	0.986	0.995	9.18899e-36	4.2011e-45	-0.79306	0.988	0.999	7.91824e-41	4.87531e-40	8.4022e-45
RAD51C	6.38451e-41	0.518911	0.694	0.336	1.20335e-36	8.48052e-45	0.57869	0.793	0.39	1.59841e-40	6.38451e-41	1.6961e-44
HPRT1	1.09883e-40	0.572854	0.829	0.516	2.07108e-36	9.11287e-45	0.581545	0.85	0.536	1.71759e-40	1.09883e-40	1.82257e-44
CDCA7L	1.10104e-44	0.27476	0.342	0.068	2.07525e-40	3.01589e-36	0.252215	0.346	0.079	5.68436e-32	3.01589e-36	2.20209e-44
TOE1	1.75259e-44	0.431179	0.637	0.249	3.30328e-40	2.63829e-39	0.377906	0.606	0.229	4.97264e-35	2.63829e-39	3.50518e-44
LRR1	2.48662e-44	0.426446	0.555	0.19	4.68678e-40	2.18091e-42	0.410401	0.589	0.212	4.11058e-38	2.18091e-42	4.97324e-44
POLR3K	3.68947e-44	0.539977	0.815	0.446	6.95392e-40	4.23885e-40	0.588549	0.841	0.539	7.98939e-36	4.23885e-40	7.37895e-44
SUZ12	1.67318e-43	0.660713	0.872	0.606	3.15362e-39	3.5818e-41	0.619099	0.919	0.672	6.75097e-37	3.5818e-41	3.34637e-43
NR2C2AP	9.32095e-31	0.322161	0.47	0.176	1.75681e-26	1.82293e-43	0.39342	0.496	0.144	3.43585e-39	9.32095e-31	3.64585e-43
MTHFD1	2.13965e-43	0.465948	0.637	0.268	4.03282e-39	1.23428e-34	0.460669	0.646	0.297	2.32637e-30	1.23428e-34	4.27931e-43
HNRNPF	3.8816e-36	0.610894	0.954	0.836	7.31603e-32	2.40447e-43	0.667976	0.976	0.892	4.53195e-39	3.8816e-36	4.80894e-43
MRPL37	6.35968e-43	0.548679	0.972	0.829	1.19867e-38	3.91981e-25	0.478719	0.911	0.833	7.38806e-21	3.91981e-25	1.27194e-42
TFDP1	6.83228e-43	0.490282	0.751	0.38	1.28775e-38	3.02575e-27	0.416015	0.72	0.428	5.70293e-23	3.02575e-27	1.36646e-42
LSM3	2.30369e-42	0.577791	0.982	0.902	4.342e-38	2.72382e-28	0.443344	0.988	0.904	5.13386e-24	2.72382e-28	4.60738e-42
HNRNPR	2.34542e-42	0.617362	0.95	0.769	4.42064e-38	2.65127e-41	0.64871	0.963	0.797	4.99711e-37	2.65127e-41	4.69083e-42
CHCHD2	5.23518e-42	0.421812	1	0.998	9.86726e-38	2.48839e-35	0.408882	1	0.999	4.69012e-31	2.48839e-35	1.04704e-41
RMI1	7.2032e-42	0.318775	0.477	0.141	1.35766e-37	2.93908e-33	0.33264	0.557	0.211	5.53957e-29	2.93908e-33	1.44064e-41
MB21D1	7.60667e-42	0.43485	0.541	0.19	1.43371e-37	2.66751e-29	0.324762	0.476	0.172	5.02772e-25	2.66751e-29	1.52133e-41
SNRPA1	9.3223e-42	0.584439	0.915	0.682	1.75707e-37	9.10383e-35	0.560145	0.902	0.657	1.71589e-30	9.10383e-35	1.86446e-41
CMC2	3.65862e-37	0.514315	0.762	0.439	6.89576e-33	1.13651e-41	0.600035	0.776	0.402	2.14209e-37	3.65862e-37	2.27302e-41
HNRNPA2B1	2.31132e-41	0.587525	0.996	0.979	4.35638e-37	5.6904e-40	0.572861	1	0.984	1.07253e-35	5.6904e-40	4.62264e-41
SRSF2	5.37338e-41	0.595351	0.979	0.895	1.01277e-36	1.10578e-40	0.622246	0.972	0.866	2.08418e-36	1.10578e-40	1.07468e-40
ARL6IP6	5.62919e-41	0.443503	0.569	0.22	1.06099e-36	1.44236e-35	0.427043	0.598	0.251	2.71855e-31	1.44236e-35	1.12584e-40
TOPBP1	6.78447e-41	0.473218	0.68	0.305	1.27874e-36	7.39418e-36	0.486816	0.687	0.337	1.39366e-31	7.39418e-36	1.35689e-40
PNRC1	6.98541e-41	-0.790461	0.947	0.981	1.31661e-36	1.64777e-25	-0.607774	0.854	0.915	3.10571e-21	1.64777e-25	1.39708e-40
YEATS4	1.67621e-36	0.394035	0.58	0.232	3.15933e-32	7.5734e-41	0.442005	0.626	0.247	1.42743e-36	1.67621e-36	1.51468e-40
KIF22	1.17813e-40	0.584274	0.808	0.476	2.22054e-36	7.03395e-35	0.548591	0.846	0.537	1.32576e-30	7.03395e-35	2.35626e-40
H1FX	1.45474e-40	0.71791	0.95	0.755	2.7419e-36	1.20384e-33	0.690888	0.931	0.761	2.269e-29	1.20384e-33	2.90949e-40
CLN6	3.96923e-40	0.5169	0.754	0.405	7.48121e-36	2.21117e-26	0.433492	0.711	0.43	4.16761e-22	2.21117e-26	7.93846e-40
ASRGL1	4.06899e-40	0.324152	0.374	0.091	7.66923e-36	9.92607e-40	0.284658	0.366	0.08	1.87087e-35	9.92607e-40	8.13798e-40
RBBP7	4.20399e-40	0.551893	0.829	0.507	7.92368e-36	8.6249e-37	0.568068	0.841	0.531	1.62562e-32	8.6249e-37	8.40798e-40
DERL3	6.25798e-40	0.30444	0.374	0.088	1.1795e-35	9.12494e-37	0.267203	0.346	0.078	1.71987e-32	9.12494e-37	1.2516e-39
PRPS2	7.05676e-40	0.450081	0.698	0.322	1.33006e-35	4.81017e-25	0.369786	0.593	0.304	9.0662e-21	4.81017e-25	1.41135e-39
TUBA1C	1.21737e-39	0.665339	0.957	0.83	2.29449e-35	1.78395e-36	0.665702	0.943	0.812	3.36238e-32	1.78395e-36	2.43473e-39
C14orf80	4.41439e-24	0.326269	0.552	0.266	8.32025e-20	1.30616e-39	0.442436	0.61	0.235	2.46185e-35	4.41439e-24	2.61232e-39
SCCPDH	4.52388e-35	0.524705	0.918	0.699	8.52661e-31	1.97358e-39	0.610582	0.915	0.711	3.7198e-35	4.52388e-35	3.94716e-39
NUDT1	3.54992e-39	0.58823	0.89	0.594	6.69089e-35	1.0209e-29	0.516557	0.866	0.612	1.92419e-25	1.0209e-29	7.09985e-39
EIF1AX	3.66674e-39	0.567229	0.972	0.886	6.91108e-35	1.51467e-36	0.523514	0.984	0.892	2.85486e-32	1.51467e-36	7.33349e-39
PGP	4.97627e-39	0.517119	0.907	0.67	9.37928e-35	5.22436e-35	0.523143	0.951	0.782	9.84688e-31	5.22436e-35	9.95255e-39
CCP110	5.87115e-39	0.262615	0.31	0.062	1.10659e-34	3.9971e-35	0.305702	0.341	0.08	7.53374e-31	3.9971e-35	1.17423e-38
PPM1G	6.99653e-39	0.557229	0.947	0.745	1.31871e-34	2.93608e-34	0.598954	0.911	0.776	5.53393e-30	2.93608e-34	1.39931e-38
HNRNPA3	1.35317e-38	0.59449	0.989	0.935	2.55045e-34	1.24201e-34	0.545199	0.988	0.939	2.34094e-30	1.24201e-34	2.70633e-38
NDC1	2.76511e-34	0.339073	0.477	0.167	5.21168e-30	4.71425e-38	0.333556	0.512	0.163	8.88542e-34	2.76511e-34	9.4285e-38
SNRPE	3.34291e-35	0.516479	0.968	0.868	6.30072e-31	5.78328e-38	0.565014	0.976	0.839	1.09003e-33	3.34291e-35	1.15666e-37
ACOT7	1.03201e-37	0.394112	0.662	0.297	1.94513e-33	2.84543e-32	0.410968	0.654	0.314	5.36307e-28	2.84543e-32	2.06402e-37
HIRIP3	2.18439e-31	0.393436	0.463	0.172	4.11714e-27	1.1998e-37	0.420121	0.565	0.204	2.26138e-33	2.18439e-31	2.3996e-37
NETO2	1.44616e-37	0.371342	0.555	0.207	2.72573e-33	4.86993e-19	0.317302	0.52	0.269	9.17884e-15	4.86993e-19	2.89233e-37
HAUS2	4.11463e-37	0.364509	0.573	0.225	7.75526e-33	1.06357e-20	0.274589	0.472	0.208	2.00461e-16	1.06357e-20	8.22926e-37
POLD2	4.47832e-37	0.547776	0.872	0.618	8.44074e-33	1.80704e-33	0.562869	0.87	0.626	3.4059e-29	1.80704e-33	8.95664e-37
ACAT2	5.25048e-37	0.439057	0.722	0.359	9.89611e-33	1.26106e-31	0.444918	0.728	0.375	2.37684e-27	1.26106e-31	1.0501e-36
MXD4	1.37794e-32	-0.580332	0.601	0.825	2.59714e-28	5.63134e-37	-0.642704	0.622	0.863	1.06139e-32	1.37794e-32	1.12627e-36
DDX39A	6.63083e-37	0.526975	0.851	0.565	1.24978e-32	2.93941e-32	0.505714	0.829	0.544	5.5402e-28	2.93941e-32	1.32617e-36
SNRPG	7.20576e-37	0.53947	0.95	0.847	1.35814e-32	9.96349e-36	0.604407	0.972	0.808	1.87792e-31	9.96349e-36	1.44115e-36
TPRKB	1.42733e-36	0.51064	0.833	0.545	2.69023e-32	7.64972e-25	0.393024	0.817	0.576	1.44182e-20	7.64972e-25	2.85466e-36
UNG	1.80431e-36	0.316652	0.438	0.133	3.40077e-32	4.04493e-23	0.362388	0.407	0.165	7.62388e-19	4.04493e-23	3.60863e-36
AGPAT5	2.21344e-36	0.423236	0.637	0.288	4.17189e-32	2.73085e-28	0.417374	0.618	0.31	5.14711e-24	2.73085e-28	4.42688e-36
MIS18A	3.05893e-36	0.31379	0.463	0.15	5.76547e-32	8.0075e-24	0.292478	0.447	0.182	1.50925e-19	8.0075e-24	6.11786e-36
RIF1	1.15001e-28	0.509367	0.804	0.528	2.16754e-24	3.31032e-36	0.59951	0.793	0.458	6.2393e-32	1.15001e-28	6.62065e-36
TPI1	1.20942e-27	0.421874	0.989	0.957	2.27952e-23	3.41943e-36	0.503319	0.996	0.972	6.44494e-32	1.20942e-27	6.83886e-36
CKLF	3.5774e-36	0.582482	0.964	0.774	6.74267e-32	5.20182e-25	0.457922	0.959	0.844	9.80438e-21	5.20182e-25	7.15479e-36
PAQR4	3.59605e-36	0.382036	0.488	0.17	6.77784e-32	5.09954e-30	0.399981	0.622	0.284	9.61161e-26	5.09954e-30	7.19211e-36
TMEM97	3.90186e-36	0.253237	0.381	0.101	7.35422e-32	3.50003e-32	0.266355	0.39	0.111	6.59685e-28	3.50003e-32	7.80371e-36
MZT2B	1.00212e-35	0.496467	0.996	0.932	1.8888e-31	6.38097e-29	0.489286	1	0.94	1.20268e-24	6.38097e-29	2.00424e-35
XRCC6	2.34773e-35	0.504384	0.979	0.909	4.42501e-31	1.57458e-22	0.397591	0.984	0.921	2.96776e-18	1.57458e-22	4.69547e-35
SPATA33	4.77559e-35	0.325445	0.512	0.186	9.00104e-31	2.40289e-35	0.370492	0.573	0.221	4.52897e-31	4.77559e-35	4.80579e-35
LRRCC1	2.513e-35	0.340277	0.484	0.168	4.73651e-31	9.73631e-29	0.334764	0.472	0.172	1.8351e-24	9.73631e-29	5.026e-35
ICMT	5.00206e-32	0.407867	0.577	0.261	9.42788e-28	3.35917e-35	0.430794	0.671	0.323	6.33136e-31	5.00206e-32	6.71834e-35
LSM5	6.57117e-35	0.48856	0.943	0.722	1.23853e-30	1.47478e-25	0.452771	0.902	0.733	2.77967e-21	1.47478e-25	1.31423e-34
CENPJ	1.98334e-28	0.273797	0.388	0.13	3.7382e-24	7.42844e-35	0.312474	0.415	0.12	1.40011e-30	1.98334e-28	1.48569e-34
FN3KRP	9.78743e-35	0.374611	0.605	0.26	1.84474e-30	5.04364e-26	0.368402	0.606	0.299	9.50625e-22	5.04364e-26	1.95749e-34
RBBP4	1.6045e-34	0.495304	0.822	0.497	3.02416e-30	4.72951e-15	0.350774	0.703	0.51	8.91418e-11	4.72951e-15	3.209e-34
EZR	2.94583e-34	0.503769	0.922	0.719	5.5523e-30	1.27566e-21	0.43465	0.927	0.754	2.40436e-17	1.27566e-21	5.89166e-34
GTF3C5	3.08071e-34	0.370218	0.584	0.239	5.80651e-30	5.12529e-34	0.467056	0.598	0.253	9.66014e-30	5.12529e-34	6.16141e-34
CCND3	3.26005e-34	0.443623	0.872	0.585	6.14455e-30	2.25961e-21	0.408043	0.85	0.639	4.25892e-17	2.25961e-21	6.52011e-34
RABL6	4.53153e-34	0.533002	0.968	0.858	8.54103e-30	1.83046e-31	0.51955	0.963	0.883	3.45005e-27	1.83046e-31	9.06306e-34
SPDL1	5.29062e-34	0.275608	0.427	0.133	9.97175e-30	2.55298e-28	0.305638	0.472	0.173	4.81185e-24	2.55298e-28	1.05812e-33
SAMD1	6.7358e-29	0.445088	0.651	0.35	1.26956e-24	5.34297e-34	0.499707	0.793	0.461	1.00704e-29	6.7358e-29	1.06859e-33
HIST1H1C	5.4623e-34	0.516303	0.569	0.241	1.02953e-29	6.11754e-26	0.365151	0.549	0.247	1.15303e-21	6.11754e-26	1.09246e-33
PPP5C	6.03901e-34	0.434078	0.662	0.33	1.13823e-29	1.21175e-28	0.3961	0.663	0.341	2.28391e-24	1.21175e-28	1.2078e-33
NUP62	1.01247e-33	0.508095	0.819	0.533	1.9083e-29	2.77512e-29	0.47561	0.76	0.439	5.23054e-25	2.77512e-29	2.02494e-33
NACA	3.97733e-29	-0.320986	1	1	7.49647e-25	1.02035e-33	-0.344216	1	1	1.92315e-29	3.97733e-29	2.04069e-33
CEP57	2.94831e-32	0.456151	0.68	0.361	5.55698e-28	1.87549e-33	0.523308	0.724	0.388	3.53492e-29	2.94831e-32	3.75098e-33
BCL2L12	1.30281e-19	0.276405	0.577	0.316	2.45554e-15	2.42918e-33	0.395604	0.679	0.31	4.57852e-29	1.30281e-19	4.85836e-33
UBR7	4.62559e-25	0.323997	0.48	0.207	8.71831e-21	2.78307e-33	0.411244	0.585	0.239	5.24554e-29	4.62559e-25	5.56615e-33
LDHA	5.08004e-33	0.542794	0.993	0.952	9.57486e-29	9.81906e-32	0.511957	0.996	0.967	1.8507e-27	9.81906e-32	1.01601e-32
TMEM109	1.73048e-30	0.500245	0.801	0.521	3.2616e-26	5.15802e-33	0.504568	0.858	0.579	9.72184e-29	1.73048e-30	1.0316e-32
SRRM1	1.01629e-32	0.506625	0.957	0.886	1.91551e-28	1.48633e-23	0.451454	0.955	0.862	2.80143e-19	1.48633e-23	2.03259e-32
PRIM2	1.79797e-32	0.298236	0.47	0.165	3.38882e-28	7.19177e-30	0.31258	0.484	0.181	1.3555e-25	7.19177e-30	3.59594e-32
FTH1	1.80729e-32	-0.892759	1	1	3.40637e-28	1.36432e-29	-0.994569	1	1	2.57148e-25	1.36432e-29	3.61457e-32
ATF5	3.3835e-32	-0.704398	0.779	0.912	6.37721e-28	1.56084e-16	-0.483588	0.63	0.77	2.94187e-12	1.56084e-16	6.76699e-32
CYB5A	4.98765e-32	0.466871	0.815	0.539	9.40073e-28	2.03235e-19	0.374173	0.74	0.52	3.83056e-15	2.03235e-19	9.9753e-32
RPA1	1.62236e-28	0.384173	0.577	0.267	3.05782e-24	6.24163e-32	0.421041	0.687	0.33	1.17642e-27	1.62236e-28	1.24833e-31
NPM1	1.03837e-27	0.349035	1	0.998	1.95711e-23	6.53868e-32	0.382006	1	0.999	1.23241e-27	1.03837e-27	1.30774e-31
VDAC3	2.97137e-31	0.507259	0.968	0.862	5.60044e-27	6.68785e-32	0.531956	0.972	0.889	1.26053e-27	2.97137e-31	1.33757e-31
EBP	7.38711e-32	0.462585	0.851	0.554	1.39232e-27	1.51899e-24	0.45423	0.813	0.61	2.863e-20	1.51899e-24	1.47742e-31
PIN1	9.92729e-32	0.518175	0.954	0.794	1.8711e-27	5.23506e-24	0.465835	0.943	0.812	9.86703e-20	5.23506e-24	1.98546e-31
DBF4	1.25599e-31	0.355596	0.609	0.27	2.36729e-27	7.09172e-25	0.348452	0.598	0.288	1.33665e-20	7.09172e-25	2.51198e-31
SMCHD1	1.3978e-31	0.44492	0.744	0.419	2.63458e-27	4.71819e-14	0.364609	0.691	0.497	8.89284e-10	4.71819e-14	2.7956e-31
NUDT21	1.46293e-31	0.427369	0.786	0.484	2.75733e-27	2.65754e-24	0.380323	0.772	0.489	5.00894e-20	2.65754e-24	2.92586e-31
IPO9	1.52991e-31	0.480284	0.715	0.412	2.88357e-27	2.06229e-24	0.434152	0.72	0.433	3.887e-20	2.06229e-24	3.05982e-31
NUP155	1.59052e-31	0.300221	0.399	0.127	2.99782e-27	6.69018e-24	0.261404	0.415	0.159	1.26097e-19	6.69018e-24	3.18105e-31
MAD2L2	3.07996e-31	0.425834	0.772	0.437	5.80512e-27	4.04429e-22	0.389527	0.736	0.461	7.62267e-18	4.04429e-22	6.15993e-31
COPS3	2.54547e-28	0.487813	0.751	0.457	4.79771e-24	3.82841e-31	0.487265	0.797	0.481	7.21578e-27	2.54547e-28	7.65682e-31
ECI1	7.6799e-31	0.474885	0.808	0.512	1.44751e-26	9.61003e-31	0.530784	0.837	0.562	1.8113e-26	9.61003e-31	1.53598e-30
ILF2	3.62008e-29	0.468777	0.947	0.854	6.82313e-25	7.98257e-31	0.471705	0.972	0.842	1.50455e-26	3.62008e-29	1.59651e-30
TRIM28	5.00234e-29	0.440379	0.858	0.6	9.42842e-25	9.97119e-31	0.489433	0.902	0.663	1.87937e-26	5.00234e-29	1.99424e-30
MZT1	1.33223e-30	0.477001	0.836	0.607	2.51098e-26	2.75957e-27	0.472725	0.886	0.674	5.20124e-23	2.75957e-27	2.66446e-30
C16orf80	1.60488e-30	0.373757	0.587	0.28	3.02488e-26	6.41641e-27	0.416157	0.642	0.324	1.20937e-22	6.41641e-27	3.20976e-30
KIAA1731	3.33687e-24	0.276139	0.42	0.165	6.28933e-20	1.75484e-30	0.319296	0.476	0.173	3.30753e-26	3.33687e-24	3.50968e-30
IER5	1.79781e-12	0.280405	0.744	0.559	3.38852e-08	1.85657e-30	0.384059	0.52	0.203	3.49927e-26	1.79781e-12	3.71314e-30
RNASEH2B	1.98823e-30	0.449531	0.794	0.46	3.74742e-26	4.93006e-25	0.431503	0.776	0.501	9.29217e-21	4.93006e-25	3.97647e-30
SNRPD3	3.05992e-30	0.447247	0.954	0.864	5.76734e-26	5.07042e-30	0.467738	0.967	0.874	9.55673e-26	5.07042e-30	6.11984e-30
SLC1A5	7.13454e-28	0.430964	0.662	0.385	1.34472e-23	4.48014e-30	0.456651	0.695	0.365	8.44416e-26	7.13454e-28	8.96028e-30
ACTL6A	6.85626e-30	0.458588	0.694	0.398	1.29227e-25	2.20503e-24	0.415128	0.703	0.434	4.15603e-20	2.20503e-24	1.37125e-29
OXCT1	6.99213e-30	0.269376	0.416	0.138	1.31788e-25	4.81095e-24	0.27157	0.398	0.143	9.06768e-20	4.81095e-24	1.39843e-29
SERBP1	7.69085e-30	0.423373	0.989	0.982	1.44957e-25	3.77292e-24	0.342948	1	0.987	7.11119e-20	3.77292e-24	1.53817e-29
CCDC14	3.82322e-29	0.381876	0.541	0.231	7.20601e-25	8.18812e-30	0.420362	0.561	0.234	1.5433e-25	3.82322e-29	1.63762e-29
ERH	9.185e-30	0.460114	0.982	0.927	1.73119e-25	2.00273e-29	0.454231	0.992	0.933	3.77475e-25	2.00273e-29	1.837e-29
PAFAH1B3	1.00165e-29	0.426533	0.786	0.474	1.88792e-25	7.40334e-24	0.436814	0.801	0.53	1.39538e-19	7.40334e-24	2.00331e-29
CD70	1.25421e-29	0.620375	0.868	0.595	2.36394e-25	3.20525e-14	0.45189	0.646	0.42	6.04126e-10	3.20525e-14	2.50842e-29
NAP1L1	1.86817e-29	0.434894	0.996	0.992	3.52113e-25	5.32095e-22	0.38261	1	0.992	1.00289e-17	5.32095e-22	3.73635e-29
NCL	1.14407e-23	0.514613	0.982	0.958	2.15634e-19	1.87604e-29	0.682436	0.984	0.954	3.53596e-25	1.14407e-23	3.75208e-29
CEP57L1	1.92772e-29	0.294215	0.491	0.19	3.63336e-25	2.17624e-18	0.274835	0.508	0.252	4.10178e-14	2.17624e-18	3.85544e-29
LSM2	3.83409e-25	0.412347	0.932	0.79	7.22649e-21	2.12806e-29	0.506716	0.976	0.829	4.01097e-25	3.83409e-25	4.25612e-29
NUDT15	2.05035e-23	0.260545	0.477	0.204	3.86451e-19	3.10831e-29	0.357562	0.528	0.215	5.85854e-25	2.05035e-23	6.21661e-29
CDKN2C	3.28056e-29	0.593278	0.872	0.617	6.1832e-25	3.01998e-26	0.601629	0.866	0.721	5.69205e-22	3.01998e-26	6.56112e-29
RAD23A	4.1276e-19	0.403787	0.936	0.883	7.7797e-15	4.75856e-29	0.468906	0.972	0.889	8.96894e-25	4.1276e-19	9.51712e-29
IER3IP1.1	6.75221e-29	0.431475	0.89	0.662	1.27266e-24	1.52306e-25	0.440898	0.87	0.672	2.87066e-21	1.52306e-25	1.35044e-28
RNPS1	5.50547e-19	0.33627	0.925	0.743	1.03767e-14	8.06422e-29	0.464018	0.931	0.746	1.51994e-24	5.50547e-19	1.61284e-28
IPO5	1.08355e-16	0.253503	0.559	0.318	2.04227e-12	8.48111e-29	0.386913	0.598	0.289	1.59852e-24	1.08355e-16	1.69622e-28
SAT1	1.09359e-28	-1.1946	0.893	0.931	2.0612e-24	2.69414e-24	-1.01573	0.78	0.883	5.07791e-20	2.69414e-24	2.18718e-28
KLHL42	1.51957e-28	0.480869	0.737	0.451	2.86408e-24	7.34333e-21	0.429365	0.699	0.476	1.38407e-16	7.34333e-21	3.03913e-28
ANKRD9	2.32915e-28	0.367044	0.573	0.274	4.38998e-24	1.58853e-19	0.327107	0.618	0.335	2.99405e-15	1.58853e-19	4.6583e-28
PSMB9	2.72086e-28	0.522421	0.932	0.722	5.12827e-24	1.09876e-20	0.544545	0.894	0.774	2.07094e-16	1.09876e-20	5.44171e-28
MYL12A	2.80763e-23	-0.35077	1	1	5.29183e-19	4.4166e-28	-0.404596	1	1	8.32441e-24	2.80763e-23	8.83321e-28
HADH	5.91147e-28	0.461055	0.786	0.508	1.11419e-23	3.72726e-23	0.439518	0.829	0.598	7.02514e-19	3.72726e-23	1.18229e-27
U2AF1	7.0734e-28	0.449165	0.975	0.88	1.33319e-23	4.47542e-27	0.444008	0.967	0.853	8.43527e-23	4.47542e-27	1.41468e-27
SRP9	2.99158e-23	0.367239	0.993	0.982	5.63854e-19	1.08228e-27	0.402731	1	0.989	2.03988e-23	2.99158e-23	2.16456e-27
NOP56	8.94838e-24	0.446873	0.726	0.475	1.68659e-19	1.77664e-27	0.467286	0.789	0.513	3.3486e-23	8.94838e-24	3.55327e-27
ZDHHC12	1.77843e-27	0.541325	0.922	0.777	3.35198e-23	2.19275e-21	0.472489	0.923	0.81	4.13289e-17	2.19275e-21	3.55685e-27
HMGXB4	2.00006e-27	0.430096	0.797	0.502	3.76972e-23	9.45086e-16	0.32501	0.711	0.462	1.7813e-11	9.45086e-16	4.00012e-27
HLTF	2.65424e-23	0.267092	0.445	0.19	5.0027e-19	2.23959e-27	0.36218	0.573	0.265	4.22118e-23	2.65424e-23	4.47918e-27
UFD1L	2.32374e-27	0.430796	0.929	0.797	4.37978e-23	3.63792e-25	0.41752	0.927	0.788	6.85675e-21	3.63792e-25	4.64748e-27
RPP30	2.38019e-27	0.421042	0.737	0.482	4.48618e-23	2.56035e-19	0.352845	0.72	0.475	4.82574e-15	2.56035e-19	4.76037e-27
SET	9.26287e-21	0.389086	0.964	0.952	1.74587e-16	2.78373e-27	0.47088	1	0.962	5.24677e-23	9.26287e-21	5.56745e-27
NUP85	2.87996e-27	0.260842	0.448	0.17	5.42815e-23	1.40075e-25	0.286837	0.455	0.175	2.64014e-21	1.40075e-25	5.75992e-27
LMF2	4.39553e-27	0.417948	0.705	0.425	8.2847e-23	1.82696e-25	0.384133	0.748	0.449	3.44346e-21	1.82696e-25	8.79107e-27
IFI27L1	4.87105e-27	0.374076	0.69	0.371	9.18095e-23	3.07694e-24	0.393918	0.667	0.367	5.79942e-20	3.07694e-24	9.7421e-27
UCHL5	1.11483e-17	0.362448	0.783	0.572	2.10123e-13	5.28345e-27	0.435425	0.87	0.62	9.95824e-23	1.11483e-17	1.05669e-26
CMSS1	5.84494e-22	0.304035	0.566	0.3	1.10166e-17	8.4122e-27	0.378572	0.573	0.27	1.58553e-22	5.84494e-22	1.68244e-26
NUP107	8.53922e-27	0.299424	0.53	0.232	1.60947e-22	8.82191e-23	0.282812	0.472	0.202	1.66275e-18	8.82191e-23	1.70784e-26
HIATL1	8.70669e-27	0.379385	0.719	0.437	1.64104e-22	6.31435e-17	0.307913	0.715	0.467	1.19013e-12	6.31435e-17	1.74134e-26
CALM2	1.69971e-26	0.371831	1	0.987	3.20362e-22	9.69598e-16	0.296993	0.996	0.994	1.8275e-11	9.69598e-16	3.39943e-26
TCP1	4.90796e-21	0.377138	0.979	0.917	9.25052e-17	1.74633e-26	0.433847	0.967	0.917	3.29148e-22	4.90796e-21	3.49266e-26
ATAD3A	7.51422e-20	0.309571	0.594	0.333	1.41628e-15	2.00376e-26	0.352004	0.638	0.326	3.77669e-22	7.51422e-20	4.00752e-26
MAGOHB	1.86649e-25	0.309696	0.537	0.254	3.51796e-21	2.46236e-26	0.352306	0.557	0.255	4.64106e-22	1.86649e-25	4.92473e-26
MTHFD2	2.73769e-18	0.402694	0.893	0.711	5.16e-14	3.13178e-26	0.546575	0.789	0.53	5.90277e-22	2.73769e-18	6.26355e-26
MMD	3.17615e-26	0.331412	0.534	0.243	5.98642e-22	8.09402e-25	0.272695	0.435	0.166	1.52556e-20	8.09402e-25	6.35231e-26
HNRNPA1	3.50531e-26	0.383372	1	0.979	6.60681e-22	1.23612e-23	0.413332	0.992	0.973	2.32985e-19	1.23612e-23	7.01062e-26
ZNF684	4.01433e-26	0.453127	0.868	0.604	7.56621e-22	3.26356e-24	0.451229	0.854	0.62	6.15116e-20	3.26356e-24	8.02866e-26
ASAH1	1.05059e-19	-0.541046	0.972	0.986	1.98016e-15	4.31162e-26	-0.666215	0.988	0.988	8.12655e-22	1.05059e-19	8.62325e-26
MAZ	2.02727e-17	0.389211	0.897	0.784	3.821e-13	5.8996e-26	0.451293	0.951	0.819	1.11196e-21	2.02727e-17	1.17992e-25
UBE2I	2.94468e-16	0.29169	0.957	0.909	5.55013e-12	6.05571e-26	0.427153	0.967	0.892	1.14138e-21	2.94468e-16	1.21114e-25
HSPE1	1.86853e-22	0.458933	0.964	0.896	3.52181e-18	7.56497e-26	0.49059	0.98	0.893	1.42585e-21	1.86853e-22	1.51299e-25
VPS28	7.8933e-26	-0.42886	0.961	0.983	1.48773e-21	2.87275e-17	-0.348867	0.992	0.989	5.41457e-13	2.87275e-17	1.57866e-25
FAM178A	1.23851e-25	0.253035	0.409	0.152	2.33434e-21	3.70497e-14	0.284488	0.423	0.22	6.98312e-10	3.70497e-14	2.47702e-25
CBX3	7.14483e-19	0.341501	0.975	0.868	1.34666e-14	1.24696e-25	0.426262	0.988	0.874	2.35028e-21	7.14483e-19	2.49393e-25
POLE3	3.60924e-23	0.32625	0.669	0.376	6.8027e-19	1.39073e-25	0.359688	0.687	0.388	2.62126e-21	3.60924e-23	2.78147e-25
CITED4	2.0812e-10	-0.603273	0.982	0.991	3.92265e-06	1.73631e-25	-0.918707	0.833	0.944	3.27261e-21	2.0812e-10	3.47263e-25
FADS1	1.77589e-25	0.328708	0.491	0.214	3.34721e-21	7.70357e-25	0.400878	0.524	0.243	1.45197e-20	7.70357e-25	3.55179e-25
CYCS	2.09704e-25	0.445267	0.986	0.95	3.9525e-21	1.65887e-22	0.452524	0.976	0.929	3.12664e-18	1.65887e-22	4.19408e-25
GSTP1	4.13458e-15	0.288466	0.996	0.996	7.79286e-11	2.30045e-25	0.391786	1	0.993	4.33589e-21	4.13458e-15	4.6009e-25
SDCBP	2.75241e-25	-0.44997	0.968	0.982	5.18774e-21	6.35244e-16	-0.365966	0.967	0.982	1.19731e-11	6.35244e-16	5.50482e-25
TRAF4	3.24699e-20	0.290515	0.395	0.17	6.11993e-16	2.75797e-25	0.295885	0.394	0.14	5.19822e-21	3.24699e-20	5.51594e-25
ATP6V1F	2.75866e-16	-0.361587	0.972	0.981	5.19953e-12	4.43655e-25	-0.452235	0.955	0.995	8.36202e-21	2.75866e-16	8.87311e-25
C5AR1	2.55344e-22	-0.595299	0.185	0.483	4.81272e-18	6.47794e-25	-0.817131	0.203	0.533	1.22096e-20	2.55344e-22	1.29559e-24
NUMA1	7.92209e-25	0.394574	0.687	0.391	1.49315e-20	2.7051e-14	0.300595	0.679	0.461	5.09857e-10	2.7051e-14	1.58442e-24
PGAM1	1.22695e-24	0.386604	0.989	0.906	2.31255e-20	6.828e-18	0.346587	0.972	0.923	1.28694e-13	6.828e-18	2.4539e-24
ENO1	1.53318e-24	0.409028	0.996	0.983	2.88974e-20	3.2654e-23	0.393394	0.996	0.986	6.15462e-19	3.2654e-23	3.06637e-24
C12orf65	1.6183e-24	0.326735	0.591	0.298	3.05016e-20	9.32812e-14	0.251017	0.553	0.33	1.75816e-09	9.32812e-14	3.23659e-24
LGALS1	1.08129e-14	-0.375271	1	0.999	2.03801e-10	1.71744e-24	-0.524909	1	1	3.23703e-20	1.08129e-14	3.43488e-24
RTN3	1.85994e-24	0.431143	0.875	0.661	3.50562e-20	4.26404e-12	0.292904	0.854	0.734	8.03686e-08	4.26404e-12	3.71988e-24
MRPL11	2.58463e-24	0.391205	0.879	0.697	4.87151e-20	3.90826e-18	0.365017	0.87	0.723	7.36629e-14	3.90826e-18	5.16926e-24
SLC2A4RG	3.36908e-24	0.43536	0.872	0.661	6.35003e-20	4.69838e-20	0.369011	0.927	0.72	8.8555e-16	4.69838e-20	6.73815e-24
TPM3	3.44731e-24	0.354034	1	0.995	6.49749e-20	3.04157e-21	0.347376	1	0.996	5.73274e-17	3.04157e-21	6.89462e-24
NUDC	3.62418e-24	0.404683	0.954	0.841	6.83086e-20	4.38066e-20	0.408987	0.963	0.858	8.25667e-16	4.38066e-20	7.24837e-24
UPF3B	3.95573e-24	0.388484	0.644	0.36	7.45577e-20	6.8749e-20	0.286097	0.593	0.307	1.29578e-15	6.8749e-20	7.91147e-24
S100A11	7.6528e-24	-0.487803	1	1	1.4424e-19	4.69856e-24	-0.45591	1	0.999	8.85585e-20	7.6528e-24	9.39712e-24
DAB2	1.63097e-09	-0.372143	0.491	0.615	3.07405e-05	5.65442e-24	-0.648242	0.683	0.842	1.06574e-19	1.63097e-09	1.13088e-23
CDK5RAP2	3.04914e-18	0.276784	0.544	0.292	5.74702e-14	5.76721e-24	0.370615	0.598	0.301	1.087e-19	3.04914e-18	1.15344e-23
POLD4	5.87493e-24	-0.549414	0.815	0.911	1.10731e-19	9.40088e-18	-0.444035	0.862	0.942	1.77188e-13	9.40088e-18	1.17499e-23
UBA2	8.88747e-24	0.413642	0.865	0.646	1.67511e-19	4.45856e-22	0.383248	0.837	0.631	8.40349e-18	4.45856e-22	1.77749e-23
GRINA	2.64807e-15	-0.361677	0.886	0.944	4.99109e-11	8.98539e-24	-0.47628	0.703	0.86	1.69357e-19	2.64807e-15	1.79708e-23
SF3A3	1.20453e-21	0.388964	0.744	0.496	2.2703e-17	1.26179e-23	0.374256	0.772	0.511	2.37823e-19	1.20453e-21	2.52359e-23
CTSB	7.57844e-11	-0.626015	0.972	0.963	1.42839e-06	1.28602e-23	-0.956194	0.959	0.973	2.42388e-19	7.57844e-11	2.57203e-23
NUCB2	1.33093e-23	0.529769	0.911	0.694	2.50854e-19	6.538e-18	0.481319	0.878	0.68	1.23228e-13	6.538e-18	2.66187e-23
WHSC1L1	1.3371e-23	0.441834	0.847	0.656	2.52016e-19	8.71612e-16	0.332457	0.862	0.71	1.64281e-11	8.71612e-16	2.6742e-23
WEE1	2.55812e-22	0.390261	0.623	0.348	4.82154e-18	1.3974e-23	0.367144	0.561	0.271	2.63381e-19	2.55812e-22	2.79479e-23
TOR3A	2.03115e-12	0.2691	0.779	0.586	3.82832e-08	1.4025e-23	0.419878	0.772	0.532	2.64343e-19	2.03115e-12	2.805e-23
MEA1	1.82668e-23	0.399477	0.883	0.719	3.44293e-19	4.10886e-18	0.412605	0.882	0.743	7.74438e-14	4.10886e-18	3.65337e-23
AP2S1	1.92241e-23	0.357578	1	0.998	3.62336e-19	2.32719e-16	0.281649	1	0.998	4.38629e-12	2.32719e-16	3.84482e-23
MPC2	1.92529e-23	0.401511	0.961	0.87	3.62879e-19	5.54573e-22	0.442444	0.967	0.909	1.04526e-17	5.54573e-22	3.85058e-23
C19orf43	2.28932e-23	0.329367	0.993	0.973	4.3149e-19	1.40011e-17	0.327411	0.996	0.971	2.63892e-13	1.40011e-17	4.57863e-23
TRPM4	5.755e-23	-0.567422	0.612	0.801	1.0847e-18	2.39722e-23	-0.589049	0.654	0.837	4.51827e-19	5.755e-23	4.79443e-23
SRRT	3.04727e-21	0.374869	0.63	0.383	5.74349e-17	2.99329e-23	0.371285	0.679	0.384	5.64176e-19	3.04727e-21	5.98659e-23
UBTF	5.40334e-18	0.38518	0.783	0.593	1.01842e-13	5.05118e-23	0.493255	0.878	0.705	9.52046e-19	5.40334e-18	1.01024e-22
SLC43A3	2.31662e-15	0.362538	0.851	0.676	4.36637e-11	5.87048e-23	0.400339	0.829	0.569	1.10647e-18	2.31662e-15	1.1741e-22
PGRMC1	6.16997e-23	0.36302	0.737	0.461	1.16292e-18	1.87437e-10	0.279467	0.675	0.52	3.53281e-06	1.87437e-10	1.23399e-22
BAZ1B	6.26985e-23	0.408414	0.762	0.506	1.18174e-18	9.89416e-17	0.404787	0.785	0.565	1.86485e-12	9.89416e-17	1.25397e-22
ERGIC2	2.62382e-22	0.427082	0.833	0.665	4.94537e-18	6.47076e-23	0.44845	0.874	0.696	1.21961e-18	2.62382e-22	1.29415e-22
NAE1	9.31098e-23	0.387584	0.772	0.561	1.75493e-18	3.52163e-17	0.366055	0.797	0.586	6.63756e-13	3.52163e-17	1.8622e-22
MZT2A	1.14921e-22	0.381546	0.975	0.891	2.16602e-18	2.98283e-22	0.43879	0.967	0.891	5.62205e-18	2.98283e-22	2.29841e-22
HN1	1.17401e-22	0.410441	0.936	0.836	2.21277e-18	1.83378e-14	0.2981	0.947	0.873	3.45632e-10	1.83378e-14	2.34801e-22
PSMC5	1.24097e-22	0.389383	0.957	0.887	2.33898e-18	2.21135e-21	0.38627	0.955	0.905	4.16795e-17	2.21135e-21	2.48194e-22
CTDSPL2	1.38588e-22	0.294519	0.491	0.226	2.61211e-18	1.17232e-19	0.272995	0.504	0.244	2.20959e-15	1.17232e-19	2.77176e-22
ADAM15	5.50262e-17	0.364073	0.751	0.519	1.03713e-12	1.91476e-22	0.382532	0.801	0.534	3.60895e-18	5.50262e-17	3.82953e-22
MBD3	4.22663e-22	0.364498	0.673	0.399	7.96635e-18	2.03601e-22	0.368201	0.691	0.413	3.83748e-18	4.22663e-22	4.07203e-22
TPGS2	2.41766e-22	0.371668	0.865	0.651	4.55681e-18	9.5896e-15	0.345829	0.882	0.711	1.80745e-10	9.5896e-15	4.83532e-22
CSPG4	2.44189e-22	0.259834	0.377	0.139	4.60248e-18	6.2125e-17	0.27221	0.394	0.178	1.17093e-12	6.2125e-17	4.88379e-22
TXNL4A	7.12893e-18	0.333329	0.94	0.844	1.34366e-13	2.93176e-22	0.413626	0.931	0.846	5.52579e-18	7.12893e-18	5.86353e-22
DCTPP1	3.06635e-22	0.45541	0.776	0.594	5.77946e-18	2.17494e-18	0.368711	0.789	0.628	4.09933e-14	2.17494e-18	6.1327e-22
NFATC2IP	3.16335e-22	0.396416	0.594	0.336	5.96229e-18	2.59355e-15	0.321338	0.602	0.371	4.88833e-11	2.59355e-15	6.3267e-22
TAF15	5.64371e-22	0.411047	0.726	0.478	1.06373e-17	1.10775e-12	0.292172	0.679	0.47	2.08788e-08	1.10775e-12	1.12874e-21
FAM129A	4.78588e-19	0.381052	0.829	0.578	9.02043e-15	5.8944e-22	0.384727	0.707	0.432	1.11098e-17	4.78588e-19	1.17888e-21
MARCKS	7.74533e-22	-0.934959	0.872	0.907	1.45984e-17	1.50765e-11	-0.653127	0.524	0.665	2.84163e-07	1.50765e-11	1.54907e-21
ARMC1	8.57702e-22	0.368604	0.726	0.486	1.6166e-17	2.68945e-18	0.334888	0.817	0.571	5.06908e-14	2.68945e-18	1.7154e-21
SLC20A1	8.67389e-22	0.262334	0.516	0.242	1.63486e-17	4.44593e-19	0.255716	0.549	0.268	8.37969e-15	4.44593e-19	1.73478e-21
ORC3	2.37938e-19	0.254662	0.53	0.273	4.48466e-15	9.72772e-22	0.265396	0.577	0.281	1.83348e-17	2.37938e-19	1.94554e-21
ARID5B	8.64107e-11	-0.36121	0.331	0.507	1.62867e-06	1.01353e-21	-0.646784	0.492	0.707	1.9103e-17	8.64107e-11	2.02706e-21
GAMT	1.21684e-21	0.440002	0.89	0.761	2.29349e-17	9.09236e-17	0.409105	0.927	0.807	1.71373e-12	9.09236e-17	2.43367e-21
ANAPC11	1.3038e-21	0.392563	0.975	0.87	2.45741e-17	3.36127e-13	0.305954	0.947	0.896	6.33532e-09	3.36127e-13	2.60761e-21
CISD2	1.37782e-21	0.393152	0.843	0.661	2.59692e-17	2.86693e-20	0.393054	0.89	0.699	5.4036e-16	2.86693e-20	2.75565e-21
BANF1	1.90597e-20	0.366407	0.932	0.829	3.59238e-16	1.69611e-21	0.45788	0.943	0.828	3.19682e-17	1.90597e-20	3.39221e-21
NRGN	3.66726e-17	0.404629	0.982	0.867	6.91206e-13	2.0068e-21	0.492969	0.976	0.879	3.78242e-17	3.66726e-17	4.0136e-21
EIF3G	2.09217e-21	-0.395784	0.932	0.963	3.94332e-17	7.42303e-14	-0.331218	0.947	0.976	1.39909e-09	7.42303e-14	4.18434e-21
KHSRP	1.74686e-13	0.276906	0.651	0.472	3.29249e-09	2.29111e-21	0.383576	0.756	0.477	4.31828e-17	1.74686e-13	4.58221e-21
AURKA	2.74258e-21	0.261741	0.509	0.233	5.16922e-17	3.22345e-19	0.269	0.634	0.359	6.07556e-15	3.22345e-19	5.48516e-21
MDM2	9.70085e-19	0.296215	0.58	0.318	1.82842e-14	2.74467e-21	0.379909	0.565	0.287	5.17315e-17	9.70085e-19	5.48934e-21
HAUS6	2.81665e-21	0.274076	0.53	0.263	5.30883e-17	1.16361e-19	0.309835	0.565	0.297	2.19316e-15	1.16361e-19	5.6333e-21
SPCS2	2.83677e-21	0.338202	0.989	0.949	5.34675e-17	5.06391e-19	0.336753	0.988	0.95	9.54446e-15	5.06391e-19	5.67355e-21
PPIA	3.51633e-21	0.262603	1	1	6.62758e-17	4.02546e-16	0.250868	1	1	7.58718e-12	4.02546e-16	7.03266e-21
CKAP5	3.69001e-21	0.286233	0.527	0.252	6.95492e-17	3.97687e-21	0.354279	0.577	0.312	7.49561e-17	3.97687e-21	7.38001e-21
YPEL5	4.40982e-21	-0.443417	0.434	0.659	8.31163e-17	2.25479e-15	-0.378047	0.427	0.659	4.24983e-11	2.25479e-15	8.81964e-21
FCER1G	4.84779e-21	-0.528396	1	0.999	9.13711e-17	1.81468e-19	-0.534488	1	0.999	3.42031e-15	1.81468e-19	9.69557e-21
RDX	8.74102e-15	0.29438	0.868	0.711	1.64751e-10	5.36151e-21	0.38532	0.886	0.761	1.01054e-16	8.74102e-15	1.0723e-20
NUP210	6.42033e-21	0.287031	0.52	0.252	1.2101e-16	4.49708e-18	0.293855	0.524	0.271	8.4761e-14	4.49708e-18	1.28407e-20
HNRNPDL	6.4641e-21	0.341223	0.989	0.963	1.21835e-16	5.82629e-20	0.358608	0.996	0.951	1.09814e-15	5.82629e-20	1.29282e-20
PIGX	8.96921e-19	0.322392	0.73	0.478	1.69052e-14	9.0863e-21	0.340886	0.728	0.482	1.71259e-16	8.96921e-19	1.81726e-20
HP1BP3	1.32984e-20	0.396751	0.918	0.732	2.50648e-16	2.77274e-18	0.420393	0.902	0.746	5.22606e-14	2.77274e-18	2.65968e-20
RBM17	1.34286e-20	0.369151	0.84	0.653	2.53103e-16	2.7695e-18	0.359498	0.813	0.592	5.21996e-14	2.7695e-18	2.68573e-20
NUP54	1.90669e-20	0.311417	0.577	0.323	3.59373e-16	5.57524e-18	0.303589	0.541	0.291	1.05082e-13	5.57524e-18	3.81338e-20
SNRPA	2.23012e-20	0.329172	0.669	0.402	4.20333e-16	1.0322e-18	0.309385	0.703	0.423	1.9455e-14	1.0322e-18	4.46024e-20
PSMG1	2.45948e-20	0.323049	0.68	0.443	4.63563e-16	3.92498e-13	0.279293	0.691	0.474	7.3978e-09	3.92498e-13	4.91896e-20
MT2A	2.48388e-20	0.936107	0.815	0.591	4.68162e-16	4.7607e-09	0.61283	0.589	0.43	8.97296e-05	4.7607e-09	4.96776e-20
PTPN7	2.32297e-19	0.382041	0.925	0.761	4.37833e-15	2.55685e-20	0.428669	0.931	0.791	4.81916e-16	2.32297e-19	5.11371e-20
CORO1B	2.71325e-20	-0.424326	0.662	0.841	5.11394e-16	3.07001e-19	-0.401192	0.732	0.887	5.78635e-15	3.07001e-19	5.42651e-20
MCL1	3.76479e-20	-0.499656	0.794	0.897	7.09587e-16	9.74852e-09	-0.306731	0.837	0.876	0.00018374	9.74852e-09	7.52957e-20
CRNDE	4.19955e-20	0.392597	0.822	0.601	7.9153e-16	5.41402e-18	0.386868	0.833	0.61	1.02043e-13	5.41402e-18	8.39909e-20
NXT1	5.51651e-20	0.303395	0.662	0.398	1.03975e-15	1.79224e-11	0.263593	0.488	0.302	3.37802e-07	1.79224e-11	1.1033e-19
TECR	6.02931e-20	0.416184	0.936	0.798	1.1364e-15	8.87291e-16	0.390165	0.919	0.804	1.67237e-11	8.87291e-16	1.20586e-19
CSTB	2.70945e-13	-0.503459	0.986	0.995	5.10678e-09	6.56018e-20	-0.648797	1	0.994	1.23646e-15	2.70945e-13	1.31204e-19
ILF3	6.66824e-20	0.386204	0.858	0.667	1.25683e-15	5.59081e-19	0.426799	0.85	0.672	1.05376e-14	5.59081e-19	1.33365e-19
SLC16A1	6.91713e-20	0.289701	0.541	0.275	1.30374e-15	1.1266e-12	0.253841	0.463	0.261	2.12341e-08	1.1266e-12	1.38343e-19
PIH1D1	7.10997e-20	0.357506	0.786	0.579	1.34009e-15	4.01613e-15	0.335843	0.768	0.607	7.56959e-11	4.01613e-15	1.42199e-19
TMED9	7.27925e-20	0.361595	0.957	0.908	1.37199e-15	4.26261e-14	0.309497	0.972	0.929	8.03416e-10	4.26261e-14	1.45585e-19
MRPL17	4.34067e-17	0.295006	0.644	0.403	8.1813e-13	7.32676e-20	0.405008	0.74	0.517	1.38095e-15	4.34067e-17	1.46535e-19
NUP50	8.3008e-20	0.324807	0.584	0.338	1.56453e-15	4.97645e-19	0.309272	0.642	0.381	9.37961e-15	4.97645e-19	1.66016e-19
TMEM160	9.04922e-20	0.379829	0.957	0.859	1.7056e-15	1.28816e-16	0.335187	0.943	0.877	2.42793e-12	1.28816e-16	1.80984e-19
CTSD	5.02304e-07	-0.37899	0.986	0.992	0.00946743	9.96511e-20	-0.658388	1	0.996	1.87822e-15	5.02304e-07	1.99302e-19
IMMT	1.28705e-13	0.293824	0.786	0.602	2.42583e-09	1.15214e-19	0.349189	0.85	0.647	2.17154e-15	1.28705e-13	2.30427e-19
IPO7	1.35895e-19	0.393793	0.797	0.599	2.56135e-15	4.70025e-10	0.296195	0.748	0.613	8.85904e-06	4.70025e-10	2.7179e-19
PTBP1	6.14536e-19	0.331811	0.847	0.638	1.15828e-14	1.43174e-19	0.415469	0.837	0.637	2.69854e-15	6.14536e-19	2.86348e-19
XPO1	1.48713e-09	0.302729	0.836	0.731	2.80295e-05	1.46356e-19	0.403188	0.846	0.688	2.75852e-15	1.48713e-09	2.92712e-19
SF3A2	5.98879e-13	0.274357	0.58	0.373	1.12877e-08	1.46938e-19	0.325465	0.667	0.384	2.76949e-15	5.98879e-13	2.93876e-19
ATP6V0E1	6.0134e-19	-0.34035	0.989	0.997	1.13341e-14	1.97443e-19	-0.338133	0.992	0.997	3.72141e-15	6.0134e-19	3.94887e-19
FTL	1.40991e-15	-0.666468	1	1	2.65739e-11	2.0157e-19	-0.723312	1	1	3.79919e-15	1.40991e-15	4.0314e-19
SAP30	2.26206e-19	0.327269	0.665	0.41	4.26353e-15	4.47092e-09	0.30009	0.65	0.492	8.42678e-05	4.47092e-09	4.52412e-19
PNN	2.4831e-19	0.38014	0.833	0.614	4.68015e-15	3.60526e-13	0.325941	0.793	0.615	6.7952e-09	3.60526e-13	4.9662e-19
RGCC	2.23271e-12	-0.712922	0.594	0.715	4.20822e-08	2.49448e-19	-1.19696	0.813	0.886	4.7016e-15	2.23271e-12	4.98897e-19
POLR2H	2.8366e-19	0.351276	0.765	0.556	5.34643e-15	5.0768e-19	0.345076	0.801	0.602	9.56875e-15	5.0768e-19	5.6732e-19
SQSTM1	2.86632e-19	-0.526945	0.975	0.979	5.40243e-15	6.47957e-13	-0.377854	0.927	0.954	1.22127e-08	6.47957e-13	5.73263e-19
CDV3	2.91203e-19	-0.464298	0.89	0.927	5.48859e-15	3.00316e-07	-0.258908	0.833	0.898	0.00566036	3.00316e-07	5.82405e-19
PTPLAD1	3.10989e-19	0.351119	0.772	0.546	5.86152e-15	2.49568e-11	0.269508	0.756	0.594	4.70385e-07	2.49568e-11	6.21978e-19
UBE2F	2.04938e-13	-0.350496	0.516	0.696	3.86268e-09	4.25966e-19	-0.424303	0.431	0.694	8.0286e-15	2.04938e-13	8.51931e-19
PARK7	7.93277e-15	0.26062	1	0.993	1.49517e-10	4.90743e-19	0.281274	0.996	0.993	9.24952e-15	7.93277e-15	9.81485e-19
SH3BGRL3	3.29042e-16	-0.312265	1	1	6.20178e-12	5.49878e-19	-0.333136	1	1	1.03641e-14	3.29042e-16	1.09976e-18
IARS	6.59961e-19	0.293937	0.658	0.399	1.24389e-14	9.81524e-14	0.250484	0.65	0.417	1.84998e-09	9.81524e-14	1.31992e-18
MRPL18	4.53917e-18	0.344748	0.957	0.885	8.55543e-14	7.65918e-19	0.382255	0.984	0.899	1.4436e-14	4.53917e-18	1.53184e-18
HSPA14	1.37369e-18	0.316927	0.694	0.428	2.58914e-14	8.57054e-19	0.367347	0.699	0.454	1.61538e-14	1.37369e-18	1.71411e-18
HNRNPH1	8.89157e-19	0.368434	0.89	0.686	1.67588e-14	2.1399e-13	0.356061	0.85	0.672	4.03327e-09	2.1399e-13	1.77831e-18
HDAC2	9.51492e-19	0.379077	0.9	0.752	1.79337e-14	3.35573e-14	0.345323	0.894	0.747	6.32489e-10	3.35573e-14	1.90298e-18
NME1	3.00288e-17	0.406161	0.907	0.79	5.65983e-13	1.30481e-18	0.40907	0.907	0.771	2.45931e-14	3.00288e-17	2.60963e-18
DKC1	1.48819e-18	0.382632	0.726	0.501	2.80494e-14	1.31353e-17	0.360574	0.72	0.486	2.47575e-13	1.31353e-17	2.97638e-18
NDUFA6	1.52904e-18	0.325831	0.961	0.841	2.88193e-14	8.68913e-13	0.312845	0.911	0.809	1.63773e-08	8.68913e-13	3.05808e-18
CCT6A	1.64222e-18	0.386763	0.957	0.918	3.09525e-14	2.30565e-16	0.37599	0.967	0.92	4.3457e-12	2.30565e-16	3.28444e-18
NUDT5	8.48046e-16	0.319714	0.925	0.804	1.5984e-11	1.89376e-18	0.35713	0.943	0.854	3.56936e-14	8.48046e-16	3.78752e-18
PSMG2	1.99577e-18	0.329946	0.854	0.689	3.76163e-14	8.14785e-12	0.293089	0.89	0.734	1.53571e-07	8.14785e-12	3.99154e-18
MS4A7	2.6359e-14	-0.540299	0.808	0.876	4.96815e-10	2.01176e-18	-0.573101	0.809	0.91	3.79177e-14	2.6359e-14	4.02353e-18
PLEKHJ1	6.318e-18	0.343937	0.89	0.732	1.19082e-13	2.16208e-18	0.367536	0.915	0.793	4.07509e-14	6.318e-18	4.32416e-18
VBP1	2.54097e-18	0.333788	0.822	0.656	4.78921e-14	1.75364e-12	0.287733	0.813	0.634	3.30527e-08	1.75364e-12	5.08193e-18
LIMS1	2.64857e-18	-0.427202	0.993	0.992	4.99202e-14	2.61855e-17	-0.36985	0.996	0.996	4.93544e-13	2.61855e-17	5.29714e-18
GPN3	2.79956e-18	0.324086	0.758	0.507	5.27661e-14	6.82714e-16	0.311082	0.841	0.639	1.28678e-11	6.82714e-16	5.59912e-18
ALKBH7	4.11556e-18	-0.389171	0.612	0.763	7.757e-14	9.16258e-16	-0.377913	0.74	0.834	1.72696e-11	9.16258e-16	8.23112e-18
RNF7	4.30929e-14	-0.329891	0.843	0.922	8.12215e-10	5.25378e-18	-0.35383	0.89	0.948	9.90232e-14	4.30929e-14	1.05076e-17
SRGN	1.19583e-09	-0.457108	0.993	0.988	2.25391e-05	5.80752e-18	-0.621097	0.976	0.988	1.0946e-13	1.19583e-09	1.1615e-17
SPCS3	1.66119e-17	0.3448	0.925	0.842	3.13101e-13	5.95836e-18	0.408739	0.951	0.853	1.12303e-13	1.66119e-17	1.19167e-17
NONO	2.46714e-13	0.311764	0.875	0.784	4.65007e-09	6.71594e-18	0.391885	0.902	0.785	1.26582e-13	2.46714e-13	1.34319e-17
NOP58	7.36273e-17	0.338368	0.786	0.566	1.38773e-12	6.74586e-18	0.341079	0.74	0.484	1.27146e-13	7.36273e-17	1.34917e-17
BRIX1	8.09065e-12	0.269601	0.63	0.431	1.52493e-07	7.28073e-18	0.332871	0.667	0.417	1.37227e-13	8.09065e-12	1.45615e-17
BRI3BP	4.86638e-16	0.325373	0.751	0.51	9.17215e-12	7.85263e-18	0.348323	0.854	0.608	1.48006e-13	4.86638e-16	1.57053e-17
GLRX	3.38843e-12	-0.359443	0.164	0.365	6.38651e-08	8.49189e-18	-0.406822	0.183	0.449	1.60055e-13	3.38843e-12	1.69838e-17
CTSL	1.05181e-09	-0.579245	0.868	0.902	1.98244e-05	1.67047e-17	-0.933949	0.911	0.951	3.1485e-13	1.05181e-09	3.34094e-17
CCT2	1.67392e-17	0.370557	0.932	0.873	3.155e-13	1.20617e-16	0.370944	0.939	0.871	2.27339e-12	1.20617e-16	3.34784e-17
SNRNP70	1.72069e-17	0.310173	0.826	0.627	3.24315e-13	5.13706e-17	0.33729	0.821	0.637	9.68234e-13	5.13706e-17	3.44137e-17
SHMT2	3.85147e-16	0.321733	0.74	0.532	7.25926e-12	1.79478e-17	0.317708	0.776	0.543	3.38281e-13	3.85147e-16	3.58957e-17
IL4I1	3.36905e-14	-0.56297	0.843	0.865	6.34998e-10	2.07375e-17	-0.561466	0.427	0.649	3.9086e-13	3.36905e-14	4.1475e-17
KDM5B	2.70476e-17	-0.307333	0.142	0.401	5.09793e-13	2.44905e-13	-0.29679	0.211	0.453	4.61597e-09	2.44905e-13	5.40952e-17
YWHAQ	4.61458e-16	0.309867	0.964	0.873	8.69756e-12	2.78839e-17	0.337218	0.943	0.874	5.25556e-13	4.61458e-16	5.57678e-17
HINT2	3.24085e-17	0.351446	0.751	0.519	6.10835e-13	1.41109e-16	0.354257	0.785	0.564	2.65962e-12	1.41109e-16	6.48169e-17
COQ2	3.19904e-16	0.265181	0.527	0.297	6.02955e-12	3.5407e-17	0.295427	0.598	0.344	6.67351e-13	3.19904e-16	7.0814e-17
FGD5-AS1	1.17296e-16	0.280603	0.644	0.405	2.21079e-12	3.98113e-17	0.328634	0.659	0.416	7.50363e-13	1.17296e-16	7.96225e-17
LPAR6	4.86763e-08	-0.290743	0.359	0.51	0.000917451	4.3171e-17	-0.508702	0.61	0.757	8.13688e-13	4.86763e-08	8.63421e-17
SMAP2	4.32318e-17	-0.41381	1	0.999	8.14833e-13	1.34441e-08	-0.306293	1	0.998	0.000253394	1.34441e-08	8.64636e-17
DHX9	4.74243e-17	0.331606	0.847	0.659	8.93853e-13	1.79982e-14	0.329737	0.829	0.672	3.3923e-10	1.79982e-14	9.48486e-17
NABP2	4.86998e-17	0.277503	0.601	0.363	9.17894e-13	8.97843e-16	0.292542	0.663	0.431	1.69225e-11	8.97843e-16	9.73996e-17
PPIG	6.81964e-17	0.353604	0.918	0.779	1.28537e-12	2.13318e-12	0.283141	0.943	0.846	4.02061e-08	2.13318e-12	1.36393e-16
POLE4	1.66546e-16	0.314353	0.911	0.782	3.13905e-12	8.53765e-17	0.344608	0.951	0.818	1.60918e-12	1.66546e-16	1.70753e-16
VPS29	8.62809e-17	0.333177	0.964	0.892	1.62622e-12	5.53054e-12	0.287739	0.951	0.911	1.0424e-07	5.53054e-12	1.72562e-16
RALY	1.04526e-16	0.327344	0.95	0.856	1.9701e-12	1.61943e-13	0.386376	0.935	0.84	3.0523e-09	1.61943e-13	2.09052e-16
ZFP36	1.0804e-16	-0.474493	0.534	0.716	2.03634e-12	1.60281e-08	-0.296775	0.488	0.637	0.000302098	1.60281e-08	2.16081e-16
TRA2B	2.41436e-15	0.301479	0.861	0.701	4.55058e-11	1.09529e-16	0.339165	0.841	0.698	2.0644e-12	2.41436e-15	2.19058e-16
COX5A	1.22626e-16	0.274058	0.996	0.989	2.31125e-12	1.0236e-13	0.253493	1	0.992	1.92929e-09	1.0236e-13	2.45251e-16
POLR2K	1.63877e-16	0.320325	0.954	0.87	3.08876e-12	1.72991e-15	0.316222	0.951	0.869	3.26053e-11	1.72991e-15	3.27755e-16
TRAF3IP3	5.7e-10	-0.288671	0.185	0.364	1.07434e-05	1.64955e-16	-0.463316	0.305	0.56	3.10907e-12	5.7e-10	3.2991e-16
ADSS	2.99197e-12	0.253062	0.673	0.471	5.63927e-08	1.75227e-16	0.348085	0.764	0.537	3.30267e-12	2.99197e-12	3.50453e-16
SLC2A1	3.02127e-13	0.267771	0.644	0.428	5.69448e-09	1.8771e-16	0.410001	0.691	0.465	3.53796e-12	3.02127e-13	3.75421e-16
BTG1	2.2956e-16	-0.570776	0.936	0.971	4.32675e-12	3.32121e-06	-0.467278	0.963	0.974	0.0625981	3.32121e-06	4.5912e-16
PSMA7	4.66347e-14	0.251351	0.996	0.984	8.78971e-10	3.04534e-16	0.274015	0.992	0.99	5.73987e-12	4.66347e-14	6.09069e-16
CREBRF	3.766e-16	-0.364237	0.253	0.489	7.09817e-12	4.12571e-15	-0.373387	0.236	0.488	7.77615e-11	4.12571e-15	7.53201e-16
TOMM40	5.06986e-16	0.347114	0.833	0.643	9.55566e-12	2.47005e-09	0.261113	0.785	0.635	4.65555e-05	2.47005e-09	1.01397e-15
EIF2S2	6.79249e-16	0.302883	0.982	0.935	1.28025e-11	9.52444e-16	0.306794	0.98	0.929	1.79517e-11	9.52444e-16	1.3585e-15
HTATSF1	1.94816e-15	0.316416	0.612	0.402	3.6719e-11	7.46526e-16	0.322444	0.687	0.471	1.40705e-11	1.94816e-15	1.49305e-15
POLR2D	8.00954e-14	0.253332	0.53	0.306	1.50964e-09	8.26027e-16	0.278159	0.508	0.279	1.5569e-11	8.00954e-14	1.65205e-15
NAA38	8.57681e-16	0.319778	0.854	0.711	1.61656e-11	2.76786e-08	0.264634	0.874	0.771	0.000521686	2.76786e-08	1.71536e-15
EIF2S1	5.27084e-15	0.314591	0.858	0.708	9.93449e-11	8.92336e-16	0.361462	0.833	0.67	1.68188e-11	5.27084e-15	1.78467e-15
NFIC	1.06091e-15	0.330493	0.762	0.574	1.99961e-11	5.53492e-15	0.320587	0.809	0.611	1.04322e-10	5.53492e-15	2.12182e-15
GCSH	1.07435e-15	0.312437	0.715	0.495	2.02494e-11	1.49554e-14	0.291445	0.715	0.493	2.81879e-10	1.49554e-14	2.14871e-15
PMF1	1.20388e-15	0.291023	0.815	0.589	2.26906e-11	3.68219e-14	0.319518	0.793	0.588	6.9402e-10	3.68219e-14	2.40775e-15
RHOC	1.24688e-15	-0.399982	0.957	0.974	2.35011e-11	1.16998e-10	-0.293467	0.955	0.981	2.20518e-06	1.16998e-10	2.49375e-15
MPG	3.28149e-11	-0.315973	0.786	0.863	6.18496e-07	1.29584e-15	-0.358481	0.829	0.905	2.4424e-11	3.28149e-11	2.59168e-15
PMM1	6.83416e-15	0.260783	0.552	0.339	1.2881e-10	1.39439e-15	0.287486	0.626	0.387	2.62815e-11	6.83416e-15	2.78879e-15
RNF130	2.72272e-07	-0.264157	0.762	0.826	0.00513178	1.47047e-15	-0.410627	0.805	0.875	2.77154e-11	2.72272e-07	2.94094e-15
HNRNPA0	1.49554e-15	0.32964	0.883	0.679	2.8188e-11	6.1408e-11	0.289481	0.821	0.683	1.15742e-06	6.1408e-11	2.99108e-15
TREM2	1.66479e-07	-0.333561	0.922	0.933	0.00313779	1.56361e-15	-0.500867	0.963	0.97	2.94709e-11	1.66479e-07	3.12722e-15
CEBPD	1.01022e-12	-0.570636	0.769	0.826	1.90407e-08	1.57072e-15	-0.551575	0.659	0.806	2.96049e-11	1.01022e-12	3.14144e-15
DPM2	1.65133e-15	0.291056	0.811	0.653	3.11242e-11	1.90974e-13	0.297966	0.841	0.67	3.59947e-09	1.90974e-13	3.30265e-15
PSMG3	7.31112e-13	0.253458	0.658	0.476	1.378e-08	1.73467e-15	0.351516	0.732	0.522	3.2695e-11	7.31112e-13	3.46934e-15
POP7	1.0248e-14	0.311849	0.68	0.467	1.93154e-10	1.76115e-15	0.311102	0.736	0.526	3.31942e-11	1.0248e-14	3.5223e-15
HYI	1.9169e-15	0.433293	0.836	0.652	3.61298e-11	1.40578e-11	0.346578	0.813	0.675	2.64962e-07	1.40578e-11	3.83381e-15
MAFB	2.77356e-15	-0.517775	0.274	0.505	5.22761e-11	2.30642e-15	-0.595006	0.504	0.714	4.34715e-11	2.77356e-15	4.61285e-15
PDAP1	2.31233e-15	0.324963	0.893	0.781	4.35829e-11	2.77495e-13	0.312227	0.862	0.749	5.23023e-09	2.77495e-13	4.62467e-15
KHDRBS1	4.30684e-13	0.328269	0.94	0.865	8.11754e-09	2.50456e-15	0.337492	0.943	0.861	4.7206e-11	4.30684e-13	5.00913e-15
THRAP3	9.12438e-15	0.315363	0.954	0.901	1.71976e-10	2.61426e-15	0.31919	0.947	0.912	4.92735e-11	9.12438e-15	5.22852e-15
CHMP1B	5.11585e-11	-0.402646	0.562	0.684	9.64236e-07	2.93022e-15	-0.495957	0.553	0.728	5.52289e-11	5.11585e-11	5.86045e-15
PCMT1	3.45584e-15	0.315717	0.879	0.729	6.51357e-11	6.89286e-12	0.289763	0.882	0.77	1.29917e-07	6.89286e-12	6.91168e-15
MATR3	1.09125e-14	0.344435	0.943	0.889	2.05678e-10	3.6222e-15	0.378857	0.947	0.897	6.82713e-11	1.09125e-14	7.2444e-15
FTSJ2	4.34182e-15	0.267937	0.616	0.377	8.18346e-11	1.28961e-14	0.302184	0.679	0.448	2.43065e-10	1.28961e-14	8.68363e-15
FH	4.34242e-15	0.324409	0.719	0.508	8.18459e-11	1.41842e-13	0.281072	0.732	0.537	2.67344e-09	1.41842e-13	8.68484e-15
CCT5	1.42357e-12	0.283181	0.929	0.881	2.68315e-08	5.06916e-15	0.355834	0.927	0.875	9.55436e-11	1.42357e-12	1.01383e-14
AHCY	8.45433e-13	0.277938	0.801	0.642	1.59347e-08	5.52365e-15	0.333031	0.829	0.658	1.0411e-10	8.45433e-13	1.10473e-14
ATP5G1	6.70198e-15	0.286062	0.954	0.882	1.26319e-10	2.6483e-13	0.294403	0.943	0.871	4.99151e-09	2.6483e-13	1.3404e-14
SRSF11	1.16201e-12	0.268214	0.957	0.883	2.19016e-08	7.09427e-15	0.335774	0.947	0.881	1.33713e-10	1.16201e-12	1.41885e-14
JUND	1.23862e-12	0.349642	0.993	0.984	2.33456e-08	7.30368e-15	0.385945	0.988	0.97	1.3766e-10	1.23862e-12	1.46074e-14
SOX4	7.41841e-15	-0.510809	0.477	0.696	1.39822e-10	8.18571e-13	-0.540952	0.407	0.616	1.54284e-08	8.18571e-13	1.48368e-14
TIMM10	8.54618e-15	0.314811	0.836	0.671	1.61078e-10	1.65823e-10	0.253207	0.78	0.633	3.12544e-06	1.65823e-10	1.70924e-14
SRSF10	8.79009e-15	0.265962	0.555	0.331	1.65676e-10	9.59093e-13	0.271678	0.488	0.291	1.8077e-08	9.59093e-13	1.75802e-14
AIDA	8.79883e-15	0.293646	0.687	0.481	1.6584e-10	4.9214e-10	0.250758	0.707	0.515	9.27585e-06	4.9214e-10	1.75977e-14
PPCS	3.7007e-09	-0.274681	0.993	0.987	6.97507e-05	1.31481e-14	-0.277935	1	0.997	2.47816e-10	3.7007e-09	2.62962e-14
COPRS	1.50526e-14	0.324353	0.929	0.835	2.83712e-10	4.13276e-14	0.320181	0.955	0.865	7.78942e-10	4.13276e-14	3.01052e-14
LACTB	1.66111e-14	-0.377337	0.662	0.78	3.13085e-10	4.30447e-13	-0.332249	0.5	0.666	8.11306e-09	4.30447e-13	3.32221e-14
DEGS1	1.66945e-14	0.292609	0.975	0.917	3.14659e-10	1.1313e-11	0.296142	0.951	0.922	2.13227e-07	1.1313e-11	3.33891e-14
GRN	3.48091e-10	-0.32199	0.989	0.992	6.56082e-06	1.80511e-14	-0.396772	0.996	0.993	3.40227e-10	3.48091e-10	3.61022e-14
CAMTA1	1.98875e-14	0.288021	0.861	0.731	3.7484e-10	5.29853e-13	0.281601	0.858	0.704	9.98668e-09	5.29853e-13	3.97751e-14
U2SURP	2.03019e-14	0.327251	0.904	0.803	3.82651e-10	4.92431e-11	0.254131	0.911	0.789	9.28134e-07	4.92431e-11	4.06039e-14
SRM	1.23919e-06	0.256794	0.9	0.85	0.0233562	2.20034e-14	0.375281	0.935	0.865	4.1472e-10	1.23919e-06	4.40068e-14
RBMX	6.84829e-14	0.293763	0.872	0.732	1.29077e-09	2.43016e-14	0.347547	0.862	0.76	4.58037e-10	6.84829e-14	4.86033e-14
USP48	2.44369e-14	0.264152	0.612	0.38	4.60587e-10	9.18517e-13	0.250139	0.622	0.409	1.73122e-08	9.18517e-13	4.88738e-14
CTCF	4.32945e-13	0.288937	0.658	0.459	8.16016e-09	2.86866e-14	0.344484	0.72	0.533	5.40686e-10	4.32945e-13	5.73733e-14
PDCD5	5.94515e-11	0.267149	0.879	0.78	1.12054e-06	3.0713e-14	0.329013	0.878	0.743	5.78878e-10	5.94515e-11	6.1426e-14
CD37	3.20583e-14	-0.40702	0.904	0.932	6.04235e-10	7.65297e-08	-0.287231	0.935	0.961	0.00144243	7.65297e-08	6.41166e-14
LAPTM4A	2.53109e-09	-0.309771	0.794	0.843	4.77061e-05	3.30304e-14	-0.434436	0.87	0.896	6.22557e-10	2.53109e-09	6.60608e-14
SPI1	1.61657e-07	-0.263881	0.9	0.933	0.00304691	3.75342e-14	-0.392878	0.858	0.921	7.07445e-10	1.61657e-07	7.50684e-14
PCBP2	1.35402e-12	0.265795	0.979	0.931	2.55206e-08	4.55639e-14	0.296603	0.976	0.947	8.58788e-10	1.35402e-12	9.11278e-14
TNFRSF1B	6.4251e-07	-0.276596	0.388	0.519	0.01211	4.77707e-14	-0.474962	0.504	0.662	9.00382e-10	6.4251e-07	9.55414e-14
RNF13	1.63569e-11	-0.309789	0.605	0.732	3.08296e-07	6.13666e-14	-0.394064	0.654	0.786	1.15664e-09	1.63569e-11	1.22733e-13
ZFAND6	7.45297e-14	-0.33813	0.555	0.711	1.40474e-09	3.02305e-08	-0.25259	0.614	0.725	0.000569784	3.02305e-08	1.49059e-13
CITED2	7.80797e-14	-0.367881	0.644	0.821	1.47165e-09	4.34867e-09	-0.319048	0.825	0.907	8.19638e-05	4.34867e-09	1.56159e-13
MTF2	9.54002e-14	0.29483	0.722	0.518	1.7981e-09	2.81543e-10	0.267723	0.813	0.631	5.30652e-06	2.81543e-10	1.908e-13
ARPC5L	9.9501e-14	0.265466	0.868	0.739	1.87539e-09	6.34809e-10	0.257588	0.894	0.797	1.19649e-05	6.34809e-10	1.99002e-13
SRPK1	6.5221e-12	0.287308	0.779	0.635	1.22929e-07	1.08099e-13	0.335989	0.74	0.574	2.03744e-09	6.5221e-12	2.16197e-13
CLNS1A	1.11196e-13	0.28821	0.776	0.597	2.09581e-09	1.47891e-13	0.275614	0.793	0.617	2.78745e-09	1.47891e-13	2.22391e-13
BAX	1.2836e-13	0.305905	0.907	0.807	2.41933e-09	3.25925e-11	0.268858	0.886	0.837	6.14303e-07	3.25925e-11	2.5672e-13
SRRM2	1.34957e-13	0.264908	0.986	0.949	2.54366e-09	2.10164e-12	0.291021	0.98	0.959	3.96117e-08	2.10164e-12	2.69913e-13
GPX1	1.40555e-09	-0.250714	1	0.999	2.64918e-05	1.38924e-13	-0.305135	1	1	2.61844e-09	1.40555e-09	2.77848e-13
TCERG1	2.1685e-13	0.253609	0.708	0.495	4.08719e-09	1.60588e-13	0.281771	0.691	0.48	3.02676e-09	2.1685e-13	3.21176e-13
ETHE1	1.69479e-13	-0.357092	0.776	0.862	3.19435e-09	2.04985e-07	-0.26995	0.805	0.87	0.00386357	2.04985e-07	3.38959e-13
LIMD2	2.1896e-13	-0.429088	0.616	0.758	4.12695e-09	8.27195e-08	-0.285328	0.516	0.643	0.0015591	8.27195e-08	4.3792e-13
TYMP	1.09861e-11	-0.372839	0.438	0.583	2.07067e-07	3.19391e-13	-0.386151	0.398	0.598	6.01987e-09	1.09861e-11	6.38781e-13
NEAT1	2.08918e-08	-0.571123	0.989	0.989	0.000393769	3.75634e-13	-0.755141	0.976	0.984	7.07995e-09	2.08918e-08	7.51268e-13
SNX6	2.26961e-09	-0.263856	0.847	0.882	4.27777e-05	3.84286e-13	-0.34895	0.85	0.916	7.24303e-09	2.26961e-09	7.68572e-13
CD68	3.68528e-06	-0.3532	0.783	0.839	0.0694601	4.1661e-13	-0.571228	0.821	0.887	7.85227e-09	3.68528e-06	8.3322e-13
GPNMB	2.08907e-06	-0.380981	0.662	0.734	0.0393748	4.23678e-13	-0.591389	0.736	0.807	7.98548e-09	2.08907e-06	8.47355e-13
EMILIN2	6.05947e-08	-0.279757	0.626	0.714	0.00114209	5.13849e-13	-0.425532	0.663	0.787	9.68503e-09	6.05947e-08	1.0277e-12
PRDX2	6.13516e-12	0.314802	0.972	0.919	1.15636e-07	6.12093e-13	0.328647	0.963	0.926	1.15367e-08	6.13516e-12	1.22419e-12
BRD7	6.96981e-13	0.2733	0.786	0.604	1.31367e-08	7.45675e-12	0.273445	0.809	0.657	1.40545e-07	7.45675e-12	1.39396e-12
SERPINB1	7.34026e-13	-0.342689	0.534	0.69	1.38349e-08	1.17951e-06	-0.267909	0.602	0.69	0.0222313	1.17951e-06	1.46805e-12
UBC	1.43839e-08	-0.268163	1	0.996	0.000271108	8.38628e-13	-0.294643	1	0.998	1.58065e-08	1.43839e-08	1.67726e-12
NME4	8.99267e-13	0.25976	0.947	0.847	1.69494e-08	2.56455e-09	0.257116	0.951	0.874	4.83366e-05	2.56455e-09	1.79853e-12
BCLAF1	1.01549e-11	0.2839	0.95	0.887	1.914e-07	1.16104e-12	0.327537	0.947	0.887	2.18832e-08	1.01549e-11	2.32207e-12
FAM20C	1.09503e-08	-0.331994	0.516	0.636	0.000206391	1.42543e-12	-0.410655	0.728	0.815	2.68664e-08	1.09503e-08	2.85085e-12
PUF60	1.44411e-12	0.288628	0.972	0.89	2.72185e-08	6.65104e-12	0.293398	0.955	0.896	1.25359e-07	6.65104e-12	2.88822e-12
RALA	2.5066e-12	-0.388849	0.719	0.819	4.72444e-08	1.66245e-12	-0.412277	0.74	0.815	3.13338e-08	2.5066e-12	3.32489e-12
TYROBP	1.44276e-08	-0.252934	0.996	1	0.000271931	1.75753e-12	-0.313472	1	0.998	3.31258e-08	1.44276e-08	3.51505e-12
MRPL13	1.9119e-12	0.260843	0.868	0.728	3.60354e-08	8.61211e-11	0.263387	0.882	0.77	1.62321e-06	8.61211e-11	3.82379e-12
SEPT11	3.45707e-11	0.273599	0.836	0.695	6.51589e-07	2.26768e-12	0.331348	0.752	0.574	4.27412e-08	3.45707e-11	4.53535e-12
MESDC2	2.31546e-12	0.299123	0.875	0.733	4.36419e-08	2.79292e-12	0.351258	0.87	0.76	5.2641e-08	2.79292e-12	4.63093e-12
ITGB1BP1	6.01186e-11	0.301009	0.957	0.906	1.13312e-06	2.63509e-12	0.300961	0.972	0.896	4.96661e-08	6.01186e-11	5.27017e-12
MBD2	2.84742e-12	0.273382	0.79	0.653	5.36682e-08	4.22557e-10	0.260533	0.805	0.678	7.96436e-06	4.22557e-10	5.69484e-12
PGLS	3.02905e-12	-0.289868	0.879	0.919	5.70914e-08	3.79218e-12	-0.294899	0.89	0.952	7.14751e-08	3.79218e-12	6.05809e-12
RAB13	3.19489e-12	-0.317598	0.975	0.981	6.02172e-08	1.26821e-11	-0.337891	0.98	0.983	2.39032e-07	1.26821e-11	6.38977e-12
ZNF281	7.95838e-09	-0.290067	0.342	0.51	0.000149999	4.07511e-12	-0.388568	0.593	0.737	7.68076e-08	7.95838e-09	8.15022e-12
RIMS3	5.30804e-12	-0.399714	0.27	0.449	1.00046e-07	6.71463e-12	-0.508539	0.39	0.559	1.26557e-07	6.71463e-12	1.06161e-11
RABAC1	1.69181e-07	-0.265217	0.865	0.88	0.00318872	5.67816e-12	-0.339591	0.837	0.924	1.07022e-07	1.69181e-07	1.13563e-11
METRNL	5.23418e-11	-0.353506	0.577	0.705	9.86538e-07	5.83154e-12	-0.399455	0.65	0.791	1.09913e-07	5.23418e-11	1.16631e-11
MAP1LC3B	5.94575e-12	-0.316656	0.872	0.896	1.12066e-07	2.25388e-11	-0.323678	0.866	0.906	4.2481e-07	2.25388e-11	1.18915e-11
SRSF4	1.4875e-11	0.267108	0.74	0.569	2.80364e-07	6.43579e-12	0.302633	0.785	0.624	1.21302e-07	1.4875e-11	1.28716e-11
CTSS	6.90986e-09	-0.295049	0.964	0.975	0.000130237	6.9021e-12	-0.315602	0.984	0.98	1.30091e-07	6.90986e-09	1.38042e-11
NOP10	7.45582e-12	-0.308613	0.936	0.954	1.40527e-07	1.63466e-11	-0.303605	0.951	0.95	3.08101e-07	1.63466e-11	1.49116e-11
MYL9	7.54321e-10	-0.368629	0.947	0.973	1.42174e-05	8.00187e-12	-0.409089	0.976	0.979	1.50819e-07	7.54321e-10	1.60037e-11
DUSP1	8.59935e-12	-0.470098	0.751	0.821	1.6208e-07	1.83814e-11	-0.567073	0.63	0.755	3.46452e-07	1.83814e-11	1.71987e-11
ST3GAL4	9.6355e-12	0.304482	0.797	0.616	1.8161e-07	1.78563e-11	0.368908	0.748	0.544	3.36556e-07	1.78563e-11	1.9271e-11
BID	9.66325e-12	-0.333201	0.918	0.94	1.82133e-07	2.04986e-11	-0.333401	0.894	0.928	3.86358e-07	2.04986e-11	1.93265e-11
TLN1	9.71831e-12	-0.303479	0.964	0.971	1.83171e-07	2.7326e-11	-0.32754	0.98	0.983	5.1504e-07	2.7326e-11	1.94366e-11
CCND1	9.77937e-12	-0.392553	0.801	0.879	1.84322e-07	8.05328e-10	-0.436153	0.618	0.72	1.51788e-05	8.05328e-10	1.95587e-11
LGALS9	1.12818e-11	-0.327937	0.698	0.836	2.1264e-07	7.31961e-11	-0.330485	0.776	0.862	1.3796e-06	7.31961e-11	2.25637e-11
MID1IP1	1.1479e-11	-0.461522	0.544	0.665	2.16356e-07	7.87337e-11	-0.414777	0.728	0.801	1.48397e-06	7.87337e-11	2.2958e-11
TAX1BP1	1.35982e-11	-0.306208	0.765	0.852	2.563e-07	3.79553e-08	-0.270886	0.797	0.859	0.000715382	3.79553e-08	2.71965e-11
CALU	1.37602e-11	0.290596	0.847	0.732	2.59353e-07	8.31013e-11	0.268503	0.89	0.769	1.56629e-06	8.31013e-11	2.75205e-11
EPRS	1.37949e-11	0.255762	0.929	0.846	2.60006e-07	3.85108e-08	0.259946	0.947	0.89	0.000725851	3.85108e-08	2.75898e-11
PLD3	1.65376e-10	-0.389119	0.883	0.905	3.11701e-06	1.3991e-11	-0.45337	0.841	0.915	2.63702e-07	1.65376e-10	2.79819e-11
BNIP3L	1.42366e-11	-0.385083	0.562	0.675	2.68331e-07	9.0217e-08	-0.343236	0.589	0.699	0.00170041	9.0217e-08	2.84732e-11
G3BP1	1.89913e-10	0.277764	0.872	0.71	3.57949e-06	1.75187e-11	0.311443	0.78	0.652	3.30192e-07	1.89913e-10	3.50374e-11
ADAM9	1.72767e-06	-0.297116	0.63	0.689	0.0325632	2.11375e-11	-0.494406	0.61	0.708	3.98401e-07	1.72767e-06	4.22751e-11
VAT1	1.02841e-08	-0.303153	0.534	0.635	0.000193834	2.24541e-11	-0.34493	0.581	0.713	4.23215e-07	1.02841e-08	4.49082e-11
CD36	1.03061e-06	-0.513916	0.448	0.577	0.0194249	2.86669e-11	-0.702544	0.545	0.676	5.40314e-07	1.03061e-06	5.73339e-11
CAPG	1.44746e-08	-0.329617	0.972	0.97	0.000272818	3.21315e-11	-0.448148	0.976	0.973	6.05614e-07	1.44746e-08	6.42629e-11
HMOX1	4.08989e-11	-0.551489	0.399	0.549	7.70863e-07	1.14264e-10	-0.838281	0.565	0.698	2.15365e-06	1.14264e-10	8.17979e-11
MRPS16	4.33396e-11	0.25799	0.815	0.655	8.16864e-07	1.0406e-09	0.25604	0.829	0.69	1.96132e-05	1.0406e-09	8.66791e-11
C5AR2	5.68176e-10	-0.304055	0.199	0.368	1.0709e-05	4.41852e-11	-0.304596	0.183	0.383	8.32803e-07	5.68176e-10	8.83704e-11
CHI3L1	8.76013e-05	-0.349728	1	0.999	1	5.77162e-11	-0.507543	1	1	1.08783e-06	8.76013e-05	1.15432e-10
PTCRA	1.37157e-10	-0.292038	0.149	0.327	2.58513e-06	6.20143e-11	-0.333267	0.22	0.415	1.16885e-06	1.37157e-10	1.24029e-10
SGK1	6.62168e-11	-0.469469	0.609	0.743	1.24805e-06	4.03708e-07	-0.508255	0.638	0.716	0.00760909	4.03708e-07	1.32434e-10
SFT2D1	9.7547e-10	-0.252627	0.932	0.943	1.83857e-05	6.87911e-11	-0.27701	0.951	0.963	1.29657e-06	9.7547e-10	1.37582e-10
NABP1	8.34043e-11	-0.360924	0.335	0.499	1.572e-06	1.86697e-09	-0.302825	0.301	0.471	3.51887e-05	1.86697e-09	1.66809e-10
CTNNB1	1.96697e-09	-0.346714	0.861	0.902	3.70734e-05	1.19237e-10	-0.386403	0.846	0.899	2.24739e-06	1.96697e-09	2.38475e-10
GYPC	2.09888e-08	-0.271976	0.982	0.986	0.000395597	1.5421e-10	-0.358822	0.98	0.976	2.90655e-06	2.09888e-08	3.0842e-10
BIN1	2.14855e-10	0.259492	0.516	0.329	4.04958e-06	3.88031e-10	0.270125	0.565	0.362	7.31361e-06	3.88031e-10	4.2971e-10
RB1CC1	2.58639e-10	-0.30744	0.633	0.739	4.87483e-06	6.4571e-08	-0.303009	0.614	0.716	0.00121703	6.4571e-08	5.17278e-10
CREM	3.77334e-07	-0.39051	0.47	0.565	0.007112	2.65811e-10	-0.55795	0.549	0.664	5.01001e-06	3.77334e-07	5.31622e-10
TPST2	2.93879e-08	-0.257139	0.63	0.714	0.000553902	3.22901e-10	-0.318867	0.634	0.743	6.08603e-06	2.93879e-08	6.45801e-10
RIT1	5.14226e-10	-0.274933	0.651	0.734	9.69213e-06	3.09685e-09	-0.260208	0.569	0.687	5.83694e-05	3.09685e-09	1.02845e-09
RAB31	8.91881e-09	-0.300427	0.858	0.905	0.000168102	5.25767e-10	-0.345498	0.927	0.942	9.90965e-06	8.91881e-09	1.05153e-09
ARMC9	6.65487e-10	-0.330242	0.363	0.543	1.25431e-05	1.73139e-07	-0.326716	0.492	0.613	0.00326332	1.73139e-07	1.33097e-09
ARL4A	4.39874e-08	0.285752	0.815	0.666	0.000829075	8.73094e-10	0.253384	0.634	0.438	1.64561e-05	4.39874e-08	1.74619e-09
PDLIM2	7.08499e-09	-0.277296	0.484	0.613	0.000133538	1.06808e-09	-0.297037	0.61	0.721	2.01312e-05	7.08499e-09	2.13616e-09
MYO1E	1.6297e-09	-0.291957	0.655	0.741	3.07166e-05	7.53497e-09	-0.320542	0.679	0.778	0.000142019	7.53497e-09	3.2594e-09
BCL2A1	4.6422e-09	-0.523066	0.673	0.785	8.74963e-05	1.65546e-09	-0.380455	0.276	0.454	3.12021e-05	4.6422e-09	3.31092e-09
CD14	1.22592e-06	-0.522947	0.267	0.391	0.0231061	2.16836e-09	-0.955421	0.382	0.525	4.08693e-05	1.22592e-06	4.33673e-09
TDO2	2.24569e-09	-0.965986	0.413	0.571	4.23268e-05	9.6668e-07	-1.12724	0.545	0.624	0.01822	9.6668e-07	4.49139e-09
HNRNPU	1.05426e-07	0.259993	0.993	0.966	0.00198708	2.4845e-09	0.264782	0.988	0.97	4.68279e-05	1.05426e-07	4.96901e-09
ANXA4	3.0341e-09	-0.28097	0.644	0.755	5.71868e-05	3.54886e-09	-0.302222	0.756	0.814	6.6889e-05	3.54886e-09	6.06821e-09
RRAS	3.06216e-09	-0.250708	0.573	0.704	5.77156e-05	7.36412e-07	-0.25076	0.606	0.715	0.0138799	7.36412e-07	6.12432e-09
MSR1	0.000191947	-0.456214	0.416	0.475	1	3.75842e-09	-0.71476	0.533	0.615	7.08387e-05	0.000191947	7.51684e-09
SNX9	3.86994e-09	-0.324801	0.662	0.775	7.29406e-05	1.33295e-08	-0.31222	0.671	0.762	0.000251234	1.33295e-08	7.73988e-09
CYFIP1	4.65639e-09	-0.288147	0.772	0.815	8.77637e-05	1.09634e-05	-0.259161	0.829	0.841	0.206638	1.09634e-05	9.31279e-09
PLAUR	6.59085e-09	-0.416975	0.893	0.916	0.000124224	7.2764e-06	-0.374074	0.85	0.893	0.137146	7.2764e-06	1.31817e-08
CADM1	7.32213e-06	-0.294003	0.516	0.607	0.138008	6.62277e-09	-0.430405	0.569	0.669	0.000124826	7.32213e-06	1.32455e-08
TPP1	2.27379e-08	-0.288304	0.883	0.891	0.000428563	7.525e-09	-0.299703	0.886	0.908	0.000141831	2.27379e-08	1.505e-08
S100A6	8.9535e-09	-0.358936	0.989	0.989	0.000168756	9.38191e-06	-0.30656	0.996	0.991	0.17683	9.38191e-06	1.7907e-08
KRR1	9.52897e-09	0.419413	0.858	0.754	0.000179602	5.54833e-05	0.25717	0.837	0.757	1	5.54833e-05	1.90579e-08
FABP5	1.23336e-05	-0.333414	0.996	0.995	0.232464	9.73281e-09	-0.460666	1	0.998	0.000183444	1.23336e-05	1.94656e-08
HES4	1.4253e-08	0.287578	0.733	0.57	0.00026864	6.31446e-07	0.27553	0.679	0.544	0.0119015	6.31446e-07	2.8506e-08
FOXO3	1.8247e-08	-0.278729	0.498	0.626	0.00034392	6.69381e-07	-0.295745	0.602	0.699	0.0126165	6.69381e-07	3.64941e-08
HEBP2	1.95683e-08	-0.308029	0.751	0.801	0.000368823	4.39993e-08	-0.30616	0.793	0.828	0.000829298	4.39993e-08	3.91366e-08
AKIRIN2	7.04628e-08	-0.251488	0.562	0.665	0.00132808	2.08878e-08	-0.289346	0.593	0.73	0.000393692	7.04628e-08	4.17755e-08
CYSTM1	1.28097e-05	-0.322134	0.669	0.686	0.241436	2.15115e-08	-0.365668	0.711	0.768	0.000405449	1.28097e-05	4.3023e-08
ABCA1	9.42576e-08	-0.275753	0.292	0.427	0.00177657	2.2004e-08	-0.294473	0.285	0.452	0.000414732	9.42576e-08	4.40081e-08
STX4	2.39246e-08	-0.25213	0.566	0.678	0.000450931	3.31512e-08	-0.252184	0.533	0.649	0.000624835	3.31512e-08	4.78492e-08
RCAN1	0.000744291	-0.251202	0.399	0.484	1	2.44431e-08	-0.647494	0.472	0.584	0.000460704	0.000744291	4.88862e-08
ISG15	5.78109e-06	-0.280417	0.573	0.662	0.108962	3.93964e-08	-0.341244	0.598	0.723	0.000742543	5.78109e-06	7.87927e-08
ANXA2	8.48901e-08	-0.299383	0.964	0.978	0.00160001	6.42461e-08	-0.351475	0.967	0.971	0.00121091	8.48901e-08	1.28492e-07
RND3	6.68173e-08	-0.433239	0.342	0.476	0.00125937	1.71608e-07	-0.334899	0.195	0.346	0.00323446	1.71608e-07	1.33635e-07
MTSS1	9.28432e-08	-0.356375	0.701	0.771	0.00174991	6.55522e-06	-0.338307	0.569	0.67	0.123553	6.55522e-06	1.85686e-07
MALAT1	9.54457e-05	-0.570681	1	0.993	1	1.30097e-07	-0.705893	0.996	0.992	0.00245206	9.54457e-05	2.60193e-07
AHNAK	4.87017e-07	-0.341599	0.662	0.741	0.00917929	2.33489e-07	-0.337731	0.699	0.785	0.00440079	4.87017e-07	4.66977e-07
HPCAL1	2.56406e-06	-0.294524	0.665	0.728	0.0483273	2.7302e-07	-0.314066	0.699	0.765	0.00514589	2.56406e-06	5.46041e-07
QPRT	6.11868e-07	-0.276507	0.786	0.862	0.0115325	1.86612e-06	-0.269562	0.898	0.908	0.0351727	1.86612e-06	1.22374e-06
MARCKSL1	6.4691e-07	-0.42932	0.712	0.749	0.012193	0.000159394	-0.415176	0.687	0.725	1	0.000159394	1.29382e-06
GCLC	4.82266e-05	-0.293806	0.349	0.454	0.908976	7.33064e-07	-0.498815	0.528	0.608	0.0138168	4.82266e-05	1.46613e-06
CFD	4.84314e-06	-0.367434	0.915	0.935	0.0912835	2.93058e-06	-0.395295	0.923	0.948	0.0552356	4.84314e-06	5.86115e-06
LACC1	7.1549e-06	-0.383609	0.448	0.531	0.134856	6.14332e-06	-0.292563	0.39	0.526	0.115789	7.1549e-06	1.22866e-05
IL1B	1.36773e-05	-0.920932	0.765	0.781	0.25779	0.0105828	-0.456539	0.089	0.148	1	0.0105828	2.73544e-05
DBI	0.0108527	-0.257769	1	0.998	1	2.83314e-05	-0.335792	1	0.996	0.53399	0.0108527	5.6662e-05
EMP3	3.09341e-05	-0.302114	0.932	0.929	0.583046	0.000188887	-0.259195	0.87	0.898	1	0.000188887	6.18672e-05
LGALS3	0.000114266	-0.335897	0.954	0.955	1	0.000116995	-0.350986	0.874	0.922	1	0.000116995	0.00022852
RGS2	0.000198201	-0.335642	0.74	0.771	1	0.00033468	-0.392877	0.764	0.829	1	0.00033468	0.000396362
PLIN2	0.0140839	-0.342233	0.815	0.814	1	0.000225741	-0.460307	0.915	0.887	1	0.0140839	0.000451432
BHLHE22	0.000245921	-0.289949	0.651	0.711	1	0.000415565	-0.345402	0.63	0.675	1	0.000415565	0.000491782
FABP4	0.714728	-0.773051	0.534	0.506	1	0.000248293	-1.02733	0.565	0.627	1	0.714728	0.000496524
FOS	0.000641352	-0.375699	0.815	0.809	1	0.000318963	-0.3053	0.801	0.834	1	0.000641352	0.000637825
CCL5	0.00130294	-0.384355	0.865	0.885	1	0.0228728	0.268405	0.744	0.691	1	0.0228728	0.00260419
TM4SF19.1	0.176908	-0.3305	0.434	0.431	1	0.00282756	-0.395559	0.407	0.469	1	0.176908	0.00564712
S100A9	0.0217921	-0.990615	0.295	0.357	1	0.0040698	-0.886106	0.309	0.393	1	0.0217921	0.00812303
TPM2	0.00793756	-0.300561	0.459	0.53	1	0.00718163	-0.268283	0.508	0.569	1	0.00793756	0.0143117
MMP9	0.0712248	-0.530823	0.633	0.615	1	0.0509431	-0.59178	0.654	0.681	1	0.0712248	0.099291
AZU1	0.443193	-0.312406	0.79	0.784	1	0.145394	-0.377312	0.805	0.792	1	0.443193	0.269648
PRTN3	0.35935	-0.25313	0.527	0.529	1	0.204553	-0.269855	0.48	0.507	1	0.35935	0.367265

## Sheet: c4.markers
	2_p_val	2_avg_log2FC	2_pct.1	2_pct.2	2_p_val_adj	1_p_val	1_avg_log2FC	1_pct.1	1_pct.2	1_p_val_adj	max_pval	minimump_p_val
PIF1	2.64986e-71	0.398578	0.31	0.017	4.99446e-67	2.03793e-113	0.523247	0.433	0.016	3.84109e-109	2.64986e-71	4.07586e-113
NEK2	1.00071e-55	0.540413	0.477	0.076	1.88613e-51	5.23595e-84	0.717725	0.591	0.07	9.86872e-80	1.00071e-55	1.04719e-83
PLK1	2.2147e-75	1.08943	0.639	0.116	4.17426e-71	1.53056e-82	1.41579	0.709	0.12	2.8848e-78	2.2147e-75	3.06113e-82
HMMR	3.29226e-68	1.28976	0.735	0.184	6.20526e-64	2.06e-78	1.60759	0.78	0.156	3.88269e-74	3.29226e-68	4.12e-78
GTSE1	2.37112e-46	0.797741	0.632	0.169	4.46908e-42	1.77146e-76	1.12328	0.74	0.137	3.33884e-72	2.37112e-46	3.54291e-76
DLGAP5	4.48275e-63	0.901207	0.619	0.126	8.44908e-59	3.04537e-74	1.08052	0.677	0.114	5.73992e-70	4.48275e-63	6.09075e-74
ASPM	8.76957e-57	1.35671	0.671	0.177	1.65289e-52	9.12608e-72	1.79992	0.74	0.155	1.72008e-67	8.76957e-57	1.82522e-71
CCNB2	8.12886e-59	0.986513	0.703	0.192	1.53213e-54	4.36526e-71	1.25703	0.795	0.19	8.22765e-67	8.12886e-59	8.73053e-71
CDC20	1.08147e-69	2.14805	0.806	0.258	2.03835e-65	5.45575e-68	2.5161	0.858	0.289	1.0283e-63	5.45575e-68	2.16294e-69
BUB1	2.15787e-39	0.536427	0.51	0.127	4.06715e-35	3.76135e-68	0.771976	0.638	0.104	7.08939e-64	2.15787e-39	7.5227e-68
KIF23	2.14938e-31	0.629175	0.529	0.164	4.05115e-27	1.50724e-67	0.969345	0.709	0.134	2.84085e-63	2.14938e-31	3.01448e-67
CCNB1	3.31292e-59	1.66005	0.768	0.271	6.24419e-55	1.57322e-67	2.07632	0.843	0.273	2.9652e-63	3.31292e-59	3.14644e-67
CENPA	7.29192e-44	0.595141	0.523	0.121	1.37438e-39	4.83815e-67	0.910824	0.638	0.111	9.11895e-63	7.29192e-44	9.6763e-67
NUF2	2.95223e-52	0.997931	0.697	0.204	5.56436e-48	2.21727e-66	1.32598	0.74	0.169	4.17911e-62	2.95223e-52	4.43454e-66
UBE2C	1.46619e-51	1.0506	0.677	0.196	2.76348e-47	2.97744e-66	1.41359	0.748	0.174	5.61187e-62	1.46619e-51	5.95487e-66
KIF14	8.72136e-48	0.626951	0.516	0.109	1.6438e-43	3.08803e-66	0.970909	0.614	0.102	5.82032e-62	8.72136e-48	6.17606e-66
BIRC5	5.68763e-48	1.24182	0.781	0.294	1.07201e-43	4.89594e-66	1.47637	0.827	0.219	9.22787e-62	5.68763e-48	9.79189e-66
PRC1	2.21157e-42	0.805802	0.71	0.233	4.16837e-38	7.07062e-66	1.15513	0.819	0.2	1.33267e-61	2.21157e-42	1.41412e-65
NDC80	6.83367e-31	0.64623	0.535	0.171	1.28801e-26	1.30471e-64	0.997005	0.748	0.157	2.45911e-60	6.83367e-31	2.60941e-64
KIF2C	7.14704e-46	0.759193	0.645	0.18	1.34707e-41	1.19347e-63	1.16032	0.709	0.153	2.24945e-59	7.14704e-46	2.38693e-63
TTK	2.30923e-47	0.678657	0.594	0.151	4.35244e-43	4.27585e-62	0.98359	0.717	0.162	8.05911e-58	2.30923e-47	8.55169e-62
DEPDC1	4.58664e-62	0.667754	0.568	0.102	8.64489e-58	3.88643e-61	0.724662	0.591	0.102	7.32515e-57	3.88643e-61	9.17327e-62
PTTG1	1.40172e-51	1.67436	0.806	0.373	2.64197e-47	1.45951e-61	1.8238	0.835	0.301	2.75089e-57	1.40172e-51	2.91903e-61
AURKA	8.76732e-60	1.06683	0.761	0.231	1.65246e-55	4.45208e-46	1.27813	0.827	0.363	8.39128e-42	4.45208e-46	1.75346e-59
TOP2A	3.66945e-51	1.56697	0.761	0.259	6.91617e-47	2.34125e-59	1.80489	0.795	0.223	4.41279e-55	3.66945e-51	4.6825e-59
CDCA2	3.58936e-32	0.581405	0.49	0.14	6.76523e-28	6.24592e-59	0.94246	0.677	0.146	1.17723e-54	3.58936e-32	1.24918e-58
CENPE	4.45794e-47	1.00428	0.658	0.204	8.40232e-43	2.56382e-58	1.3176	0.724	0.189	4.83229e-54	4.45794e-47	5.12765e-58
NCAPH	2.91687e-41	0.433279	0.542	0.13	5.49772e-37	1.413e-57	0.524757	0.63	0.113	2.66322e-53	2.91687e-41	2.826e-57
FAM64A	2.58405e-45	0.351354	0.381	0.056	4.87043e-41	2.14675e-57	0.529932	0.433	0.052	4.0462e-53	2.58405e-45	4.2935e-57
MKI67	6.36933e-43	1.19288	0.761	0.259	1.20049e-38	1.24735e-56	1.66185	0.811	0.224	2.351e-52	6.36933e-43	2.4947e-56
CDKN3	6.92575e-47	1.25713	0.735	0.282	1.30537e-42	1.77477e-56	1.52758	0.811	0.258	3.34508e-52	6.92575e-47	3.54953e-56
CDCA8	6.36643e-45	0.53786	0.523	0.114	1.19994e-40	1.53752e-55	0.674405	0.575	0.106	2.89791e-51	6.36643e-45	3.07504e-55
CDK1	3.03739e-35	0.998479	0.671	0.256	5.72488e-31	1.98027e-55	1.37705	0.772	0.217	3.73241e-51	3.03739e-35	3.96054e-55
CBR3	1.23419e-24	0.536119	0.51	0.189	2.32621e-20	8.47801e-55	0.786145	0.661	0.145	1.59794e-50	1.23419e-24	1.6956e-54
TPX2	4.89489e-52	1.23081	0.768	0.256	9.22589e-48	9.36173e-55	1.59364	0.78	0.249	1.7645e-50	4.89489e-52	1.87235e-54
CENPF	3.51481e-47	1.83626	0.794	0.347	6.62472e-43	2.1071e-54	2.37198	0.85	0.344	3.97146e-50	3.51481e-47	4.2142e-54
CCNA2	5.12423e-33	0.569147	0.548	0.167	9.65815e-29	3.42115e-54	0.920937	0.677	0.156	6.44818e-50	5.12423e-33	6.84229e-54
CEP55	1.3486e-34	0.377351	0.471	0.115	2.54184e-30	4.29267e-53	0.561285	0.551	0.096	8.09083e-49	1.3486e-34	8.58534e-53
CKAP2L	3.41672e-28	0.376431	0.458	0.129	6.43983e-24	1.93737e-51	0.555848	0.551	0.1	3.65155e-47	3.41672e-28	3.87473e-51
SGOL1	1.99202e-36	0.516765	0.632	0.198	3.75457e-32	2.06275e-50	0.716628	0.654	0.154	3.88787e-46	1.99202e-36	4.1255e-50
KIF20B	2.238e-50	1.03732	0.768	0.272	4.21819e-46	3.75968e-41	1.12476	0.78	0.31	7.08624e-37	3.75968e-41	4.47601e-50
KIF4A	4.5973e-27	0.411797	0.458	0.134	8.66499e-23	2.57571e-50	0.5792	0.575	0.11	4.8547e-46	4.5973e-27	5.15142e-50
BUB1B	3.87486e-19	0.280232	0.374	0.117	7.30334e-15	5.11226e-50	0.568139	0.583	0.111	9.6356e-46	3.87486e-19	1.02245e-49
CKS1B	1.87322e-49	1.42258	0.903	0.513	3.53064e-45	2.48625e-48	1.55216	0.906	0.518	4.68608e-44	2.48625e-48	3.74643e-49
PBK	5.43504e-29	0.525923	0.568	0.187	1.0244e-24	4.64085e-49	0.774449	0.614	0.129	8.74708e-45	5.43504e-29	9.2817e-49
NUSAP1	6.16527e-34	0.889382	0.703	0.271	1.16203e-29	6.82243e-49	1.28957	0.756	0.227	1.28589e-44	6.16527e-34	1.36449e-48
NCAPG	1.9516e-22	0.494759	0.542	0.198	3.67837e-18	6.18297e-48	0.755369	0.677	0.16	1.16537e-43	1.9516e-22	1.23659e-47
KPNA2	3.95542e-37	1.38458	0.871	0.65	7.45518e-33	3.83483e-47	1.85748	0.921	0.586	7.22789e-43	3.95542e-37	7.66966e-47
KIFC1	1.276e-19	0.288693	0.406	0.133	2.40501e-15	1.90607e-46	0.508116	0.583	0.118	3.59257e-42	1.276e-19	3.81215e-46
MAD2L1	4.75996e-37	0.850459	0.748	0.31	8.97158e-33	2.72582e-46	1.08353	0.811	0.296	5.13762e-42	4.75996e-37	5.45163e-46
CKS2	6.97769e-39	1.01103	0.852	0.483	1.31515e-34	2.9904e-45	1.41476	0.89	0.493	5.6363e-41	6.97769e-39	5.98079e-45
TUBB4B	2.54218e-43	1.28945	0.994	0.919	4.79151e-39	3.87508e-44	1.60925	0.969	0.93	7.30374e-40	2.54218e-43	7.75015e-44
SGOL2	2.0164e-33	0.6899	0.6	0.219	3.80052e-29	8.54742e-44	0.995495	0.732	0.25	1.61102e-39	2.0164e-33	1.70948e-43
CASC5	1.00045e-27	0.431458	0.548	0.178	1.88565e-23	9.06876e-44	0.773975	0.63	0.159	1.70928e-39	1.00045e-27	1.81375e-43
KIF11	4.92605e-18	0.370578	0.445	0.163	9.28462e-14	1.098e-43	0.694362	0.622	0.15	2.06951e-39	4.92605e-18	2.196e-43
CALM2	1.27987e-43	0.99527	0.994	0.988	2.4123e-39	4.07702e-33	0.898941	0.984	0.995	7.68436e-29	4.07702e-33	2.55974e-43
SLC30A3	1.83682e-40	0.346146	0.258	0.027	3.46203e-36	2.21136e-43	0.390574	0.26	0.023	4.16797e-39	1.83682e-40	4.42272e-43
CDCA3	7.65129e-27	0.281926	0.329	0.074	1.44211e-22	3.80183e-43	0.396483	0.433	0.072	7.1657e-39	7.65129e-27	7.60367e-43
UBE2S	3.82554e-41	1.41512	0.961	0.773	7.21039e-37	2.45548e-42	1.70251	0.937	0.772	4.62809e-38	3.82554e-41	4.91096e-42
TUBA1B	4.81439e-42	1.51867	0.981	0.902	9.07416e-38	2.97414e-41	1.64323	0.976	0.928	5.60567e-37	2.97414e-41	9.62878e-42
SKA2	6.85447e-29	0.707113	0.781	0.449	1.29193e-24	2.82442e-41	0.935401	0.89	0.431	5.32346e-37	6.85447e-29	5.64884e-41
APOBEC3B	2.374e-34	0.486377	0.574	0.167	4.47452e-30	8.54833e-41	0.540243	0.559	0.123	1.61119e-36	2.374e-34	1.70967e-40
CRABP2	2.24006e-29	1.09246	0.232	0.033	4.22206e-25	2.67596e-40	0.985825	0.228	0.018	5.04365e-36	2.24006e-29	5.35192e-40
STMN1	3.37152e-37	1.3935	0.948	0.742	6.35465e-33	6.53622e-40	1.81762	0.921	0.719	1.23195e-35	3.37152e-37	1.30724e-39
KIF20A	1.65442e-34	0.268929	0.245	0.03	3.11824e-30	7.05761e-40	0.302261	0.276	0.028	1.33022e-35	1.65442e-34	1.41152e-39
KNSTRN	7.86625e-33	0.512914	0.51	0.153	1.48263e-28	1.16635e-39	0.73733	0.622	0.19	2.19833e-35	7.86625e-33	2.3327e-39
BUB3	1.55865e-29	0.87423	0.877	0.692	2.93775e-25	6.70476e-38	1.06904	0.945	0.698	1.26371e-33	1.55865e-29	1.34095e-37
SPAG5	1.37361e-18	0.285067	0.374	0.123	2.58898e-14	6.90598e-38	0.349558	0.488	0.1	1.30164e-33	1.37361e-18	1.3812e-37
CENPM	2.92808e-22	0.408277	0.606	0.237	5.51885e-18	7.80469e-38	0.607927	0.701	0.204	1.47103e-33	2.92808e-22	1.56094e-37
SAPCD2	2.71716e-35	0.266719	0.361	0.066	5.1213e-31	1.36374e-37	0.367341	0.394	0.068	2.57038e-33	2.71716e-35	2.72749e-37
SHCBP1	2.239e-26	0.432835	0.535	0.182	4.22007e-22	2.97943e-37	0.628372	0.63	0.179	5.61562e-33	2.239e-26	5.95885e-37
CKAP2	3.75822e-37	0.776836	0.658	0.236	7.08349e-33	4.54701e-36	0.974455	0.78	0.339	8.57021e-32	4.54701e-36	7.51643e-37
ENC1	3.38252e-34	0.641956	0.329	0.058	6.37537e-30	4.52576e-37	0.578435	0.283	0.034	8.53016e-33	3.38252e-34	9.05153e-37
FOXM1	9.51206e-23	0.315774	0.394	0.117	1.79283e-18	4.86661e-37	0.384641	0.48	0.098	9.17259e-33	9.51206e-23	9.73322e-37
NUCKS1	3.41355e-36	0.929548	1	0.977	6.43387e-32	6.27019e-37	1.01958	1	0.98	1.18181e-32	3.41355e-36	1.25404e-36
RACGAP1	1.42251e-25	0.287212	0.387	0.102	2.68114e-21	6.73782e-37	0.433889	0.472	0.099	1.26995e-32	1.42251e-25	1.34756e-36
TRIM54	1.47676e-36	0.386593	0.232	0.025	2.78339e-32	1.09388e-27	0.250721	0.189	0.019	2.06175e-23	1.09388e-27	2.95351e-36
PRR11	3.51506e-32	0.471599	0.503	0.145	6.62518e-28	2.82932e-36	0.477147	0.535	0.13	5.33271e-32	3.51506e-32	5.65865e-36
DIAPH3	3.5146e-19	0.27372	0.458	0.165	6.62432e-15	5.01605e-36	0.423086	0.575	0.137	9.45426e-32	3.5146e-19	1.00321e-35
ARL6IP1	6.50822e-36	1.24466	0.89	0.727	1.22667e-31	3.50225e-31	1.24907	0.921	0.775	6.60104e-27	3.50225e-31	1.30164e-35
HMGB2	1.60486e-31	1.16284	0.852	0.519	3.02485e-27	6.57331e-36	1.52744	0.882	0.543	1.23894e-31	1.60486e-31	1.31466e-35
ANLN	8.59541e-24	0.298244	0.465	0.145	1.62006e-19	1.00903e-35	0.439509	0.543	0.128	1.90183e-31	8.59541e-24	2.01807e-35
HMGN2	7.39492e-31	1.29061	0.961	0.864	1.39379e-26	3.68132e-35	1.50377	0.961	0.884	6.93855e-31	7.39492e-31	7.36264e-35
TACC3	3.08691e-32	0.524072	0.6	0.203	5.81821e-28	1.74625e-34	0.63498	0.685	0.234	3.29133e-30	3.08691e-32	3.4925e-34
TMPO	4.15845e-21	0.617047	0.69	0.351	7.83784e-17	2.46295e-33	0.783062	0.803	0.354	4.64216e-29	4.15845e-21	4.9259e-33
TUBA1C	1.60669e-27	0.958921	0.955	0.839	3.02829e-23	4.73268e-33	1.20477	0.953	0.819	8.92016e-29	1.60669e-27	9.46537e-33
RAN	1.05218e-22	0.522192	0.994	0.992	1.98315e-18	6.17609e-33	0.747173	0.992	0.986	1.16407e-28	1.05218e-22	1.23522e-32
RPL28	1.87128e-14	-0.277117	1	1	3.52698e-10	7.98885e-33	-0.513177	1	1	1.50574e-28	1.87128e-14	1.59777e-32
TUBB	1.02273e-32	1.00452	0.961	0.848	1.92763e-28	4.99003e-32	1.18256	0.961	0.822	9.4052e-28	4.99003e-32	2.04545e-32
GPX1	1.28425e-17	-0.522422	0.994	1	2.42056e-13	1.54743e-32	-0.785448	1	1	2.9166e-28	1.28425e-17	3.09486e-32
GPSM2	1.23573e-28	0.346555	0.4	0.101	2.32911e-24	3.02275e-32	0.517155	0.543	0.15	5.69727e-28	1.23573e-28	6.04549e-32
H2AFZ	2.62067e-29	0.971858	0.987	0.976	4.93945e-25	3.59279e-32	1.24004	0.992	0.983	6.77168e-28	2.62067e-29	7.18557e-32
MND1	4.56078e-21	0.45716	0.6	0.258	8.59615e-17	4.90551e-32	0.548632	0.717	0.243	9.24591e-28	4.56078e-21	9.81103e-32
HN1	5.81724e-32	0.95044	0.935	0.843	1.09643e-27	1.82119e-26	1.03201	0.929	0.879	3.43259e-22	1.82119e-26	1.16345e-31
SPDL1	8.03985e-19	0.329238	0.426	0.154	1.51535e-14	5.9204e-32	0.480969	0.598	0.183	1.11588e-27	8.03985e-19	1.18408e-31
H2AFX	4.41122e-16	0.538917	0.8	0.563	8.31427e-12	1.48977e-31	1.13091	0.89	0.571	2.80792e-27	4.41122e-16	2.97954e-31
HMGB1	1.10706e-25	0.823835	1	0.992	2.08658e-21	1.74357e-31	1.00525	1	0.992	3.28629e-27	1.10706e-25	3.48715e-31
CIT	5.50636e-24	0.310901	0.387	0.108	1.03784e-19	1.96281e-31	0.39585	0.425	0.093	3.69951e-27	5.50636e-24	3.92563e-31
ZWINT	3.46189e-21	0.59443	0.755	0.406	6.52497e-17	3.03583e-31	0.795063	0.827	0.38	5.72193e-27	3.46189e-21	6.07165e-31
DTYMK	2.04986e-22	0.717296	0.781	0.496	3.86358e-18	4.9636e-31	0.891538	0.858	0.519	9.3554e-27	2.04986e-22	9.9272e-31
CCNF	2.75684e-17	0.298813	0.329	0.104	5.19608e-13	3.89841e-30	0.436016	0.433	0.101	7.34773e-26	2.75684e-17	7.79682e-30
GGH	3.77183e-20	0.566167	0.703	0.379	7.10915e-16	4.40506e-30	0.682887	0.756	0.321	8.30266e-26	3.77183e-20	8.81013e-30
FTL	2.11653e-20	-0.926666	1	1	3.98924e-16	1.15883e-29	-1.22536	1	1	2.18416e-25	2.11653e-20	2.31766e-29
CENPW	1.22391e-20	0.603037	0.71	0.405	2.30683e-16	1.88497e-29	0.766595	0.764	0.358	3.55279e-25	1.22391e-20	3.76994e-29
FCER1G	1.43702e-23	-0.887813	0.994	0.999	2.7085e-19	6.72044e-29	-1.09963	0.992	1	1.26667e-24	1.43702e-23	1.34409e-28
ARHGAP11A	1.34107e-16	0.363057	0.529	0.241	2.52764e-12	1.52927e-28	0.696675	0.74	0.316	2.88237e-24	1.34107e-16	3.05855e-28
TK1	1.93305e-20	0.473679	0.742	0.377	3.64341e-16	1.9457e-28	0.562731	0.787	0.297	3.66726e-24	1.93305e-20	3.89141e-28
TYMS	2.74659e-11	0.257041	0.632	0.333	5.17678e-07	1.36679e-27	0.692394	0.764	0.286	2.57612e-23	2.74659e-11	2.73357e-27
ARHGAP11B	5.78256e-20	0.256701	0.323	0.088	1.0899e-15	1.54329e-27	0.371276	0.441	0.11	2.9088e-23	5.78256e-20	3.08659e-27
RNF26	2.10302e-27	0.506503	0.671	0.311	3.96378e-23	1.3628e-21	0.548478	0.709	0.371	2.5686e-17	1.3628e-21	4.20604e-27
HNRNPA2B1	3.84989e-22	0.605324	0.994	0.981	7.25628e-18	2.31112e-27	0.714697	0.992	0.985	4.356e-23	3.84989e-22	4.62225e-27
LSM5	3.10382e-27	0.710069	0.916	0.74	5.85008e-23	2.5837e-19	0.600317	0.906	0.744	4.86976e-15	2.5837e-19	6.20764e-27
PHF19	4.51939e-27	0.577075	0.761	0.391	8.51815e-23	3.15087e-21	0.60593	0.724	0.393	5.93877e-17	3.15087e-21	9.03878e-27
MYBL2	5.14134e-12	0.289499	0.574	0.283	9.69039e-08	6.79085e-27	0.452488	0.677	0.221	1.27994e-22	5.14134e-12	1.35817e-26
BRI3	1.0901e-18	-0.544175	0.994	0.994	2.05463e-14	1.16076e-26	-0.819294	1	0.997	2.1878e-22	1.0901e-18	2.32152e-26
RAD21	3.3914e-22	0.685993	0.955	0.864	6.39212e-18	3.26181e-26	0.916727	0.969	0.839	6.14786e-22	3.3914e-22	6.52362e-26
UBE2T	2.33808e-19	0.488689	0.742	0.393	4.40681e-15	3.6479e-26	0.779505	0.795	0.43	6.87557e-22	2.33808e-19	7.29581e-26
KIAA0101	1.55399e-16	0.37322	0.755	0.377	2.92896e-12	1.99166e-25	0.681901	0.772	0.32	3.75389e-21	1.55399e-16	3.98333e-25
ANP32E	2.29943e-14	0.502668	0.839	0.631	4.33396e-10	2.30688e-25	0.866995	0.858	0.596	4.34801e-21	2.29943e-14	4.61377e-25
HP1BP3	7.25583e-25	0.675457	0.903	0.747	1.36758e-20	3.50155e-22	0.733599	0.898	0.756	6.59973e-18	3.50155e-22	1.45117e-24
ORC6	3.43606e-20	0.480771	0.632	0.281	6.47629e-16	9.14456e-25	0.557402	0.709	0.28	1.72357e-20	3.43606e-20	1.82891e-24
SMC2	4.55155e-18	0.434886	0.697	0.373	8.57875e-14	1.14404e-24	0.65226	0.764	0.376	2.15629e-20	4.55155e-18	2.28808e-24
NUDT1	1.38906e-24	0.638342	0.89	0.615	2.6181e-20	8.64805e-23	0.671414	0.874	0.628	1.62998e-18	8.64805e-23	2.77812e-24
H2AFV	3.55438e-23	0.702371	0.916	0.845	6.6993e-19	1.40648e-24	0.846133	0.921	0.864	2.65094e-20	3.55438e-23	2.81297e-24
ITGB1BP1	2.1027e-24	0.77723	0.981	0.908	3.96317e-20	6.39497e-18	0.722054	0.969	0.901	1.20532e-13	6.39497e-18	4.2054e-24
NRGN	2.44335e-24	1.19883	0.961	0.877	4.60523e-20	1.06664e-14	1.04486	0.969	0.886	2.01039e-10	1.06664e-14	4.8867e-24
CCDC18	7.32406e-16	0.294875	0.497	0.218	1.38044e-11	3.81988e-24	0.504573	0.606	0.241	7.1997e-20	7.32406e-16	7.63975e-24
GRN	9.32148e-24	-0.658446	0.968	0.994	1.75691e-19	2.64584e-21	-0.633411	0.992	0.994	4.98687e-17	2.64584e-21	1.8643e-23
TMEM106C	9.79796e-24	0.518063	0.677	0.312	1.84672e-19	2.1188e-20	0.52153	0.654	0.305	3.99351e-16	2.1188e-20	1.95959e-23
SPC25	1.03005e-23	0.330528	0.51	0.165	1.94144e-19	4.20644e-20	0.412297	0.433	0.132	7.92829e-16	4.20644e-20	2.0601e-23
MZT2B	1.22336e-23	0.60714	0.961	0.939	2.30579e-19	1.74701e-12	0.462937	0.969	0.946	3.29276e-08	1.74701e-12	2.44673e-23
CENPN	3.09471e-19	0.329982	0.535	0.218	5.83291e-15	1.71258e-23	0.378733	0.551	0.184	3.22786e-19	3.09471e-19	3.42515e-23
CBX5	3.09213e-18	0.445351	0.845	0.568	5.82805e-14	3.27632e-23	0.684354	0.858	0.561	6.1752e-19	3.09213e-18	6.55263e-23
SMC4	7.42086e-14	0.68883	0.858	0.776	1.39868e-09	4.75829e-23	1.0967	0.913	0.778	8.96842e-19	7.42086e-14	9.51657e-23
FTH1	7.16568e-23	-0.94666	1	1	1.35059e-18	2.63625e-22	-1.08969	1	1	4.96881e-18	2.63625e-22	1.43314e-22
RNF5	9.36344e-23	0.690627	0.794	0.55	1.76482e-18	1.49164e-21	0.69978	0.811	0.548	2.81144e-17	1.49164e-21	1.87269e-22
TUBB6	2.59421e-18	0.540114	0.877	0.652	4.88956e-14	1.00946e-22	0.715323	0.929	0.71	1.90264e-18	2.59421e-18	2.01893e-22
RPL13	5.41491e-14	-0.293067	1	1	1.0206e-09	1.33699e-22	-0.407728	1	0.999	2.51996e-18	5.41491e-14	2.67398e-22
ASAH1	1.64843e-17	-0.651327	0.981	0.984	3.10696e-13	1.97491e-22	-0.836757	0.945	0.991	3.72231e-18	1.64843e-17	3.94982e-22
HMG20B	2.28939e-22	0.616235	0.877	0.698	4.31503e-18	1.1089e-17	0.588798	0.898	0.749	2.09005e-13	1.1089e-17	4.57877e-22
REEP3	5.87536e-19	0.60407	0.948	0.762	1.10739e-14	3.54486e-22	0.673469	0.953	0.814	6.68135e-18	5.87536e-19	7.08972e-22
IL8	1.07933e-21	-1.82267	0.806	0.909	2.03433e-17	0.0208599	-0.278353	0.039	0.101	1	0.0208599	2.15867e-21
CDKN2C	2.02642e-16	0.495388	0.865	0.636	3.81939e-12	1.1335e-21	0.713258	0.937	0.726	2.13643e-17	2.02642e-16	2.26701e-21
NES	3.2554e-21	0.719382	0.535	0.228	6.13578e-17	6.88696e-12	0.501842	0.472	0.224	1.29805e-07	6.88696e-12	6.51081e-21
RGS10	2.85557e-11	-0.433511	0.819	0.918	5.38218e-07	6.39456e-21	-0.650226	0.858	0.95	1.20525e-16	2.85557e-11	1.27891e-20
TYROBP	1.46466e-12	-0.414174	1	0.999	2.76058e-08	7.93291e-21	-0.614678	1	0.998	1.49519e-16	1.46466e-12	1.58658e-20
GPC4	1.059e-20	0.79379	0.548	0.25	1.99601e-16	1.25786e-14	0.727678	0.48	0.222	2.37082e-10	1.25786e-14	2.11801e-20
BCL2A1	1.08322e-20	-1.15731	0.555	0.787	2.04166e-16	2.72087e-08	-0.469377	0.213	0.448	0.000512829	2.72087e-08	2.16644e-20
DDX39A	1.28477e-12	0.40991	0.768	0.592	2.42153e-08	1.11576e-20	0.536999	0.866	0.559	2.10298e-16	1.28477e-12	2.23151e-20
ILF2	6.45163e-17	0.473075	0.942	0.861	1.216e-12	1.93421e-20	0.583706	0.969	0.85	3.64559e-16	6.45163e-17	3.86841e-20
TIMM10	3.90693e-12	0.407014	0.839	0.682	7.36378e-08	2.12525e-20	0.53489	0.906	0.633	4.00567e-16	3.90693e-12	4.2505e-20
FCGRT	1.15155e-18	-0.65207	0.981	0.995	2.17044e-14	3.52928e-20	-0.732738	0.976	0.994	6.65199e-16	1.15155e-18	7.05856e-20
CENPL	5.24339e-20	0.344359	0.503	0.196	9.88273e-16	8.51063e-20	0.42137	0.528	0.197	1.60408e-15	8.51063e-20	1.04868e-19
MZT1	6.39742e-20	0.673564	0.787	0.628	1.20579e-15	4.75473e-15	0.517949	0.866	0.689	8.96172e-11	4.75473e-15	1.27948e-19
SQSTM1	1.04076e-19	-0.640513	0.955	0.98	1.96163e-15	2.97438e-10	-0.398609	0.898	0.955	5.60611e-06	2.97438e-10	2.08152e-19
LSM4	3.93149e-16	0.500183	0.948	0.91	7.41008e-12	1.83601e-19	0.570091	0.937	0.934	3.4605e-15	3.93149e-16	3.67201e-19
OAF	3.91996e-10	0.511486	0.69	0.512	7.38834e-06	2.34439e-19	0.733681	0.795	0.467	4.41871e-15	3.91996e-10	4.68879e-19
MARCKS	2.34464e-19	-0.932444	0.787	0.912	4.41918e-15	2.63418e-05	-0.466741	0.504	0.657	0.496489	2.63418e-05	4.68928e-19
PSME2	1.90239e-11	0.371084	0.955	0.894	3.58562e-07	3.49212e-19	0.549267	0.961	0.883	6.58195e-15	1.90239e-11	6.98424e-19
MSR1	2.51727e-12	-0.785264	0.219	0.488	4.74455e-08	4.38171e-19	-1.10185	0.26	0.628	8.25864e-15	2.51727e-12	8.76342e-19
ATP6V0E1	3.51744e-18	-0.424283	0.994	0.996	6.62966e-14	5.30433e-19	-0.480238	1	0.996	9.9976e-15	3.51744e-18	1.06087e-18
RPL37	4.23467e-09	-0.251436	1	0.999	7.9815e-05	7.68961e-19	-0.416538	1	0.999	1.44934e-14	4.23467e-09	1.53792e-18
RAC2	8.07283e-19	0.651653	0.955	0.889	1.52157e-14	3.79575e-13	0.578003	0.984	0.917	7.15422e-09	3.79575e-13	1.61457e-18
POC1A	3.01629e-16	0.300041	0.523	0.232	5.6851e-12	1.044e-18	0.366195	0.551	0.221	1.96773e-14	3.01629e-16	2.088e-18
RPL39L	3.10871e-17	0.391555	0.606	0.3	5.85931e-13	1.05089e-18	0.421813	0.669	0.323	1.98072e-14	3.10871e-17	2.10178e-18
RPL39	1.70753e-14	-0.371875	0.994	0.999	3.21835e-10	1.05373e-18	-0.448873	0.992	0.999	1.98608e-14	1.70753e-14	2.10747e-18
ITGB3BP	9.1053e-11	0.259779	0.458	0.236	1.71617e-06	1.14735e-18	0.300449	0.551	0.212	2.16252e-14	9.1053e-11	2.29469e-18
DCTN3	2.91588e-11	0.438731	0.968	0.942	5.49585e-07	1.68474e-18	0.553663	0.984	0.943	3.17539e-14	2.91588e-11	3.36947e-18
RPL34	1.04359e-13	-0.341778	1	0.999	1.96697e-09	1.8949e-18	-0.448736	1	0.999	3.5715e-14	1.04359e-13	3.78979e-18
HYI	2.57342e-18	0.527756	0.89	0.66	4.85038e-14	1.24668e-15	0.513092	0.898	0.678	2.34975e-11	1.24668e-15	5.14684e-18
MIS18BP1	2.84832e-18	0.447622	0.671	0.349	5.36851e-14	1.54454e-16	0.604512	0.764	0.461	2.91116e-12	1.54454e-16	5.69663e-18
LSM3	2.17555e-12	0.364956	0.942	0.911	4.10048e-08	3.99767e-18	0.514195	0.976	0.91	7.53482e-14	2.17555e-12	7.99535e-18
MYBPH	1.77328e-14	0.418915	0.477	0.216	3.34228e-10	4.20128e-18	0.58628	0.567	0.251	7.91856e-14	1.77328e-14	8.40255e-18
SNRPB	2.63199e-09	0.295976	0.916	0.824	4.96078e-05	4.54298e-18	0.500741	0.945	0.788	8.56261e-14	2.63199e-09	9.08596e-18
RPA3	5.49968e-18	0.443766	0.781	0.475	1.03658e-13	8.16968e-18	0.48624	0.787	0.48	1.53982e-13	8.16968e-18	1.09994e-17
SRP9	5.93703e-18	0.407476	1	0.983	1.11901e-13	4.81572e-15	0.384939	0.992	0.99	9.07667e-11	4.81572e-15	1.18741e-17
CHCHD2	1.00882e-16	0.374154	1	0.998	1.90142e-12	6.75418e-18	0.366509	1	0.999	1.27303e-13	1.00882e-16	1.35084e-17
RPS18	4.99862e-11	-0.277706	1	1	9.42141e-07	7.70655e-18	-0.402057	1	1	1.45253e-13	4.99862e-11	1.54131e-17
TECR	1.12205e-09	0.372997	0.865	0.814	2.11484e-05	9.26626e-18	0.548965	0.945	0.81	1.7465e-13	1.12205e-09	1.85325e-17
REEP4	1.26522e-17	0.361782	0.555	0.259	2.38468e-13	4.21644e-15	0.473697	0.638	0.377	7.94714e-11	4.21644e-15	2.53043e-17
LBR	1.38557e-17	0.536624	0.677	0.398	2.61153e-13	4.72854e-14	0.548954	0.764	0.502	8.91235e-10	4.72854e-14	2.77115e-17
RPS12	2.21587e-09	-0.274413	1	1	4.17648e-05	1.50865e-17	-0.449769	1	1	2.8435e-13	2.21587e-09	3.01729e-17
GDF15	1.84141e-17	0.477331	0.413	0.147	3.47068e-13	4.84472e-05	0.254566	0.394	0.249	0.913132	4.84472e-05	3.68281e-17
CMC2	2.17568e-17	0.371521	0.774	0.461	4.10072e-13	3.53658e-16	0.426249	0.732	0.428	6.66574e-12	3.53658e-16	4.35135e-17
IFNGR2	2.24196e-17	-0.606692	0.871	0.962	4.22565e-13	3.95747e-10	-0.443948	0.646	0.809	7.45903e-06	3.95747e-10	4.48392e-17
COX5B	2.26198e-17	1.0519	0.974	0.98	4.26337e-13	5.48065e-07	0.884861	0.992	0.983	0.0103299	5.48065e-07	4.52395e-17
CKAP5	2.67946e-17	0.385513	0.561	0.268	5.05024e-13	1.08241e-15	0.461978	0.63	0.325	2.04013e-11	1.08241e-15	5.35891e-17
LMO4	3.44717e-17	1.56292	0.794	0.588	6.49722e-13	2.04866e-13	1.58079	0.764	0.547	3.86131e-09	2.04866e-13	6.89433e-17
CCL3	3.48748e-17	-2.04609	0.877	0.935	6.5732e-13	7.69641e-08	-0.649219	0.205	0.422	0.00145062	7.69641e-08	6.97496e-17
PRDX6	3.24839e-13	0.588581	1	0.984	6.12256e-09	3.65641e-17	0.600073	0.984	0.98	6.89161e-13	3.24839e-13	7.31283e-17
KCTD9	4.76516e-09	0.274724	0.561	0.359	8.98138e-05	3.77137e-17	0.429227	0.654	0.341	7.10828e-13	4.76516e-09	7.54274e-17
HMGA1	4.32145e-17	0.713948	0.994	0.956	8.14508e-13	3.43713e-07	0.430611	0.976	0.952	0.00647831	3.43713e-07	8.64291e-17
HYLS1	1.10608e-11	0.307395	0.419	0.203	2.08473e-07	5.1102e-17	0.382124	0.488	0.198	9.63171e-13	1.10608e-11	1.02204e-16
CD82	8.28724e-08	0.330199	0.697	0.531	0.00156198	5.13536e-17	0.471155	0.669	0.344	9.67914e-13	8.28724e-08	1.02707e-16
SAT1	5.26131e-17	-1.14446	0.832	0.934	9.91652e-13	7.10756e-17	-1.14875	0.74	0.879	1.33963e-12	7.10756e-17	1.05226e-16
CD70	7.1347e-12	0.482813	0.819	0.619	1.34475e-07	6.7727e-17	0.73171	0.74	0.428	1.27652e-12	7.1347e-12	1.35454e-16
TMSB4X	4.6542e-14	-0.413719	1	1	8.77223e-10	6.92271e-17	-0.510137	1	1	1.30479e-12	4.6542e-14	1.38454e-16
MT2A	7.84147e-09	0.543105	0.768	0.611	0.000147796	7.16447e-17	1.04577	0.74	0.43	1.35036e-12	7.84147e-09	1.43289e-16
PSMB8	7.35763e-17	0.425293	0.994	0.947	1.38677e-12	2.97212e-15	0.421847	0.992	0.961	5.60185e-11	2.97212e-15	1.47153e-16
HOMER2	7.43202e-17	0.451468	0.606	0.296	1.40079e-12	8.50135e-10	0.434082	0.496	0.264	1.60233e-05	8.50135e-10	1.4864e-16
FAM63B	1.2629e-16	0.40109	0.645	0.325	2.38031e-12	1.82198e-07	0.335292	0.638	0.428	0.00343407	1.82198e-07	2.5258e-16
EEF1A1	2.4312e-09	-0.255536	1	1	4.58233e-05	1.4465e-16	-0.418025	1	1	2.72637e-12	2.4312e-09	2.89301e-16
CHEK1	8.7761e-13	0.281933	0.535	0.261	1.65412e-08	2.11754e-16	0.357209	0.559	0.237	3.99113e-12	8.7761e-13	4.23508e-16
CCSAP	2.18288e-16	0.324427	0.497	0.218	4.11429e-12	1.66206e-08	0.37261	0.535	0.325	0.000313264	1.66206e-08	4.36576e-16
ST3GAL4	6.66244e-16	0.641351	0.787	0.63	1.25574e-11	2.19416e-16	0.772081	0.78	0.555	4.13555e-12	6.66244e-16	4.38832e-16
GADD45A	7.88665e-08	0.36587	0.748	0.577	0.00148648	2.25912e-16	0.688016	0.756	0.488	4.25799e-12	7.88665e-08	4.51824e-16
PTPN7	6.22229e-12	0.444401	0.884	0.777	1.17278e-07	2.54328e-16	0.552642	0.945	0.799	4.79357e-12	6.22229e-12	5.08655e-16
GYPC	4.06556e-09	-0.381097	0.935	0.989	7.66277e-05	2.7252e-16	-0.626359	0.953	0.978	5.13646e-12	4.06556e-09	5.45041e-16
ANP32B	2.00987e-11	0.360616	0.935	0.844	3.78821e-07	3.72687e-16	0.500302	0.945	0.856	7.0244e-12	2.00987e-11	7.45374e-16
RP11-20G13.3	4.06529e-16	0.387115	0.252	0.07	7.66227e-12	2.14163e-15	0.360406	0.205	0.044	4.03654e-11	2.14163e-15	8.13059e-16
CEP57L1	4.20797e-15	0.322938	0.471	0.213	7.93117e-11	6.02545e-16	0.363003	0.575	0.263	1.13568e-11	4.20797e-15	1.20509e-15
SRSF3	2.53069e-12	0.376856	0.974	0.954	4.76985e-08	6.08735e-16	0.570036	0.976	0.947	1.14734e-11	2.53069e-12	1.21747e-15
ATP6V1F	1.12633e-06	-0.253478	0.974	0.98	0.0212291	7.70888e-16	-0.46544	0.992	0.99	1.45297e-11	1.12633e-06	1.54178e-15
RUVBL2	1.71511e-13	0.371758	0.697	0.442	3.23264e-09	8.35111e-16	0.432627	0.724	0.427	1.57402e-11	1.71511e-13	1.67022e-15
PSMB9	8.60314e-08	0.361494	0.832	0.746	0.00162152	9.05313e-16	0.524479	0.937	0.779	1.70633e-11	8.60314e-08	1.81063e-15
TUBG1	2.07419e-10	0.275464	0.587	0.343	3.90944e-06	1.12261e-15	0.395617	0.685	0.371	2.11589e-11	2.07419e-10	2.24522e-15
VDAC3	2.8471e-13	0.397575	0.935	0.873	5.36622e-09	1.31013e-15	0.473753	0.945	0.896	2.46933e-11	2.8471e-13	2.62026e-15
ATP6V1G1	9.62434e-08	-0.254853	0.948	0.981	0.001814	1.47067e-15	-0.433775	0.976	0.988	2.77192e-11	9.62434e-08	2.94134e-15
MAFB	3.0488e-07	-0.494717	0.316	0.485	0.00574639	1.62678e-15	-0.877545	0.425	0.706	3.06615e-11	3.0488e-07	3.25355e-15
TUBA1A	2.01605e-15	0.576	0.768	0.516	3.79986e-11	1.55868e-07	0.444137	0.811	0.65	0.00293779	1.55868e-07	4.03211e-15
HMGN1	2.03778e-15	0.418878	0.981	0.952	3.84081e-11	1.31963e-10	0.427014	0.969	0.955	2.48724e-06	1.31963e-10	4.07557e-15
TCIRG1	9.46389e-08	-0.366359	0.781	0.844	0.00178375	2.31909e-15	-0.549495	0.756	0.907	4.37102e-11	9.46389e-08	4.63818e-15
COX8A	3.26907e-15	0.363254	0.987	0.987	6.16155e-11	4.76544e-13	0.363251	0.969	0.982	8.9819e-09	4.76544e-13	6.53815e-15
CALM1	3.77651e-15	0.418462	1	0.991	7.11796e-11	5.31697e-06	0.263982	0.992	0.996	0.100214	5.31697e-06	7.55301e-15
IL4I1	4.6882e-15	-0.689143	0.748	0.871	8.83632e-11	4.62622e-13	-0.651843	0.362	0.64	8.71949e-09	4.62622e-13	9.3764e-15
KIF5B	8.08699e-14	0.417207	0.968	0.948	1.52424e-09	5.56041e-15	0.501892	0.969	0.96	1.04803e-10	8.08699e-14	1.11208e-14
UBB	2.24079e-07	0.276688	0.994	0.988	0.00422344	6.03945e-15	0.528207	0.992	0.988	1.13832e-10	2.24079e-07	1.20789e-14
ANXA5	6.28204e-15	-0.532901	0.942	0.973	1.18404e-10	2.37479e-11	-0.448558	0.961	0.967	4.476e-07	2.37479e-11	1.25641e-14
RANGAP1	3.78847e-11	0.263518	0.542	0.3	7.14051e-07	6.83358e-15	0.313718	0.559	0.258	1.28799e-10	3.78847e-11	1.36672e-14
CSTB	9.55789e-12	-0.595058	0.987	0.994	1.80147e-07	9.07638e-15	-0.747119	1	0.994	1.71072e-10	9.55789e-12	1.81528e-14
HNRNPA1	2.12866e-12	0.375267	0.981	0.983	4.01209e-08	9.67918e-15	0.441828	0.992	0.974	1.82433e-10	2.12866e-12	1.93584e-14
SEPN1	9.89434e-15	0.515321	0.742	0.503	1.86489e-10	3.53388e-08	0.457891	0.701	0.542	0.000666066	3.53388e-08	1.97887e-14
TPT1	2.0007e-10	-0.259153	1	1	3.77092e-06	1.10407e-14	-0.373807	1	1	2.08096e-10	2.0007e-10	2.20815e-14
KRR1	9.85531e-07	0.357414	0.852	0.762	0.0185753	1.27866e-14	0.550173	0.929	0.756	2.41001e-10	9.85531e-07	2.55731e-14
TPI1	2.29135e-14	0.430829	0.981	0.96	4.31875e-10	5.26123e-07	0.262191	0.969	0.976	0.00991637	5.26123e-07	4.58271e-14
DEK	6.35792e-07	0.312691	0.806	0.7	0.0119834	2.34674e-14	0.521022	0.827	0.617	4.42314e-10	6.35792e-07	4.69349e-14
GPNMB	4.79802e-07	-0.444537	0.619	0.732	0.0090433	2.89053e-14	-0.788979	0.591	0.813	5.44806e-10	4.79802e-07	5.78105e-14
CYCS	3.98759e-06	0.292608	0.948	0.956	0.075158	3.26575e-14	0.522058	0.976	0.932	6.15528e-10	3.98759e-06	6.5315e-14
HDGF	2.7705e-07	0.289613	0.955	0.934	0.00522183	3.90603e-14	0.470046	0.953	0.9	7.36209e-10	2.7705e-07	7.81206e-14
FSCN1	4.54504e-10	0.343915	0.981	0.871	8.56648e-06	3.95141e-14	0.492168	0.906	0.806	7.44762e-10	4.54504e-10	7.90282e-14
KCNMA1	3.98856e-14	0.344579	0.342	0.126	7.51764e-10	8.10609e-08	0.420935	0.276	0.116	0.00152784	8.10609e-08	7.97713e-14
PLIN3	4.25838e-14	0.459815	0.916	0.786	8.02619e-10	1.77853e-10	0.471915	0.921	0.868	3.35218e-06	1.77853e-10	8.51675e-14
SENP6	8.60062e-07	0.290402	0.742	0.561	0.0162104	4.94343e-14	0.47349	0.866	0.581	9.31737e-10	8.60062e-07	9.88686e-14
CD14	1.55462e-07	-0.726367	0.187	0.389	0.00293014	5.92245e-14	-1.21053	0.22	0.527	1.11626e-09	1.55462e-07	1.18449e-13
ZNF684	5.93501e-14	0.438321	0.819	0.627	1.11863e-09	1.22559e-12	0.465111	0.85	0.635	2.31e-08	1.22559e-12	1.187e-13
LGALS3	6.70369e-14	0.968845	0.994	0.952	1.26351e-09	1.78039e-10	1.43138	0.961	0.913	3.35569e-06	1.78039e-10	1.34074e-13
LAPTM4A	5.39575e-12	-0.480404	0.748	0.843	1.01699e-07	8.27802e-14	-0.568355	0.858	0.895	1.56024e-09	5.39575e-12	1.6556e-13
BCL2L12	4.14194e-11	0.299442	0.568	0.335	7.80672e-07	8.96564e-14	0.36496	0.622	0.336	1.68984e-09	4.14194e-11	1.79313e-13
TMEM160	1.07495e-13	0.355838	0.948	0.866	2.02606e-09	8.25868e-13	0.425345	0.921	0.883	1.5566e-08	8.25868e-13	2.1499e-13
PPIH	1.00247e-11	0.402514	0.929	0.848	1.88945e-07	1.456e-13	0.452487	0.929	0.848	2.74428e-09	1.00247e-11	2.91201e-13
NINJ1	9.04824e-12	-0.558026	0.942	0.96	1.70541e-07	1.80451e-13	-0.562923	0.646	0.826	3.40115e-09	9.04824e-12	3.60903e-13
SERTAD2	1.37374e-06	0.297979	0.626	0.456	0.0258923	1.84875e-13	0.34083	0.575	0.269	3.48452e-09	1.37374e-06	3.6975e-13
NASP	5.76628e-08	0.250586	0.89	0.777	0.00108683	1.94292e-13	0.367965	0.945	0.788	3.66202e-09	5.76628e-08	3.88584e-13
GTF2A2	3.65244e-10	0.374785	0.845	0.751	6.88413e-06	2.0622e-13	0.454044	0.882	0.739	3.88683e-09	3.65244e-10	4.1244e-13
PCMT1	2.78621e-11	0.394413	0.858	0.741	5.25144e-07	2.16296e-13	0.45644	0.921	0.774	4.07675e-09	2.78621e-11	4.32592e-13
DUSP1	3.28586e-08	-0.540917	0.716	0.819	0.000619318	2.22738e-13	-0.731859	0.496	0.756	4.19816e-09	3.28586e-08	4.45476e-13
BID	1.93523e-12	-0.450111	0.832	0.946	3.64753e-08	2.35268e-13	-0.469694	0.858	0.928	4.43433e-09	1.93523e-12	4.70535e-13
C9orf142	7.19966e-09	0.331623	0.89	0.824	0.000135699	2.39377e-13	0.4486	0.898	0.814	4.51178e-09	7.19966e-09	4.78755e-13
DCAF7	2.58372e-13	0.440349	0.813	0.602	4.8698e-09	2.24423e-06	0.343295	0.795	0.68	0.0422993	2.24423e-06	5.16744e-13
IL1B	2.59311e-13	-2.19945	0.658	0.789	4.88749e-09	0.106242	-0.295225	0.094	0.144	1	0.106242	5.18621e-13
COX7A2	4.66093e-11	0.292915	1	0.998	8.78492e-07	2.67015e-13	0.336587	0.984	0.989	5.03269e-09	4.66093e-11	5.34029e-13
CD52	2.84129e-13	0.738643	0.961	0.918	5.35527e-09	8.73165e-13	0.868228	0.969	0.913	1.64574e-08	8.73165e-13	5.68259e-13
EMILIN2	1.93889e-05	-0.288234	0.613	0.709	0.365442	3.00589e-13	-0.568623	0.598	0.784	5.6655e-09	1.93889e-05	6.01178e-13
CRNDE	3.25163e-13	0.431626	0.813	0.617	6.12867e-09	7.27862e-12	0.43953	0.811	0.626	1.37187e-07	7.27862e-12	6.50326e-13
SNRPA1	3.01197e-07	0.262375	0.852	0.704	0.00567695	3.32534e-13	0.435252	0.843	0.676	6.26759e-09	3.01197e-07	6.65067e-13
RBX1	1.5772e-08	0.299758	0.974	0.94	0.000297272	3.40527e-13	0.377271	0.976	0.925	6.41825e-09	1.5772e-08	6.81054e-13
RBM8A	1.67679e-08	0.301415	0.968	0.959	0.000316041	3.82743e-13	0.407914	0.976	0.953	7.21395e-09	1.67679e-08	7.65487e-13
NDUFB11	4.21169e-13	0.373737	0.994	0.981	7.93819e-09	7.27828e-08	0.279581	0.984	0.977	0.00137181	7.27828e-08	8.42338e-13
SRGN	5.3806e-13	-0.607878	0.987	0.989	1.01414e-08	1.0704e-10	-0.589641	0.992	0.986	2.01748e-06	1.0704e-10	1.07612e-12
XRCC6	4.24162e-07	0.253316	0.942	0.917	0.00799461	5.39343e-13	0.374075	0.976	0.926	1.01655e-08	4.24162e-07	1.07869e-12
FABP5	1.41797e-07	-0.408317	1	0.995	0.00267258	6.36641e-13	-0.744069	0.992	0.998	1.19994e-08	1.41797e-07	1.27328e-12
YWHAQ	7.82013e-13	0.493507	0.929	0.883	1.47394e-08	1.41644e-12	0.513961	0.945	0.878	2.6697e-08	1.41644e-12	1.56403e-12
SLC29A1	6.46823e-11	0.400038	0.419	0.205	1.21913e-06	8.94119e-13	0.272748	0.449	0.192	1.68524e-08	6.46823e-11	1.78824e-12
MRPS6	2.37996e-09	0.505347	0.865	0.756	4.48575e-05	9.06921e-13	0.664499	0.89	0.747	1.70937e-08	2.37996e-09	1.81384e-12
EXOSC8	1.51315e-10	0.35519	0.613	0.39	2.85198e-06	9.45933e-13	0.416313	0.669	0.405	1.78289e-08	1.51315e-10	1.89187e-12
FDPS	1.73048e-11	0.362983	0.948	0.843	3.26161e-07	1.02388e-12	0.443039	0.937	0.886	1.9298e-08	1.73048e-11	2.04775e-12
FOS	0.001511	-0.36283	0.748	0.815	1	1.04544e-12	-0.687913	0.669	0.841	1.97044e-08	0.001511	2.09088e-12
CNIH4	1.14741e-12	0.380918	0.935	0.895	2.16264e-08	2.46978e-10	0.36658	0.929	0.925	4.65504e-06	2.46978e-10	2.29482e-12
DYNLL1	1.22919e-12	0.335256	1	0.996	2.31677e-08	3.49917e-07	0.266758	1	0.999	0.00659523	3.49917e-07	2.45837e-12
PSMC3	5.06113e-11	0.347467	0.923	0.856	9.53922e-07	1.40596e-12	0.403771	0.937	0.847	2.64995e-08	5.06113e-11	2.81192e-12
CTSL	1.29073e-08	-0.765729	0.871	0.899	0.000243277	1.47284e-12	-0.994259	0.929	0.947	2.77601e-08	1.29073e-08	2.94568e-12
PPIA	2.9073e-10	0.274587	1	1	5.47967e-06	1.5639e-12	0.30042	1	1	2.94765e-08	2.9073e-10	3.12781e-12
CACYBP	1.8445e-12	0.378672	0.91	0.816	3.4765e-08	3.25004e-09	0.303325	0.953	0.909	6.12567e-05	3.25004e-09	3.68899e-12
POLR2K	1.86978e-12	0.415148	0.916	0.879	3.52417e-08	3.81664e-11	0.370916	0.961	0.874	7.19361e-07	3.81664e-11	3.73957e-12
RBMX	5.0791e-08	0.344324	0.871	0.742	0.000957308	2.25131e-12	0.419439	0.89	0.765	4.24327e-08	5.0791e-08	4.50263e-12
NDUFS6	2.85287e-12	0.361846	0.968	0.946	5.3771e-08	4.5898e-08	0.32654	0.976	0.947	0.000865085	4.5898e-08	5.70575e-12
BARD1	7.12403e-10	0.263871	0.51	0.265	1.34274e-05	3.07863e-12	0.317334	0.559	0.278	5.8026e-08	7.12403e-10	6.15726e-12
LDHA	3.12034e-12	0.486802	0.987	0.956	5.88121e-08	2.51293e-09	0.466445	0.984	0.97	4.73637e-05	2.51293e-09	6.24067e-12
SCLT1	2.80635e-10	0.265997	0.465	0.254	5.28941e-06	3.50341e-12	0.299784	0.488	0.233	6.60323e-08	2.80635e-10	7.00682e-12
MRPL51	3.52305e-12	0.380867	0.832	0.668	6.64024e-08	3.15966e-08	0.29567	0.85	0.705	0.000595533	3.15966e-08	7.0461e-12
ATP5F1	3.58312e-12	0.324542	0.981	0.969	6.75347e-08	3.13717e-11	0.368625	0.976	0.981	5.91294e-07	3.13717e-11	7.16624e-12
NDUFS3	3.94535e-12	0.437301	0.871	0.762	7.43619e-08	3.07841e-05	0.40356	0.858	0.82	0.580219	3.07841e-05	7.89069e-12
PIN1	6.95379e-12	0.403218	0.923	0.808	1.31065e-07	4.169e-12	0.405719	0.937	0.82	7.85773e-08	6.95379e-12	8.338e-12
SAE1	1.10716e-07	0.266308	0.632	0.443	0.00208677	4.85499e-12	0.434097	0.709	0.48	9.15069e-08	1.10716e-07	9.70999e-12
CYTIP	4.83362e-09	-0.42315	0.316	0.539	9.11041e-05	4.97227e-12	-0.528582	0.315	0.614	9.37173e-08	4.83362e-09	9.94453e-12
TDO2	0.000110198	-0.921066	0.458	0.556	1	5.96694e-12	-1.61018	0.378	0.63	1.12465e-07	0.000110198	1.19339e-11
DBF4	6.05257e-12	0.310596	0.555	0.299	1.14079e-07	8.01218e-10	0.348036	0.535	0.312	1.51014e-05	8.01218e-10	1.21051e-11
CTSC	7.7215e-09	-0.523207	0.865	0.906	0.000145535	6.10469e-12	-0.809521	0.906	0.945	1.15061e-07	7.7215e-09	1.22094e-11
SNRPC	6.57025e-12	0.350344	0.942	0.859	1.23836e-07	1.30778e-11	0.365445	0.969	0.882	2.46491e-07	1.30778e-11	1.31405e-11
ATP5G3	6.86336e-12	0.415794	1	0.992	1.29361e-07	1.02875e-08	0.385838	0.984	0.994	0.000193898	1.02875e-08	1.37267e-11
LRRFIP1	7.63863e-12	0.368858	0.974	0.956	1.43973e-07	2.6194e-09	0.383488	0.992	0.978	4.93705e-05	2.6194e-09	1.52773e-11
LY96	8.45175e-12	-0.388462	0.168	0.44	1.59299e-07	7.9531e-12	-0.460441	0.228	0.513	1.499e-07	8.45175e-12	1.59062e-11
MID1IP1	9.42113e-06	-0.387099	0.529	0.658	0.177569	8.10475e-12	-0.569429	0.63	0.803	1.52758e-07	9.42113e-06	1.62095e-11
GAL	2.63673e-09	0.934894	0.665	0.492	4.9697e-05	8.42355e-12	1.17692	0.685	0.455	1.58767e-07	2.63673e-09	1.68471e-11
UBALD2	9.32601e-07	0.366633	0.819	0.75	0.0175777	9.9157e-12	0.474544	0.874	0.749	1.86891e-07	9.32601e-07	1.98314e-11
PARP1	1.05189e-11	0.464313	0.974	0.935	1.9826e-07	2.59447e-08	0.426642	0.976	0.955	0.000489006	2.59447e-08	2.10378e-11
TNFAIP8L3	1.09778e-11	0.424274	0.277	0.104	2.0691e-07	4.76417e-06	0.516388	0.299	0.166	0.0897951	4.76417e-06	2.19556e-11
RABL6	5.72496e-07	0.262631	0.929	0.869	0.0107904	1.1112e-11	0.404327	0.929	0.89	2.09439e-07	5.72496e-07	2.2224e-11
RHOG	1.29054e-11	-0.44691	0.852	0.942	2.43241e-07	0.000171811	-0.254473	0.803	0.868	1	0.000171811	2.58108e-11
BANF1	1.56469e-07	0.290438	0.91	0.838	0.00294913	1.42871e-11	0.381746	0.937	0.836	2.69283e-07	1.56469e-07	2.85742e-11
CYP19A1	1.9037e-11	0.453333	0.458	0.231	3.58809e-07	1.83487e-06	0.477811	0.402	0.243	0.0345836	1.83487e-06	3.8074e-11
SETD8	1.95135e-11	0.291849	0.69	0.441	3.67791e-07	5.36943e-08	0.29677	0.685	0.479	0.00101203	5.36943e-08	3.90271e-11
CST3	2.07288e-09	-0.31565	0.994	0.998	3.90696e-05	2.07686e-11	-0.375356	1	0.999	3.91447e-07	2.07288e-09	4.15372e-11
PMAIP1	5.75513e-11	0.494985	0.865	0.677	1.08473e-06	2.32723e-11	0.463338	0.74	0.483	4.38637e-07	5.75513e-11	4.65447e-11
HNRNPA3	2.04192e-07	0.265794	0.987	0.939	0.0038486	3.75196e-11	0.416104	0.984	0.943	7.07169e-07	2.04192e-07	7.50392e-11
CXXC5	4.067e-11	0.384694	0.968	0.92	7.66548e-07	2.6313e-10	0.424537	0.976	0.912	4.95948e-06	2.6313e-10	8.134e-11
MS4A7	6.95062e-10	-0.464222	0.697	0.881	1.31005e-05	4.16397e-11	-0.49911	0.724	0.909	7.84825e-07	6.95062e-10	8.32794e-11
QPRT	2.1032e-05	-0.321556	0.813	0.855	0.396411	4.39847e-11	-0.489944	0.874	0.909	8.29024e-07	2.1032e-05	8.79695e-11
HINT2	4.85844e-11	0.413543	0.729	0.537	9.15719e-07	1.11676e-06	0.266222	0.756	0.58	0.0210486	1.11676e-06	9.71688e-11
ALKBH7	5.11686e-07	-0.293351	0.632	0.75	0.00964426	5.53614e-11	-0.407956	0.685	0.831	1.04345e-06	5.11686e-07	1.10723e-10
ERH	1.49157e-07	0.253041	0.955	0.933	0.00281132	5.64753e-11	0.34706	0.976	0.937	1.06445e-06	1.49157e-07	1.12951e-10
GPAA1	2.67106e-08	0.326083	0.948	0.933	0.000503441	5.77716e-11	0.393314	0.992	0.942	1.08888e-06	2.67106e-08	1.15543e-10
ARID3A	6.31933e-11	0.360795	0.542	0.315	1.19107e-06	3.04787e-05	0.261594	0.551	0.384	0.574463	3.04787e-05	1.26387e-10
RNF130	8.07289e-07	-0.323794	0.774	0.82	0.0152158	7.27036e-11	-0.460788	0.795	0.872	1.37032e-06	8.07289e-07	1.45407e-10
MRPL37	8.27328e-06	0.260542	0.89	0.846	0.155935	7.38916e-11	0.372157	0.937	0.836	1.39271e-06	8.27328e-06	1.47783e-10
RILPL2	8.79165e-11	-0.401701	0.787	0.903	1.65705e-06	3.15859e-08	-0.356744	0.654	0.794	0.000595332	3.15859e-08	1.75833e-10
PLEKHA2	9.98195e-11	0.396222	0.51	0.287	1.8814e-06	0.00111733	0.270179	0.622	0.489	1	0.00111733	1.99639e-10
EFHD2	4.24411e-06	-0.266669	0.819	0.893	0.0799929	1.10375e-10	-0.386404	0.811	0.887	2.08035e-06	4.24411e-06	2.2075e-10
GRK6	1.22322e-10	0.278442	0.548	0.325	2.30553e-06	3.01157e-09	0.309923	0.606	0.369	5.67621e-05	3.01157e-09	2.44644e-10
PRDX2	1.22788e-10	0.396591	0.981	0.922	2.31431e-06	2.37221e-05	0.307593	0.976	0.927	0.447115	2.37221e-05	2.45576e-10
ATP5B	1.28431e-10	0.36109	0.994	0.973	2.42067e-06	3.99048e-10	0.419267	0.984	0.983	7.52126e-06	3.99048e-10	2.56862e-10
HSPB1	1.4399e-10	0.426903	0.981	0.942	2.71392e-06	2.1821e-08	0.394847	0.992	0.959	0.000411283	2.1821e-08	2.8798e-10
SPTBN1	1.50293e-10	0.368997	0.426	0.218	2.83272e-06	2.86512e-10	0.370777	0.472	0.239	5.40017e-06	2.86512e-10	3.00586e-10
NAP1L4	6.5511e-06	0.272858	0.774	0.648	0.123475	1.61503e-10	0.338228	0.827	0.646	3.04402e-06	6.5511e-06	3.23007e-10
JUNB	1.19324e-05	-0.250713	0.91	0.928	0.224902	1.70766e-10	-0.609318	0.709	0.84	3.21861e-06	1.19324e-05	3.41533e-10
RHEB	3.13573e-10	0.328177	0.968	0.939	5.91022e-06	1.78195e-10	0.433828	0.969	0.948	3.35862e-06	3.13573e-10	3.5639e-10
JUP	2.12811e-10	0.300875	0.374	0.17	4.01107e-06	4.42799e-09	0.269219	0.291	0.115	8.34588e-05	4.42799e-09	4.25623e-10
GPR183	2.5406e-10	-0.533817	0.477	0.689	4.78853e-06	3.44391e-09	-0.438049	0.457	0.707	6.49109e-05	3.44391e-09	5.08121e-10
SLC25A5	2.24342e-09	0.321103	0.994	0.985	4.22839e-05	2.80722e-10	0.340005	0.992	0.988	5.29104e-06	2.24342e-09	5.61443e-10
NPC2	5.25367e-08	-0.367138	0.987	0.989	0.000990212	3.19495e-10	-0.501504	0.992	0.991	6.02185e-06	5.25367e-08	6.38991e-10
PLXDC2	1.83891e-05	-0.316815	0.768	0.809	0.346598	3.66131e-10	-0.459382	0.748	0.878	6.90084e-06	1.83891e-05	7.32262e-10
TUBA4A	8.47971e-08	0.36568	0.568	0.368	0.00159825	3.72331e-10	0.514101	0.685	0.443	7.01769e-06	8.47971e-08	7.44661e-10
TOMM40	4.06094e-06	0.270508	0.755	0.663	0.0765406	5.07867e-10	0.365193	0.819	0.642	9.57227e-06	4.06094e-06	1.01573e-09
RNF13	1.04654e-07	-0.322733	0.581	0.726	0.00197252	5.46204e-10	-0.458553	0.677	0.776	1.02948e-05	1.04654e-07	1.09241e-09
AGT	5.98206e-10	-0.40202	0.381	0.62	1.1275e-05	3.31839e-06	-0.326868	0.512	0.69	0.0625449	3.31839e-06	1.19641e-09
TGFBI	1.76147e-05	-0.356946	0.606	0.754	0.332003	7.28264e-10	-0.597563	0.677	0.821	1.37263e-05	1.76147e-05	1.45653e-09
CDK5RAP2	5.34571e-09	0.263911	0.51	0.313	0.000100756	7.85717e-10	0.341621	0.567	0.321	1.48092e-05	5.34571e-09	1.57143e-09
BSG	2.18449e-08	0.261662	0.994	0.997	0.000411732	8.37868e-10	0.393704	0.992	0.998	1.57921e-05	2.18449e-08	1.67574e-09
CD68	2.08134e-08	-0.552983	0.742	0.838	0.000392291	8.51492e-10	-0.615321	0.756	0.887	1.60489e-05	2.08134e-08	1.70298e-09
MYOZ1	8.71523e-10	0.27954	0.542	0.305	1.64265e-05	2.31455e-08	0.283382	0.575	0.329	0.000436247	2.31455e-08	1.74305e-09
S100A16	2.3155e-09	0.76744	0.368	0.183	4.36426e-05	9.07366e-10	0.78203	0.378	0.171	1.7102e-05	2.3155e-09	1.81473e-09
DYNLT1	5.984e-09	-0.306997	0.839	0.912	0.000112786	9.33469e-10	-0.369818	0.85	0.927	1.7594e-05	5.984e-09	1.86694e-09
PLAUR	1.0428e-09	-0.518481	0.839	0.919	1.96547e-05	1.38545e-09	-0.627081	0.772	0.896	2.6113e-05	1.38545e-09	2.0856e-09
CHD4	1.04856e-09	0.333266	0.865	0.741	1.97632e-05	1.75345e-05	0.319497	0.827	0.755	0.33049	1.75345e-05	2.09711e-09
IVNS1ABP	2.34877e-09	-0.365061	0.394	0.589	4.42696e-05	1.05925e-09	-0.525707	0.535	0.675	1.99647e-05	2.34877e-09	2.1185e-09
GAMT	3.34958e-08	0.348006	0.877	0.772	0.000631329	1.06478e-09	0.403522	0.929	0.814	2.0069e-05	3.34958e-08	2.12956e-09
NTHL1	1.11149e-09	0.276712	0.523	0.3	2.09494e-05	8.65566e-07	0.265065	0.583	0.392	0.0163142	8.65566e-07	2.22298e-09
PCSK6	1.2157e-09	-0.401492	0.284	0.518	2.29136e-05	2.2372e-06	-0.380196	0.37	0.541	0.0421667	2.2372e-06	2.43141e-09
CYC1	1.30869e-06	0.273575	0.955	0.955	0.0246662	1.32171e-09	0.400394	0.945	0.926	2.49116e-05	1.30869e-06	2.64342e-09
RIMS3	0.00435314	-0.250422	0.342	0.43	1	1.41061e-09	-0.48595	0.323	0.553	2.65871e-05	0.00435314	2.82121e-09
MSRB2	2.27605e-06	-0.289048	0.639	0.746	0.042899	1.42786e-09	-0.36315	0.638	0.828	2.69123e-05	2.27605e-06	2.85572e-09
RPL23	2.33901e-07	-0.312734	0.981	0.989	0.00440856	1.46402e-09	-0.429644	0.969	0.996	2.75939e-05	2.33901e-07	2.92804e-09
AK1	1.59827e-09	0.550887	0.787	0.609	3.01242e-05	4.2449e-08	0.565093	0.85	0.674	0.000800079	4.2449e-08	3.19654e-09
PNOC	1.82556e-09	0.827	0.361	0.172	3.44082e-05	0.000178976	0.54999	0.252	0.136	1	0.000178976	3.65112e-09
PTMS	8.12756e-09	0.404064	0.903	0.808	0.000153188	1.91239e-09	0.385607	0.937	0.808	3.60447e-05	8.12756e-09	3.82478e-09
UBE2F	1.09898e-06	0.251134	0.826	0.657	0.0207136	1.99268e-09	0.334257	0.835	0.65	3.7558e-05	1.09898e-06	3.98536e-09
PTMA	6.56791e-09	0.275474	1	1	0.000123792	2.06837e-09	0.369028	1	1	3.89846e-05	6.56791e-09	4.13674e-09
C5AR1	8.4502e-08	-0.438745	0.252	0.456	0.00159269	2.22318e-09	-0.690513	0.276	0.507	4.19025e-05	8.4502e-08	4.44636e-09
SCCPDH	4.63313e-09	0.365875	0.845	0.721	8.73252e-05	2.30438e-09	0.399777	0.843	0.728	4.3433e-05	4.63313e-09	4.60876e-09
DCXR	2.3254e-09	0.321921	0.832	0.668	4.38291e-05	1.82547e-06	0.282541	0.85	0.73	0.0344064	1.82547e-06	4.65079e-09
RGCC	0.253516	-0.32783	0.658	0.701	1	2.35775e-09	-1.03273	0.827	0.88	4.44389e-05	0.253516	4.7155e-09
DNAJC1	1.26167e-05	0.26339	0.916	0.844	0.237799	2.64358e-09	0.418797	0.961	0.864	4.98262e-05	1.26167e-05	5.28716e-09
SSBP3	8.94621e-07	0.349244	0.813	0.676	0.0168618	3.09513e-09	0.378285	0.835	0.71	5.8337e-05	8.94621e-07	6.19026e-09
GPC3	8.3228e-09	0.422805	0.665	0.465	0.000156868	3.19452e-09	0.470823	0.646	0.412	6.02103e-05	8.3228e-09	6.38904e-09
KIF22	7.54575e-06	0.264486	0.684	0.511	0.142222	3.32807e-09	0.370765	0.756	0.562	6.27275e-05	7.54575e-06	6.65615e-09
EIF4G2	3.3665e-09	0.255497	0.994	0.983	6.34518e-05	2.14162e-06	0.271281	0.992	0.985	0.0403652	2.14162e-06	6.733e-09
EGR2	1.58781e-05	0.286264	0.361	0.231	0.299271	3.52548e-09	0.3631	0.315	0.137	6.64483e-05	1.58781e-05	7.05096e-09
MRPS18A	4.09423e-09	0.379636	0.735	0.567	7.7168e-05	0.000965431	0.287315	0.693	0.607	1	0.000965431	8.18845e-09
CCT5	2.0193e-05	0.251241	0.916	0.886	0.380597	4.21385e-09	0.348388	0.953	0.877	7.94227e-05	2.0193e-05	8.42771e-09
IFI27L1	1.04074e-06	0.271056	0.574	0.404	0.0196159	4.45401e-09	0.329615	0.614	0.39	8.39491e-05	1.04074e-06	8.90802e-09
MAP3K7CL	4.57523e-09	0.856887	0.406	0.214	8.62339e-05	0.00332843	0.385888	0.323	0.221	1	0.00332843	9.15045e-09
SPHK1	7.68432e-07	-0.375869	0.406	0.564	0.0144834	4.58152e-09	-0.456017	0.37	0.588	8.63524e-05	7.68432e-07	9.16303e-09
WDR34	5.1658e-09	0.2758	0.542	0.331	9.7365e-05	2.00073e-08	0.271355	0.567	0.336	0.000377097	2.00073e-08	1.03316e-08
COTL1	1.23074e-05	-0.285996	0.955	0.979	0.231971	5.73709e-09	-0.418363	0.921	0.987	0.000108133	1.23074e-05	1.14742e-08
HMGB3	5.789e-09	0.29704	0.774	0.618	0.000109111	4.35024e-06	0.27285	0.803	0.641	0.0819933	4.35024e-06	1.1578e-08
CFD	5.33335e-08	-0.482381	0.871	0.938	0.00100523	6.17236e-09	-0.584983	0.921	0.947	0.000116337	5.33335e-08	1.23447e-08
SUN2	6.38248e-09	0.344134	0.735	0.525	0.000120297	0.000346759	0.256217	0.693	0.575	1	0.000346759	1.2765e-08
RASA1	6.41611e-09	0.340774	0.729	0.517	0.000120931	6.99176e-06	0.418585	0.701	0.559	0.131781	6.99176e-06	1.28322e-08
CHD9	7.44775e-09	0.356071	0.677	0.484	0.000140375	0.00160561	0.270991	0.732	0.638	1	0.00160561	1.48955e-08
EZR	1.86779e-08	0.288896	0.903	0.735	0.000352042	7.45441e-09	0.407127	0.882	0.768	0.000140501	1.86779e-08	1.49088e-08
TSC22D1	1.15967e-06	1.4911	0.774	0.681	0.0218574	7.68412e-09	1.93675	0.772	0.658	0.00014483	1.15967e-06	1.53682e-08
NUDT4	7.72185e-09	0.34773	0.677	0.456	0.000145541	7.09622e-08	0.346914	0.575	0.363	0.0013375	7.09622e-08	1.54437e-08
HLA-DRB1	7.90099e-09	-0.436198	0.51	0.657	0.000148918	5.93847e-06	-0.336863	0.575	0.721	0.111928	5.93847e-06	1.5802e-08
CSNK2B	0.00011979	0.265733	0.929	0.899	1	8.22267e-09	0.324121	0.937	0.898	0.000154981	0.00011979	1.64453e-08
ISOC2	8.72411e-09	0.347025	0.903	0.773	0.000164432	1.4246e-06	0.396847	0.882	0.799	0.0268509	1.4246e-06	1.74482e-08
TCP1	1.08805e-08	0.271303	0.955	0.923	0.000205076	1.78981e-06	0.271234	0.969	0.92	0.0337343	1.78981e-06	2.17611e-08
RPL26	3.41061e-08	-0.320692	1	0.998	0.000642831	1.11006e-08	-0.356017	1	0.998	0.000209224	3.41061e-08	2.22012e-08
CPNE2	1.12332e-08	0.372043	0.806	0.652	0.000211723	1.54783e-05	0.309587	0.827	0.689	0.291734	1.54783e-05	2.24664e-08
CHMP1B	3.94368e-07	-0.325567	0.523	0.678	0.00743304	1.15502e-08	-0.444467	0.591	0.715	0.000217697	3.94368e-07	2.31003e-08
HMGN3	8.15607e-08	0.342233	0.974	0.964	0.00153726	1.19546e-08	0.37723	0.961	0.972	0.000225319	8.15607e-08	2.39091e-08
PSMD8	1.20667e-08	0.262636	1	0.977	0.000227433	3.92281e-08	0.250799	0.984	0.982	0.000739371	3.92281e-08	2.41334e-08
HMOX1	0.000552687	-0.267788	0.419	0.536	1	1.57371e-08	-0.585563	0.512	0.694	0.000296613	0.000552687	3.14742e-08
NEAT1	6.57358e-08	-0.511028	0.974	0.99	0.00123899	1.63749e-08	-0.521115	0.976	0.984	0.000308634	6.57358e-08	3.27498e-08
SUB1	2.65694e-08	0.253968	0.981	0.988	0.000500779	1.73503e-08	0.257179	0.992	0.992	0.000327019	2.65694e-08	3.47007e-08
CD97	1.84409e-08	0.329594	0.677	0.461	0.000347575	1.37256e-05	0.263693	0.646	0.452	0.2587	1.37256e-05	3.68819e-08
WNK1	4.06991e-07	0.264439	0.916	0.836	0.00767096	1.86173e-08	0.385089	0.961	0.858	0.000350899	4.06991e-07	3.72346e-08
SNHG7	6.2427e-07	0.27945	0.748	0.621	0.0117662	1.89652e-08	0.34809	0.827	0.645	0.000357457	6.2427e-07	3.79304e-08
B4GALT1	8.43656e-07	-0.345718	0.445	0.603	0.0159012	1.98877e-08	-0.392764	0.354	0.562	0.000374843	8.43656e-07	3.97754e-08
PAFAH1B3	2.59088e-07	0.271186	0.677	0.506	0.00488328	2.02788e-08	0.305519	0.748	0.551	0.000382214	2.59088e-07	4.05575e-08
HAGH	9.76519e-07	0.27495	0.742	0.632	0.0184054	2.5097e-08	0.318347	0.827	0.687	0.000473028	9.76519e-07	5.0194e-08
BAZ1B	2.76121e-07	0.33	0.697	0.53	0.00520434	3.31246e-08	0.334269	0.772	0.58	0.000624333	2.76121e-07	6.62492e-08
DPYSL2	6.39374e-08	0.451163	0.781	0.666	0.00120509	3.86123e-08	0.282863	0.85	0.625	0.000727765	6.39374e-08	7.72246e-08
MTF2	4.41757e-08	0.326824	0.735	0.531	0.000832624	5.38323e-06	0.293832	0.748	0.647	0.101463	5.38323e-06	8.83515e-08
CAPZA1	5.27402e-08	0.295906	0.974	0.956	0.000994047	2.65113e-05	0.250099	0.969	0.959	0.499686	2.65113e-05	1.0548e-07
RCAN1	0.0038192	-0.266873	0.361	0.481	1	5.6166e-08	-0.789181	0.402	0.581	0.00105862	0.0038192	1.12332e-07
NT5DC2	0.0163568	-0.349685	0.581	0.572	1	5.71172e-08	-0.704277	0.559	0.68	0.00107655	0.0163568	1.14234e-07
HNRNPH1	8.87594e-05	0.274323	0.813	0.707	1	5.81648e-08	0.325081	0.85	0.684	0.00109629	8.87594e-05	1.1633e-07
SWAP70	3.2192e-06	-0.343509	0.574	0.722	0.0606755	6.03786e-08	-0.397803	0.559	0.703	0.00113802	3.2192e-06	1.20757e-07
PHIP	2.04387e-06	0.360815	0.865	0.753	0.0385228	6.8587e-08	0.373306	0.953	0.831	0.00129273	2.04387e-06	1.37174e-07
TAGLN2	6.87668e-08	0.256316	1	0.998	0.00129612	3.99479e-05	0.25379	0.992	0.996	0.752938	3.99479e-05	1.37534e-07
AHCYL1	1.9301e-07	0.281907	0.865	0.755	0.00363785	6.96519e-08	0.309508	0.882	0.736	0.0013128	1.9301e-07	1.39304e-07
ADAM9	2.87313e-06	-0.319343	0.594	0.688	0.0541528	7.03272e-08	-0.522723	0.606	0.702	0.00132553	2.87313e-06	1.40654e-07
CBX3	2.20139e-07	0.296292	0.91	0.882	0.00414918	7.33042e-08	0.334454	0.945	0.884	0.00138164	2.20139e-07	1.46608e-07
SPATS2L	8.15953e-08	0.325227	0.761	0.643	0.00153791	1.79297e-07	0.382693	0.795	0.652	0.0033794	1.79297e-07	1.63191e-07
EXO5	3.9804e-06	0.252959	0.8	0.667	0.0750225	8.41278e-08	0.341086	0.858	0.722	0.00158564	3.9804e-06	1.68256e-07
FCGR1A	6.93855e-06	-0.270877	0.2	0.364	0.130778	8.71166e-08	-0.363438	0.22	0.445	0.00164197	6.93855e-06	1.74233e-07
MYO6	8.99802e-08	0.454458	0.806	0.689	0.00169595	3.11044e-05	0.409636	0.827	0.726	0.586255	3.11044e-05	1.7996e-07
ENSA	9.25367e-08	0.260333	0.968	0.944	0.00174413	1.0255e-07	0.273187	0.976	0.962	0.00193287	1.0255e-07	1.85073e-07
BNIP3L	5.94525e-06	-0.304862	0.535	0.669	0.112056	1.01327e-07	-0.373407	0.543	0.695	0.0019098	5.94525e-06	2.02653e-07
TPP1	1.56043e-07	-0.344028	0.781	0.9	0.0029411	1.07238e-07	-0.33357	0.827	0.91	0.00202123	1.56043e-07	2.14477e-07
FGFR1	1.07582e-07	0.251497	0.645	0.452	0.00202771	1.25934e-05	0.31931	0.661	0.492	0.237361	1.25934e-05	2.15164e-07
SLC7A7	0.00010797	-0.273212	0.445	0.559	1	1.14408e-07	-0.349994	0.465	0.662	0.00215637	0.00010797	2.28817e-07
HNRNPH3	3.67518e-07	0.297021	0.794	0.677	0.00692699	1.14461e-07	0.304652	0.835	0.646	0.00215736	3.67518e-07	2.28922e-07
COMMD3	7.12337e-07	0.325418	0.755	0.682	0.0134261	1.23513e-07	0.338239	0.89	0.758	0.00232797	7.12337e-07	2.47026e-07
HEBP2	1.27156e-07	-0.336538	0.697	0.802	0.00239663	2.16835e-05	-0.284233	0.78	0.826	0.408691	2.16835e-05	2.54311e-07
CCT7	1.51062e-07	0.295315	0.89	0.816	0.00284722	1.2963e-07	0.276569	0.937	0.836	0.00244326	1.51062e-07	2.59259e-07
G0S2	1.38369e-07	-1.04737	0.632	0.737	0.00260799	0.29251	0.477573	0.378	0.345	1	0.29251	2.76739e-07
TXNDC12	1.39209e-07	0.312909	0.897	0.865	0.00262381	2.37225e-05	0.270497	0.929	0.894	0.447122	2.37225e-05	2.78418e-07
PKM	3.83765e-06	0.267081	0.994	0.998	0.072332	1.55087e-07	0.328205	0.992	0.997	0.00292308	3.83765e-06	3.10174e-07
PARK7	1.64533e-07	0.279895	1	0.993	0.00310112	6.3228e-07	0.269168	0.992	0.994	0.0119172	6.3228e-07	3.29067e-07
RPL27A	1.67087e-07	-0.272558	0.994	0.998	0.00314926	2.13937e-07	-0.291394	1	1	0.00403229	2.13937e-07	3.34174e-07
VBP1	2.20815e-07	0.275412	0.794	0.671	0.00416191	8.00526e-06	0.27334	0.764	0.648	0.150883	8.00526e-06	4.41629e-07
SEPT7	1.40678e-06	0.258322	0.981	0.937	0.0265149	2.52956e-07	0.322859	0.992	0.956	0.00476771	1.40678e-06	5.05912e-07
PSMD14	2.63675e-07	0.264579	0.871	0.758	0.00496974	3.9523e-06	0.257135	0.843	0.754	0.074493	3.9523e-06	5.27349e-07
CADM1	1.23228e-06	-0.384173	0.471	0.604	0.0232261	2.87377e-07	-0.43378	0.472	0.669	0.00541649	1.23228e-06	5.74754e-07
CTSD	0.000592576	-0.373363	0.994	0.99	1	2.94472e-07	-0.541293	0.984	0.997	0.00555021	0.000592576	5.88944e-07
MARCKSL1	1.77763e-05	-0.419547	0.665	0.751	0.335048	3.13724e-07	-0.688782	0.654	0.725	0.00591307	1.77763e-05	6.27447e-07
FLNA	3.22331e-07	0.422493	0.974	0.904	0.00607529	0.00570597	0.376258	0.937	0.926	1	0.00570597	6.44661e-07
MZT2A	3.33101e-07	0.292129	0.935	0.9	0.0062783	1.66223e-06	0.276119	0.961	0.896	0.0313297	1.66223e-06	6.66203e-07
CTSZ	4.05324e-07	-0.342541	0.961	0.974	0.00763954	4.6806e-06	-0.303907	0.961	0.978	0.0882199	4.6806e-06	8.10648e-07
FAM46A	0.000104527	0.33678	0.671	0.541	1	4.66252e-07	0.575917	0.748	0.607	0.00878792	0.000104527	9.32505e-07
LAMP2	1.93069e-05	-0.273032	0.8	0.888	0.363896	4.66285e-07	-0.355147	0.835	0.914	0.00878853	1.93069e-05	9.32569e-07
TSPAN17	4.7902e-07	0.30134	0.51	0.335	0.00902857	0.000933326	0.331193	0.512	0.414	1	0.000933326	9.5804e-07
TREM2	0.00116226	-0.272455	0.884	0.935	1	6.10891e-07	-0.436207	0.937	0.971	0.0115141	0.00116226	1.22178e-06
PABPC4	6.11907e-07	-0.267178	0.974	0.985	0.0115332	1.75975e-06	-0.267619	1	0.983	0.0331679	1.75975e-06	1.22381e-06
RSRC2	0.000330778	0.266277	0.845	0.744	1	7.15496e-07	0.380832	0.858	0.727	0.0134857	0.000330778	1.43099e-06
ANPEP	0.000648971	-0.273563	0.781	0.841	1	7.35885e-07	-0.37536	0.772	0.848	0.01387	0.000648971	1.47177e-06
CD300A	2.05517e-05	-0.27187	0.303	0.47	0.387358	8.69957e-07	-0.380541	0.457	0.616	0.016397	2.05517e-05	1.73991e-06
ALCAM	9.33431e-07	-0.424376	0.806	0.885	0.0175933	0.000304802	-0.33857	0.835	0.88	1	0.000304802	1.86686e-06
TFPT	3.5375e-06	-0.281223	0.852	0.881	0.0666749	9.39099e-07	-0.304405	0.89	0.917	0.0177001	3.5375e-06	1.8782e-06
RAB32	9.75653e-07	-0.318661	0.735	0.838	0.0183891	0.000108442	-0.252618	0.764	0.818	1	0.000108442	1.9513e-06
CAMK1	9.76969e-07	0.408071	0.897	0.824	0.0184139	0.0329775	0.256516	0.906	0.872	1	0.0329775	1.95394e-06
CTSS	1.10283e-05	-0.255656	0.981	0.973	0.207861	1.01198e-06	-0.325494	0.969	0.981	0.0190739	1.10283e-05	2.02397e-06
DYNLT3	1.04905e-06	-0.277512	0.535	0.66	0.0197726	4.63602e-05	-0.279081	0.496	0.655	0.873798	4.63602e-05	2.09811e-06
CTSA	1.12451e-06	-0.311286	0.89	0.93	0.0211948	3.51734e-05	-0.27687	0.929	0.952	0.662949	3.51734e-05	2.24902e-06
SPI1	1.52374e-05	-0.2855	0.845	0.935	0.287194	1.14235e-06	-0.363762	0.835	0.919	0.021531	1.52374e-05	2.2847e-06
CHST11	1.28982e-06	0.358327	0.755	0.663	0.0243106	2.05738e-05	0.333013	0.717	0.589	0.387774	2.05738e-05	2.57965e-06
ZFP36	7.03534e-06	-0.319268	0.561	0.7	0.132602	1.32589e-06	-0.299646	0.472	0.628	0.0249903	7.03534e-06	2.65177e-06
CYBB	1.74195e-06	-0.333044	0.232	0.428	0.0328322	3.67018e-05	-0.311794	0.315	0.491	0.691756	3.67018e-05	3.48389e-06
CEBPD	7.17241e-06	-0.391678	0.69	0.829	0.135186	1.95005e-06	-0.31708	0.732	0.792	0.0367545	7.17241e-06	3.90009e-06
ITGA5	4.80623e-06	0.320165	0.806	0.659	0.0905879	2.2269e-06	0.352625	0.827	0.729	0.0419727	4.80623e-06	4.4538e-06
DECR1	4.42145e-06	0.380492	0.89	0.87	0.0833355	2.69496e-06	0.313433	0.976	0.885	0.0507946	4.42145e-06	5.38992e-06
FBXO32	8.51169e-06	0.333159	0.51	0.362	0.160428	2.85817e-06	0.294282	0.543	0.362	0.0538708	8.51169e-06	5.71633e-06
TIMP3	3.4276e-06	0.588979	0.49	0.317	0.0646033	2.1256e-05	0.563307	0.512	0.355	0.400632	2.1256e-05	6.85518e-06
CNN2	3.84393e-06	0.27076	0.865	0.811	0.0724504	4.99365e-05	0.279476	0.913	0.836	0.941203	4.99365e-05	7.68785e-06
SLC20A1	1.42145e-05	0.259476	0.419	0.27	0.267915	4.02802e-06	0.345663	0.472	0.291	0.0759201	1.42145e-05	8.05603e-06
CKB	5.1884e-06	0.279317	0.374	0.227	0.0977909	7.99759e-05	0.274424	0.315	0.182	1	7.99759e-05	1.03768e-05
S100A9	5.68063e-06	-1.37384	0.194	0.362	0.107069	7.99175e-05	-1.20511	0.228	0.393	1	7.99175e-05	1.13612e-05
LPL	6.36535e-06	1.08178	0.645	0.494	0.119974	0.0274542	0.732775	0.646	0.577	1	0.0274542	1.27307e-05
NDUFB6	7.60466e-06	0.298365	0.742	0.603	0.143333	4.57629e-05	0.264101	0.772	0.646	0.86254	4.57629e-05	1.52093e-05
GGNBP2	4.71206e-05	0.285497	0.813	0.728	0.888129	9.61982e-06	0.296776	0.858	0.741	0.181314	4.71206e-05	1.92396e-05
ADAMDEC1	9.70955e-06	-0.437095	0.123	0.278	0.183006	0.00240496	-0.320598	0.134	0.236	1	0.00240496	1.9419e-05
NREP	0.000107558	0.431493	0.51	0.388	1	1.0016e-05	0.472145	0.496	0.325	0.188782	0.000107558	2.00319e-05
SMS	1.79182e-05	0.33346	0.677	0.585	0.337722	5.55504e-05	0.25043	0.701	0.551	1	5.55504e-05	3.58361e-05
PTCRA	6.86137e-05	-0.254302	0.174	0.312	1	1.85487e-05	-0.276241	0.236	0.402	0.349606	6.86137e-05	3.7097e-05
SERPINF1	1.94406e-05	-0.351547	0.368	0.508	0.366417	2.72317e-05	-0.414884	0.425	0.575	0.513263	2.72317e-05	3.88809e-05
ATP5G1	1.97128e-05	0.282909	0.91	0.891	0.371546	2.62143e-05	0.300557	0.953	0.875	0.494088	2.62143e-05	3.94252e-05
POP4	1.99954e-05	0.27316	0.645	0.544	0.376874	2.94526e-05	0.302244	0.685	0.556	0.555123	2.94526e-05	3.99904e-05
NABP1	2.23551e-05	-0.266572	0.329	0.488	0.421349	0.000189966	-0.256946	0.323	0.459	1	0.000189966	4.47098e-05
ATOX1	0.000219814	-0.259196	0.806	0.844	1	2.37514e-05	-0.290361	0.748	0.829	0.447667	0.000219814	4.75023e-05
CD47	2.48261e-05	0.285768	0.832	0.783	0.467922	0.000212051	0.31938	0.866	0.798	1	0.000212051	4.96515e-05
ARMC9	2.60781e-05	-0.287972	0.387	0.529	0.491521	4.55809e-05	-0.322708	0.488	0.606	0.859109	4.55809e-05	5.21556e-05
PLEK	2.81542e-05	-0.417121	0.903	0.942	0.53065	0.0782032	0.270837	0.787	0.769	1	0.0782032	5.63076e-05
CYB561A3	0.00245253	0.254609	0.742	0.688	1	2.83337e-05	0.30211	0.724	0.559	0.534033	0.00245253	5.66666e-05
CREM	4.35869e-05	-0.391355	0.432	0.561	0.821526	3.13068e-05	-0.493444	0.535	0.658	0.59007	4.35869e-05	6.26125e-05
CAB39	3.17241e-05	0.25803	0.723	0.599	0.597937	0.000326853	0.328458	0.772	0.677	1	0.000326853	6.34473e-05
HSD17B11	6.00141e-05	0.258976	0.723	0.64	1	4.67556e-05	0.269125	0.756	0.661	0.881249	6.00141e-05	9.3509e-05
EMP3	7.06719e-05	-0.287723	0.923	0.93	1	0.00386708	-0.265551	0.874	0.896	1	0.00386708	0.000141339
EPRS	0.00215667	0.273681	0.89	0.855	1	7.84742e-05	0.264008	0.945	0.894	1	0.00215667	0.000156942
SPP1	8.04588e-05	-1.08406	0.897	0.895	1	0.000141632	-1.11817	0.945	0.952	1	0.000141632	0.000160911
NRP1	0.000210242	-0.273458	0.277	0.405	1	0.00149192	-0.260338	0.307	0.428	1	0.00149192	0.00042044
APOE	0.00220273	0.454557	0.871	0.826	1	0.000235803	0.765699	0.913	0.818	1	0.00220273	0.00047155
RNASET2	0.00276778	-0.293779	0.961	0.98	1	0.000275261	-0.274822	0.961	0.982	1	0.00276778	0.000550446
CTSB	0.0680402	-0.431608	0.981	0.962	1	0.000335364	-0.54423	0.984	0.971	1	0.0680402	0.000670616
TNNT1	0.000345645	-0.251609	0.639	0.737	1	0.0004423	-0.296148	0.74	0.791	1	0.0004423	0.00069117
RLF	0.0267391	0.362453	0.903	0.847	1	0.00038557	0.413116	0.89	0.778	1	0.0267391	0.000770991
ALOX5AP	0.00462536	-0.38374	0.581	0.67	1	0.000641695	-0.503666	0.575	0.675	1	0.00462536	0.00128298
HIVEP3	0.00067652	0.295486	0.684	0.567	1	0.00278008	0.258604	0.488	0.385	1	0.00278008	0.00135258
MMP9	0.00100393	-0.818624	0.523	0.626	1	0.000762114	-0.997424	0.575	0.685	1	0.00100393	0.00152365
ANXA11	0.000779952	0.343524	0.968	0.938	1	0.00185074	0.347755	0.976	0.965	1	0.00185074	0.00155929
LACC1	0.00183832	-0.327479	0.439	0.526	1	0.0116039	-0.289825	0.457	0.513	1	0.0116039	0.00367327
PHLDA1	0.00225473	0.266721	0.884	0.81	1	0.00555947	0.336096	0.874	0.842	1	0.00555947	0.00450437
IL1RN	0.0433136	0.687268	0.258	0.207	1	0.00332817	0.757651	0.26	0.182	1	0.0433136	0.00664527
ATF3	0.0197204	0.425347	0.858	0.811	1	0.00983291	0.550053	0.724	0.722	1	0.0197204	0.0195691
MMP1	0.12922	-0.440185	0.161	0.209	1	0.0171698	-0.755494	0.118	0.195	1	0.12922	0.0340447
NMB	0.0209059	1.01455	0.787	0.736	1	0.518743	0.392688	0.795	0.728	1	0.518743	0.0413746
PTGS1	0.0635673	-0.437829	0.858	0.858	1	0.0261389	-0.290666	0.811	0.884	1	0.0635673	0.0515946
CA2	0.0383856	-0.406297	0.755	0.798	1	0.890345	-0.304767	0.866	0.778	1	0.890345	0.0752978
PTGDS	0.0511007	0.322325	0.445	0.397	1	0.322412	0.436555	0.441	0.393	1	0.322412	0.0995902
ELANE	0.0887977	-0.327699	0.323	0.372	1	0.388281	-0.278318	0.346	0.369	1	0.388281	0.16971
IGFBP3	0.168805	-0.260814	0.594	0.643	1	0.142128	0.365833	0.417	0.354	1	0.168805	0.264055
AZU1	0.985594	-0.335221	0.826	0.782	1	0.963599	-0.297345	0.811	0.792	1	0.985594	0.998675

## Sheet: c5.markers
	2_p_val	2_avg_log2FC	2_pct.1	2_pct.2	2_p_val_adj	1_p_val	1_avg_log2FC	1_pct.1	1_pct.2	1_p_val_adj	max_pval	minimump_p_val
DHRS9	1.04003e-175	1.10747	0.639	0.017	1.96025e-171	8.70946e-230	1.47176	0.783	0.023	1.64156e-225	1.04003e-175	1.74189e-229
MS4A6A	1.37238e-170	1.09029	0.639	0.018	2.58666e-166	1.5515e-131	1.11263	0.557	0.026	2.92427e-127	1.5515e-131	2.74476e-170
PPP1R27	3.51844e-124	2.4782	0.711	0.052	6.63155e-120	8.80293e-105	2.14726	0.6	0.051	1.65918e-100	8.80293e-105	7.03688e-124
CTSG	9.64732e-75	2.22428	0.794	0.142	1.81833e-70	1.43005e-101	2.05501	0.809	0.118	2.69536e-97	9.64732e-75	2.8601e-101
RP11-184I16.4	1.25506e-69	0.372453	0.289	0.01	2.36553e-65	1.60033e-91	0.415372	0.322	0.009	3.0163e-87	1.25506e-69	3.20066e-91
PTPRF	1.08692e-77	0.713512	0.577	0.056	2.04862e-73	2.10095e-80	0.627373	0.565	0.059	3.95987e-76	1.08692e-77	4.2019e-80
GPR160	5.21632e-77	0.999102	0.753	0.114	9.83172e-73	2.53204e-50	0.73507	0.617	0.133	4.77238e-46	2.53204e-50	1.04326e-76
TIFAB	5.83865e-76	0.460883	0.381	0.02	1.10047e-71	6.10562e-51	0.261019	0.252	0.015	1.15079e-46	6.10562e-51	1.16773e-75
LPPR3	4.46685e-60	1.14638	0.773	0.163	8.41911e-56	3.97781e-71	1.00987	0.809	0.171	7.49737e-67	4.46685e-60	7.95561e-71
MYB	1.90541e-31	0.483843	0.526	0.118	3.59132e-27	4.10747e-67	0.755036	0.574	0.078	7.74176e-63	1.90541e-31	8.21494e-67
CD38	2.83337e-47	0.30398	0.309	0.023	5.34034e-43	4.1993e-67	0.342735	0.278	0.012	7.91483e-63	2.83337e-47	8.39859e-67
IRF8	3.63136e-40	0.819931	0.711	0.191	6.8444e-36	8.04333e-67	0.886987	0.652	0.11	1.51601e-62	3.63136e-40	1.60867e-66
ELANE	2.1876e-49	2.05355	0.876	0.341	4.12318e-45	2.15928e-59	1.9733	0.896	0.336	4.0698e-55	2.1876e-49	4.31855e-59
DZANK1	1.61984e-57	0.641276	0.454	0.046	3.05308e-53	2.60587e-40	0.389202	0.357	0.047	4.91154e-36	2.60587e-40	3.23969e-57
CMYA5	4.26449e-55	0.450376	0.412	0.038	8.03771e-51	2.53571e-36	0.374002	0.357	0.052	4.7793e-32	2.53571e-36	8.52898e-55
AZU1	3.65823e-46	2.25669	0.99	0.774	6.89503e-42	1.87778e-53	2.31002	0.991	0.781	3.53923e-49	3.65823e-46	3.75555e-53
NPC2	7.71155e-41	-1.44179	0.918	0.992	1.45347e-36	2.04273e-52	-1.61026	0.948	0.994	3.85014e-48	7.71155e-41	4.08546e-52
MFSD2A	1.55791e-16	0.706492	0.887	0.583	2.93635e-12	3.52902e-48	1.23261	0.774	0.252	6.65149e-44	1.55791e-16	7.05804e-48
PLAC8	1.40715e-39	1.43402	0.876	0.34	2.6522e-35	9.93459e-48	1.33214	0.852	0.305	1.87247e-43	1.40715e-39	1.98692e-47
DNAJC5B	2.35401e-46	0.291495	0.371	0.036	4.43683e-42	3.00068e-27	0.259234	0.296	0.048	5.65568e-23	3.00068e-27	4.70802e-46
FTH1	2.9744e-28	-1.40073	1	1	5.60614e-24	4.83284e-45	-1.82975	1	1	9.10893e-41	2.9744e-28	9.66567e-45
CHI3L1	3.13558e-27	1.30098	1	0.999	5.90993e-23	2.20972e-43	1.37953	1	1	4.16487e-39	3.13558e-27	4.41943e-43
SMYD3	1.66053e-42	1.38681	0.969	0.634	3.12977e-38	2.42179e-43	1.22904	0.974	0.676	4.56458e-39	1.66053e-42	4.84357e-43
CENPV	6.08308e-43	0.736218	0.763	0.214	1.14654e-38	8.00891e-37	0.69728	0.696	0.227	1.50952e-32	8.00891e-37	1.21662e-42
ST3GAL3	3.90036e-42	0.655944	0.608	0.127	7.35139e-38	2.60456e-37	0.474139	0.53	0.118	4.90908e-33	2.60456e-37	7.80072e-42
TYROBP	5.78571e-37	-1.20707	1	0.999	1.09049e-32	3.95353e-42	-1.15534	0.991	0.999	7.45162e-38	5.78571e-37	7.90707e-42
SLPI	6.79715e-29	0.83263	0.629	0.197	1.28113e-24	4.69735e-42	0.924997	0.626	0.161	8.85356e-38	6.79715e-29	9.39469e-42
CPM	1.61971e-36	1.23209	0.794	0.296	3.05283e-32	6.58519e-40	0.846746	0.783	0.286	1.24118e-35	1.61971e-36	1.31704e-39
C19orf59	1.25069e-39	1.01831	0.794	0.265	2.35729e-35	1.96535e-36	0.992763	0.757	0.288	3.70429e-32	1.96535e-36	2.50137e-39
BTG1	6.67594e-37	-1.78494	0.814	0.974	1.25828e-32	4.09643e-39	-1.70813	0.817	0.982	7.72095e-35	6.67594e-37	8.19286e-39
CCT8	2.23561e-22	0.756272	0.979	0.93	4.21369e-18	6.25852e-39	0.864279	0.991	0.943	1.17961e-34	2.23561e-22	1.2517e-38
PRTN3	2.30232e-37	1.80336	0.938	0.507	4.33941e-33	1.11721e-38	1.8037	0.878	0.481	2.10572e-34	2.30232e-37	2.23442e-38
TMSB10	1.14307e-35	-0.924655	1	1	2.15445e-31	2.34454e-38	-0.859729	1	1	4.41899e-34	1.14307e-35	4.68908e-38
LIMS1	2.183e-29	-1.02536	0.969	0.993	4.11452e-25	8.83635e-38	-1.02005	0.983	0.997	1.66548e-33	2.183e-29	1.76727e-37
CSTB	3.61704e-31	-1.25872	0.979	0.995	6.81739e-27	1.48783e-37	-1.31961	0.948	0.997	2.80426e-33	3.61704e-31	2.97566e-37
LMNB1	1.53213e-37	0.875269	0.732	0.202	2.88776e-33	1.99278e-23	0.677994	0.635	0.239	3.756e-19	1.99278e-23	3.06426e-37
HINT1	7.11494e-27	-0.722071	0.99	0.996	1.34102e-22	2.92936e-37	-0.811684	0.991	0.998	5.52126e-33	7.11494e-27	5.85873e-37
CTSZ	9.90219e-35	-1.22801	0.845	0.98	1.86636e-30	1.81017e-36	-1.07293	0.861	0.984	3.41181e-32	9.90219e-35	3.62034e-36
CD81	1.86329e-30	-0.956959	1	1	3.51193e-26	5.88336e-36	-0.887261	1	0.999	1.1089e-31	1.86329e-30	1.17667e-35
CDC42EP3	1.36328e-09	0.393702	0.67	0.399	2.5695e-05	3.82627e-35	0.796406	0.617	0.184	7.21176e-31	1.36328e-09	7.65255e-35
C1orf228	5.39283e-23	0.938054	0.835	0.434	1.01644e-18	4.43458e-35	0.964825	0.852	0.356	8.3583e-31	5.39283e-23	8.86917e-35
SPP1	4.08495e-30	-3.33639	0.722	0.904	7.69932e-26	5.96768e-35	-3.12405	0.87	0.957	1.12479e-30	4.08495e-30	1.19354e-34
NPTX1	1.5804e-31	0.767816	0.505	0.109	2.97873e-27	1.44857e-34	1.05365	0.539	0.134	2.73026e-30	1.5804e-31	2.89713e-34
FCGRT	3.56749e-30	-1.13857	0.99	0.994	6.724e-26	1.52453e-34	-1.08742	0.983	0.994	2.87344e-30	3.56749e-30	3.04907e-34
FAR2	3.51882e-30	0.929784	0.876	0.416	6.63227e-26	1.8982e-34	1.08712	0.843	0.389	3.57773e-30	3.51882e-30	3.7964e-34
IL6R	2.37213e-34	0.862519	0.887	0.401	4.47099e-30	1.83801e-30	0.906365	0.922	0.563	3.46428e-26	1.83801e-30	4.74426e-34
NCOA7	6.65445e-34	0.881871	0.784	0.293	1.25423e-29	1.41874e-11	0.447954	0.617	0.353	2.67405e-07	1.41874e-11	1.33089e-33
IL17RA	3.08775e-26	0.815027	0.711	0.311	5.81978e-22	9.93977e-34	0.7821	0.826	0.417	1.87345e-29	3.08775e-26	1.98795e-33
RASGRP2	1.03927e-33	0.523664	0.546	0.126	1.95881e-29	1.76541e-33	0.530733	0.548	0.142	3.32745e-29	1.76541e-33	2.07853e-33
GLO1	1.20691e-33	1.45053	0.99	0.911	2.27479e-29	2.97548e-30	1.36267	0.983	0.932	5.60818e-26	2.97548e-30	2.41382e-33
PFN1	8.44396e-24	0.894547	1	0.996	1.59152e-19	1.82702e-33	0.932063	1	0.998	3.44356e-29	8.44396e-24	3.65404e-33
GLIPR1	5.35892e-30	-1.24217	0.402	0.861	1.01005e-25	2.83305e-33	-1.10697	0.443	0.882	5.33974e-29	5.35892e-30	5.66611e-33
PLEKHO1	3.28096e-33	-1.08314	0.742	0.961	6.18396e-29	1.03455e-23	-0.793857	0.617	0.914	1.94991e-19	1.03455e-23	6.56192e-33
CEBPA	3.94646e-33	0.753088	0.814	0.305	7.43828e-29	6.66829e-16	0.671776	0.8	0.573	1.25684e-11	6.66829e-16	7.89291e-33
ITGB5	4.6754e-25	-0.965882	0.34	0.793	8.81219e-21	5.65817e-33	-1.02743	0.539	0.877	1.06645e-28	4.6754e-25	1.13163e-32
CA2	1.45574e-29	1.68398	0.959	0.786	2.74379e-25	9.78511e-33	1.90152	0.957	0.773	1.8443e-28	1.45574e-29	1.95702e-32
CTSD	2.48454e-27	-1.23173	0.959	0.992	4.68286e-23	2.67637e-32	-1.27	0.974	0.997	5.04442e-28	2.48454e-27	5.35273e-32
CD82	1.91067e-18	0.620482	0.866	0.527	3.60124e-14	6.00314e-32	0.84015	0.783	0.339	1.13147e-27	1.91067e-18	1.20063e-31
CFD	1.08305e-30	1.23565	0.99	0.929	2.04133e-26	8.59609e-32	1.18443	0.991	0.942	1.62019e-27	1.08305e-30	1.71922e-31
LAT2	1.06843e-18	0.609237	0.959	0.767	2.01377e-14	1.3023e-31	0.925102	0.983	0.758	2.45457e-27	1.06843e-18	2.6046e-31
CTSB	4.56343e-27	-1.30716	0.856	0.97	8.60115e-23	1.86718e-31	-1.50044	0.887	0.976	3.51926e-27	4.56343e-27	3.73435e-31
CES1	1.94669e-18	0.754972	0.68	0.339	3.66911e-14	9.34287e-31	0.751019	0.765	0.313	1.76094e-26	1.94669e-18	1.86857e-30
NCF1	3.07046e-11	0.487865	0.897	0.634	5.7872e-07	1.94765e-30	0.994087	0.843	0.403	3.67093e-26	3.07046e-11	3.8953e-30
EIF4A1	1.41562e-16	0.613913	1	0.991	2.66817e-12	2.08024e-30	0.807474	1	0.99	3.92084e-26	1.41562e-16	4.16049e-30
NCF2	3.0003e-27	0.883485	0.598	0.197	5.65497e-23	3.09154e-30	0.932748	0.739	0.3	5.82694e-26	3.0003e-27	6.18308e-30
ITGB2	3.36702e-30	-0.97918	0.99	0.998	6.34617e-26	2.38756e-28	-0.818273	1	1	4.50007e-24	2.38756e-28	6.73405e-30
RAB27A	3.37894e-24	0.475713	0.68	0.255	6.36863e-20	4.41653e-30	0.650955	0.696	0.267	8.32428e-26	3.37894e-24	8.83306e-30
SORL1	7.88691e-17	0.618423	0.66	0.303	1.48653e-12	4.80375e-30	0.68105	0.809	0.327	9.0541e-26	7.88691e-17	9.60749e-30
CTSS	1.02642e-24	-0.86012	0.948	0.975	1.9346e-20	5.6559e-30	-0.889725	0.922	0.984	1.06602e-25	1.02642e-24	1.13118e-29
C1QBP	1.12957e-19	0.827905	0.948	0.779	2.12901e-15	9.34784e-30	0.853423	0.983	0.819	1.76188e-25	1.12957e-19	1.86957e-29
ACTB	2.68824e-19	0.473418	1	1	5.0668e-15	1.05114e-29	0.521606	1	1	1.98119e-25	2.68824e-19	2.10228e-29
ZFP36L2	1.53638e-15	0.731908	0.835	0.537	2.89578e-11	1.40398e-29	1.07527	0.887	0.561	2.64622e-25	1.53638e-15	2.80796e-29
S100A4	1.03255e-26	-1.11363	1	0.999	1.94614e-22	3.49028e-29	-0.99464	1	0.999	6.57848e-25	1.03255e-26	6.98056e-29
MARCKS	6.56289e-29	-1.90296	0.639	0.916	1.23697e-24	4.07615e-18	-1.02002	0.322	0.667	7.68274e-14	4.07615e-18	1.31258e-28
PYGL	7.15933e-29	0.803842	0.753	0.325	1.34939e-24	1.16297e-25	0.633803	0.843	0.435	2.19196e-21	1.16297e-25	1.43187e-28
COL9A2	7.25086e-29	0.924021	1	0.822	1.36664e-24	2.96989e-28	0.908576	0.983	0.783	5.59765e-24	2.96989e-28	1.45017e-28
GUK1	1.57285e-16	-0.462516	1	0.999	2.9645e-12	1.26336e-28	-0.588925	1	0.999	2.38119e-24	1.57285e-16	2.52673e-28
LRG1	1.55925e-12	0.381452	0.515	0.212	2.93888e-08	2.97192e-28	0.401038	0.513	0.13	5.60148e-24	1.55925e-12	5.94385e-28
FABP5	6.7473e-25	-1.57804	1	0.995	1.27173e-20	3.73591e-28	-1.36731	1	0.998	7.04145e-24	6.7473e-25	7.47183e-28
ASAH1	1.14859e-15	-0.739829	0.969	0.984	2.16487e-11	8.76293e-28	-1.02965	0.957	0.99	1.65164e-23	1.14859e-15	1.75259e-27
PFDN5	2.89476e-21	-0.527958	1	1	5.45605e-17	1.02927e-27	-0.583248	1	1	1.93997e-23	2.89476e-21	2.05855e-27
CADM1	2.28341e-19	-0.819019	0.124	0.618	4.30378e-15	1.32352e-27	-0.98301	0.157	0.687	2.49457e-23	2.28341e-19	2.64704e-27
ITM2B	1.40245e-27	-1.01114	0.99	0.999	2.64333e-23	6.91672e-25	-0.775095	1	0.999	1.30366e-20	6.91672e-25	2.8049e-27
RPL26	3.42844e-27	0.728098	1	0.998	6.46193e-23	3.87561e-24	0.617041	1	0.998	7.30475e-20	3.87561e-24	6.85688e-27
MT1E	4.36689e-16	0.545443	0.577	0.227	8.23072e-12	5.24081e-27	0.618354	0.635	0.208	9.87788e-23	4.36689e-16	1.04816e-26
ITGB7	5.07968e-25	-1.40156	0.186	0.719	9.57419e-21	1.0424e-26	-1.23577	0.313	0.763	1.96472e-22	5.07968e-25	2.0848e-26
FTL	1.88721e-12	-0.947117	1	1	3.55702e-08	1.09007e-26	-1.22481	1	1	2.05456e-22	1.88721e-12	2.18014e-26
HYAL3	1.20898e-26	0.479684	0.526	0.142	2.27869e-22	5.0236e-25	0.405758	0.452	0.126	9.46849e-21	5.0236e-25	2.41796e-26
RP11-301G19.1	2.61387e-26	1.36285	0.907	0.543	4.92661e-22	1.12662e-17	1.03551	0.93	0.75	2.12344e-13	1.12662e-17	5.22773e-26
MCOLN2	1.84603e-05	0.280512	0.557	0.365	0.347939	2.94413e-26	0.364438	0.409	0.096	5.5491e-22	1.84603e-05	5.88827e-26
SRGN	1.09058e-19	1.09034	1	0.988	2.05553e-15	3.2014e-26	1.09501	1	0.985	6.034e-22	1.09058e-19	6.4028e-26
MSR1	1.84662e-15	-0.996293	0.062	0.488	3.48051e-11	3.32824e-26	-1.36846	0.13	0.633	6.27307e-22	1.84662e-15	6.65648e-26
MT1F	5.33607e-11	0.335615	0.526	0.239	1.00574e-06	4.61834e-26	0.478129	0.6	0.195	8.70466e-22	5.33607e-11	9.23669e-26
LST1	7.47115e-26	0.953703	0.938	0.534	1.40816e-21	5.26028e-13	0.631506	0.774	0.533	9.91457e-09	5.26028e-13	1.49423e-25
QSOX1	8.09967e-11	0.56567	0.928	0.863	1.52663e-06	1.61385e-25	0.773523	0.983	0.908	3.04179e-21	8.09967e-11	3.2277e-25
RABAC1	2.24972e-25	-0.925329	0.598	0.892	4.24028e-21	5.49333e-20	-0.683773	0.722	0.925	1.03538e-15	5.49333e-20	4.49945e-25
TGFBR1	1.0509e-21	0.774658	0.794	0.397	1.98074e-17	2.43061e-25	0.78124	0.8	0.42	4.58122e-21	1.0509e-21	4.86123e-25
GNAS	8.05139e-22	-0.77495	0.969	0.996	1.51753e-17	3.36986e-25	-0.670907	1	0.997	6.35151e-21	8.05139e-22	6.73972e-25
ATP6AP2	3.7267e-25	-0.891019	0.897	0.976	7.02408e-21	9.65312e-24	-0.74122	0.957	0.983	1.81942e-19	9.65312e-24	7.4534e-25
AK2	4.83811e-20	0.712052	0.814	0.507	9.11888e-16	3.75601e-25	0.736364	0.8	0.453	7.07933e-21	4.83811e-20	7.51203e-25
PYCARD	1.55135e-23	0.787735	0.979	0.848	2.92399e-19	7.39103e-25	0.66237	0.983	0.947	1.39306e-20	1.55135e-23	1.47821e-24
LIPA	5.49641e-19	-0.937049	0.443	0.775	1.03596e-14	1.09061e-24	-1.01653	0.557	0.834	2.05558e-20	5.49641e-19	2.18121e-24
LPCAT2	3.57908e-16	0.498639	0.598	0.27	6.74585e-12	1.09481e-24	0.624114	0.73	0.35	2.06349e-20	3.57908e-16	2.18961e-24
ID3	0.000690362	-0.514015	0.186	0.323	1	2.74977e-24	-1.58952	0.296	0.722	5.18277e-20	0.000690362	5.49955e-24
CALM1	6.48355e-13	-0.561956	0.99	0.992	1.22202e-08	3.61158e-24	-0.702854	0.974	0.997	6.80711e-20	6.48355e-13	7.22316e-24
RPS23	3.78549e-24	0.491723	1	1	7.13489e-20	2.55032e-18	0.381953	1	1	4.80684e-14	2.55032e-18	7.57098e-24
NDUFB9	3.09435e-22	0.652732	0.99	0.917	5.83222e-18	4.70711e-24	0.654971	0.983	0.915	8.87196e-20	3.09435e-22	9.41421e-24
ADAM9	1.22166e-15	-0.691264	0.351	0.698	2.30258e-11	6.89083e-24	-0.916453	0.296	0.721	1.29878e-19	1.22166e-15	1.37817e-23
FUT4	5.29175e-17	0.500567	0.649	0.286	9.9739e-13	7.02558e-24	0.477851	0.583	0.209	1.32418e-19	5.29175e-17	1.40512e-23
IGFBP7	2.05691e-18	0.692535	0.845	0.464	3.87687e-14	7.49418e-24	0.705735	0.861	0.46	1.4125e-19	2.05691e-18	1.49884e-23
LAPTM4A	4.436e-17	-0.726114	0.577	0.849	8.36097e-13	8.28846e-24	-0.827706	0.722	0.903	1.56221e-19	4.436e-17	1.65769e-23
TIMP1	9.93445e-24	-1.17992	1	1	1.87244e-19	1.75487e-18	-0.924063	0.991	1	3.30757e-14	1.75487e-18	1.98689e-23
BRI3BP	1.54778e-23	0.770512	0.876	0.528	2.91725e-19	1.26862e-23	0.677957	0.913	0.622	2.39109e-19	1.54778e-23	2.53723e-23
ADRBK1	1.99069e-23	0.665161	0.876	0.496	3.75205e-19	1.49827e-19	0.599432	0.87	0.609	2.82394e-15	1.49827e-19	3.98138e-23
CXorf21	1.99074e-23	0.625487	0.639	0.236	3.75215e-19	1.37527e-09	0.331997	0.591	0.34	2.5921e-05	1.37527e-09	3.98148e-23
LILRB4	7.16889e-09	0.319016	0.412	0.193	0.000135119	4.30167e-23	0.501371	0.6	0.219	8.10779e-19	7.16889e-09	8.60335e-23
RPL13A	5.0617e-23	0.511485	1	1	9.54029e-19	3.69166e-14	0.359124	1	1	6.95803e-10	3.69166e-14	1.01234e-22
PINLYP	7.77304e-23	-1.83461	0.711	0.895	1.46506e-18	9.62675e-19	-1.31027	0.817	0.925	1.81445e-14	9.62675e-19	1.55461e-22
B2M	1.20577e-22	-0.645489	1	1	2.27264e-18	6.87791e-18	-0.488386	1	1	1.29635e-13	6.87791e-18	2.41154e-22
TMEM158	1.0266e-15	-1.06861	0.433	0.74	1.93493e-11	1.29198e-22	-1.23484	0.461	0.801	2.43513e-18	1.0266e-15	2.58397e-22
TMED8	1.44332e-22	0.408023	0.588	0.191	2.72038e-18	2.12369e-18	0.419321	0.513	0.202	4.00273e-14	2.12369e-18	2.88665e-22
HMGN2	5.23366e-20	0.961534	0.99	0.865	9.8644e-16	2.39995e-22	1.01571	0.983	0.883	4.52343e-18	5.23366e-20	4.7999e-22
ZCCHC7	3.76285e-05	0.290127	0.567	0.391	0.709222	2.54905e-22	0.501031	0.8	0.424	4.80446e-18	3.76285e-05	5.09811e-22
TAGLN2	3.60987e-13	0.397316	1	0.998	6.80388e-09	3.16385e-22	0.54348	1	0.996	5.96322e-18	3.60987e-13	6.32769e-22
RPL23A	3.21571e-22	0.528514	1	0.999	6.06096e-18	5.12986e-15	0.339874	1	0.999	9.66876e-11	5.12986e-15	6.43141e-22
DBI	2.63401e-16	0.662692	1	0.998	4.96459e-12	3.59205e-22	0.754388	1	0.996	6.7703e-18	2.63401e-16	7.18411e-22
CYSTM1	4.86854e-18	-0.797696	0.351	0.701	9.17623e-14	3.94811e-22	-0.822636	0.452	0.78	7.4414e-18	4.86854e-18	7.89622e-22
ALOX5AP	8.60847e-13	0.722925	0.928	0.649	1.62252e-08	5.67434e-22	0.820467	0.957	0.651	1.0695e-17	8.60847e-13	1.13487e-21
ALAS1	5.77173e-22	0.863948	0.948	0.808	1.08786e-17	2.05552e-15	0.580282	0.887	0.616	3.87425e-11	2.05552e-15	1.15435e-21
MYADM	1.85033e-11	0.323889	0.577	0.27	3.4875e-07	6.68016e-22	0.526307	0.635	0.26	1.25908e-17	1.85033e-11	1.33603e-21
CTSL	4.1259e-16	-1.23182	0.835	0.9	7.77649e-12	7.67635e-22	-1.36622	0.904	0.948	1.44684e-17	4.1259e-16	1.53527e-21
PSME2	5.18219e-20	0.707988	0.979	0.895	9.76739e-16	7.78747e-22	0.691889	0.974	0.883	1.46778e-17	5.18219e-20	1.55749e-21
CLEC11A	1.43793e-21	0.714908	0.99	0.986	2.71021e-17	1.00865e-21	0.637307	1	0.989	1.90111e-17	1.43793e-21	2.0173e-21
USP31	1.33113e-21	0.343362	0.433	0.111	2.50892e-17	1.98822e-13	0.294502	0.374	0.13	3.74739e-09	1.98822e-13	2.66227e-21
ZFR	3.1988e-14	0.581592	0.876	0.642	6.02911e-10	1.41018e-21	0.716718	0.93	0.659	2.6579e-17	3.1988e-14	2.82036e-21
SQLE	1.67562e-21	-1.00356	0.66	0.867	3.15821e-17	3.29082e-11	-0.708325	0.626	0.795	6.20253e-07	3.29082e-11	3.35124e-21
RPL4	1.94189e-21	0.471497	1	1	3.66007e-17	5.62355e-16	0.374565	1	0.997	1.05993e-11	5.62355e-16	3.88378e-21
TIMP2	2.34694e-14	-0.711704	0.67	0.873	4.42351e-10	2.21285e-21	-0.764561	0.774	0.914	4.17078e-17	2.34694e-14	4.4257e-21
DAB2	6.81441e-12	-0.591843	0.299	0.613	1.28438e-07	3.57365e-21	-0.872884	0.6	0.836	6.73562e-17	6.81441e-12	7.14731e-21
RNH1	1.62837e-12	0.500524	0.969	0.941	3.06915e-08	3.60933e-21	0.56397	0.991	0.961	6.80286e-17	1.62837e-12	7.21866e-21
CCND3	5.64018e-19	0.828274	0.876	0.614	1.06306e-14	4.04658e-21	0.872044	0.878	0.652	7.62699e-17	5.64018e-19	8.09315e-21
MT1G	4.39882e-09	0.324075	0.216	0.062	8.2909e-05	4.85251e-21	0.322936	0.261	0.047	9.14602e-17	4.39882e-09	9.70503e-21
TGFBI	3.46497e-10	-0.696181	0.588	0.75	6.53077e-06	5.42542e-21	-0.906641	0.539	0.828	1.02258e-16	3.46497e-10	1.08508e-20
LRMP	6.32068e-15	0.363389	0.299	0.075	1.19132e-10	5.59109e-21	0.612586	0.522	0.18	1.05381e-16	6.32068e-15	1.11822e-20
DUSP1	7.05208e-18	-1.03764	0.567	0.823	1.32918e-13	5.90655e-21	-1.01752	0.339	0.764	1.11327e-16	7.05208e-18	1.18131e-20
RP11-324D17.1	7.01307e-21	0.510866	0.649	0.244	1.32182e-16	6.6948e-14	0.390926	0.583	0.296	1.26184e-09	6.6948e-14	1.40261e-20
SCARB2	4.75743e-19	-0.815719	0.485	0.8	8.9668e-15	7.12037e-21	-0.785599	0.539	0.84	1.34205e-16	4.75743e-19	1.42407e-20
THSD7A	7.76766e-21	0.729221	0.691	0.296	1.46405e-16	1.8833e-10	0.489564	0.678	0.441	3.54965e-06	1.8833e-10	1.55353e-20
HAVCR2	1.60736e-09	-0.432946	0.124	0.425	3.02954e-05	8.03428e-21	-0.723494	0.165	0.645	1.5143e-16	1.60736e-09	1.60686e-20
PHLDA1	8.08985e-21	-1.16742	0.505	0.833	1.52478e-16	4.43558e-18	-0.817626	0.6	0.859	8.36018e-14	4.43558e-18	1.61797e-20
RPL27A	9.35829e-21	0.615411	1	0.997	1.76385e-16	3.416e-13	0.424811	1	1	6.43848e-09	3.416e-13	1.87166e-20
NUCB2	1.09248e-20	0.942566	0.928	0.715	2.05911e-16	1.14075e-15	0.829378	0.887	0.693	2.15009e-11	1.14075e-15	2.18496e-20
PNRC1	6.50385e-08	-0.507592	0.938	0.978	0.00122585	1.41254e-20	-0.79621	0.704	0.919	2.66235e-16	6.50385e-08	2.82507e-20
GYPC	4.14752e-10	-0.496225	0.948	0.987	7.81724e-06	1.85066e-20	-0.777241	0.93	0.98	3.48813e-16	4.14752e-10	3.70133e-20
TUBA1B	2.31976e-15	0.726321	0.99	0.904	4.37228e-11	2.54449e-20	0.798495	1	0.927	4.79585e-16	2.31976e-15	5.08898e-20
ENO1	7.36291e-20	0.586122	1	0.984	1.38776e-15	3.12907e-20	0.500892	1	0.986	5.89766e-16	7.36291e-20	6.25813e-20
LYST	3.15171e-20	0.790245	0.969	0.803	5.94035e-16	1.07015e-18	0.718387	0.904	0.717	2.01703e-14	1.07015e-18	6.30342e-20
PTMA	2.73877e-19	0.561694	1	1	5.16204e-15	4.67502e-20	0.505469	1	1	8.81148e-16	2.73877e-19	9.35004e-20
SAMHD1	5.0705e-20	0.652999	0.804	0.473	9.55688e-16	7.01496e-19	0.627317	0.878	0.6	1.32218e-14	7.01496e-19	1.0141e-19
CELF2	6.05367e-20	0.651425	0.948	0.658	1.141e-15	4.36557e-12	0.459073	0.948	0.791	8.22823e-08	4.36557e-12	1.21073e-19
FXYD5	4.63663e-16	-0.712631	0.845	0.957	8.73912e-12	9.26576e-20	-0.719747	0.922	0.961	1.74641e-15	4.63663e-16	1.85315e-19
TMEM59	9.55908e-20	-0.696784	1	0.995	1.8017e-15	7.97957e-12	-0.439487	1	0.997	1.50399e-07	7.97957e-12	1.91182e-19
RPL10A	2.69508e-19	0.397688	1	0.999	5.07969e-15	1.88065e-18	0.374117	1	1	3.54465e-14	1.88065e-18	5.39016e-19
CCND1	3.56104e-19	-1.00943	0.68	0.877	6.71185e-15	0.0023669	-0.389583	0.67	0.71	1	0.0023669	7.12208e-19
RPS13	3.96114e-19	0.446988	1	1	7.46596e-15	2.72827e-18	0.417712	1	0.999	5.14225e-14	2.72827e-18	7.92228e-19
SLC2A1	5.60307e-12	0.462307	0.722	0.446	1.05607e-07	4.00916e-19	0.655779	0.809	0.474	7.55647e-15	5.60307e-12	8.01833e-19
MTSS1	5.70582e-19	-0.925654	0.443	0.777	1.07543e-14	2.63906e-17	-0.790992	0.33	0.677	4.9741e-13	2.63906e-17	1.14116e-18
GPNMB	6.08087e-11	-0.710134	0.454	0.738	1.14612e-06	6.22691e-19	-0.971297	0.574	0.812	1.17365e-14	6.08087e-11	1.24538e-18
ELOVL1	6.27479e-19	-0.717849	0.763	0.945	1.18267e-14	1.60186e-18	-0.548445	0.939	0.975	3.01918e-14	1.60186e-18	1.25496e-18
FLNA	1.07572e-10	-0.66948	0.814	0.915	2.02752e-06	6.83696e-19	-0.847128	0.757	0.937	1.28863e-14	1.07572e-10	1.36739e-18
CENPW	6.98209e-19	0.748272	0.773	0.411	1.31598e-14	9.20707e-12	0.634501	0.617	0.369	1.73535e-07	9.20707e-12	1.39642e-18
CTSH	3.51799e-08	-0.515395	0.845	0.9	0.000663071	7.11111e-19	-0.833288	0.835	0.915	1.3403e-14	3.51799e-08	1.42222e-18
UBASH3B	7.68393e-19	0.336639	0.34	0.08	1.44827e-14	5.76135e-16	0.276015	0.365	0.116	1.0859e-11	5.76135e-16	1.53679e-18
ADK	9.71831e-19	0.660599	0.804	0.479	1.83171e-14	5.76101e-15	0.523849	0.757	0.505	1.08584e-10	5.76101e-15	1.94366e-18
TGFB1	1.13921e-18	-0.844625	0.866	0.954	2.14719e-14	1.96185e-14	-0.619475	0.887	0.959	3.69769e-10	1.96185e-14	2.27843e-18
RGS2	4.35424e-16	-0.951353	0.433	0.784	8.20687e-12	1.25252e-18	-0.924982	0.557	0.837	2.36075e-14	4.35424e-16	2.50504e-18
PHLDA2	1.71409e-14	0.60096	0.938	0.651	3.23072e-10	1.2616e-18	0.771702	0.8	0.54	2.37785e-14	1.71409e-14	2.52319e-18
ID2	1.38648e-18	-1.02163	0.691	0.932	2.61324e-14	1.77358e-17	-0.727869	0.861	0.965	3.34285e-13	1.77358e-17	2.77297e-18
RGS1	1.74369e-11	-0.722417	0.742	0.937	3.2865e-07	2.21774e-18	-0.764504	0.8	0.96	4.18e-14	1.74369e-11	4.43548e-18
ADCK2	4.17878e-07	0.2763	0.443	0.229	0.00787616	2.43904e-18	0.41895	0.609	0.266	4.59711e-14	4.17878e-07	4.87809e-18
ENG	4.26416e-09	-0.463004	0.619	0.805	8.0371e-05	3.46269e-18	-0.692299	0.704	0.858	6.52647e-14	4.26416e-09	6.92537e-18
NPDC1	1.56733e-15	-0.756178	0.66	0.865	2.9541e-11	4.15205e-18	-0.761421	0.626	0.887	7.82578e-14	1.56733e-15	8.3041e-18
SNRPG	4.28751e-18	0.606591	0.979	0.855	8.0811e-14	2.90047e-13	0.541431	0.939	0.822	5.46681e-09	2.90047e-13	8.57502e-18
RAP1A	4.44045e-18	-0.636929	0.845	0.948	8.36936e-14	1.7214e-15	-0.541409	0.93	0.967	3.2445e-11	1.7214e-15	8.8809e-18
USF2	2.45389e-11	-0.492321	0.567	0.777	4.62509e-07	4.89495e-18	-0.577332	0.565	0.821	9.22601e-14	2.45389e-11	9.78991e-18
UBC	7.03844e-12	-0.489262	1	0.997	1.3266e-07	5.32348e-18	-0.548073	0.991	0.998	1.00337e-13	7.03844e-12	1.0647e-17
FRY	6.10335e-18	0.397111	0.608	0.242	1.15036e-13	5.88141e-16	0.364755	0.426	0.152	1.10853e-11	5.88141e-16	1.22067e-17
MGST1	6.24677e-18	0.77121	0.938	0.69	1.17739e-13	3.67322e-14	0.497704	0.939	0.728	6.92328e-10	3.67322e-14	1.24935e-17
LY96	2.71829e-12	-0.484048	0.072	0.436	5.12343e-08	7.36124e-18	-0.589941	0.104	0.519	1.38745e-13	2.71829e-12	1.47225e-17
ATP6AP1	7.37985e-18	-0.672277	0.845	0.947	1.39095e-13	1.43199e-15	-0.546579	0.922	0.954	2.69901e-11	1.43199e-15	1.47597e-17
KLF3	8.23574e-18	-0.809442	0.227	0.638	1.55227e-13	6.648e-13	-0.468135	0.139	0.484	1.25301e-08	6.648e-13	1.64715e-17
ANXA2	2.54515e-17	-0.843068	0.928	0.979	4.7971e-13	8.541e-18	-0.80117	0.948	0.972	1.60981e-13	2.54515e-17	1.7082e-17
NGFRAP1	6.83328e-14	-0.764854	0.68	0.869	1.28794e-09	1.1225e-17	-0.737888	0.774	0.904	2.1157e-13	6.83328e-14	2.24501e-17
CTSC	1.00976e-06	-0.687797	0.897	0.903	0.019032	1.19361e-17	-1.04421	0.87	0.947	2.24972e-13	1.00976e-06	2.38722e-17
HSP90AA1	1.37385e-17	0.527464	1	0.999	2.58944e-13	3.10797e-14	0.477122	1	1	5.85791e-10	3.10797e-14	2.74771e-17
ITGAL	2.03244e-12	0.34349	0.474	0.194	3.83074e-08	1.75156e-17	0.460145	0.565	0.242	3.30133e-13	2.03244e-12	3.50311e-17
PSAP	1.3501e-11	-0.521873	0.856	0.978	2.54467e-07	2.01432e-17	-0.577814	0.922	0.982	3.79659e-13	1.3501e-11	4.02864e-17
HNRNPA2B1	2.69333e-12	0.51019	1	0.981	5.07639e-08	2.02199e-17	0.477071	1	0.985	3.81104e-13	2.69333e-12	4.04398e-17
BRI3	6.21953e-09	-0.478032	1	0.993	0.000117226	2.1367e-17	-0.673359	1	0.997	4.02725e-13	6.21953e-09	4.2734e-17
SH3BGRL	1.95146e-14	-0.540069	0.99	0.992	3.67812e-10	2.15636e-17	-0.51285	0.991	0.993	4.06431e-13	1.95146e-14	4.31273e-17
DHRS4	2.24874e-17	0.540385	0.608	0.274	4.23842e-13	6.94831e-16	0.420452	0.574	0.268	1.30962e-11	6.94831e-16	4.49747e-17
IFI6	2.25366e-17	-1.0269	0.536	0.832	4.24769e-13	5.11719e-17	-0.699141	0.574	0.858	9.64488e-13	5.11719e-17	4.50731e-17
IGFBP3	2.57442e-17	-1.62775	0.278	0.658	4.85227e-13	6.41716e-08	-0.79263	0.13	0.372	0.00120951	6.41716e-08	5.14885e-17
FES	3.45133e-17	0.489327	0.722	0.36	6.50508e-13	1.95619e-14	0.452697	0.739	0.431	3.68703e-10	1.95619e-14	6.90267e-17
NEAT1	3.85339e-15	-1.17252	0.99	0.989	7.26288e-11	3.46401e-17	-1.24852	0.983	0.983	6.52897e-13	3.85339e-15	6.92802e-17
PARVG	7.86599e-17	0.579692	0.814	0.556	1.48258e-12	2.16927e-10	0.456146	0.8	0.636	4.08864e-06	2.16927e-10	1.5732e-16
BNIP3L	8.8622e-17	-0.698788	0.278	0.678	1.67035e-12	9.98794e-12	-0.541629	0.443	0.7	1.88253e-07	9.98794e-12	1.77244e-16
ZFP36L1	3.04516e-13	-0.720181	0.227	0.602	5.73952e-09	9.00019e-17	-0.745255	0.33	0.686	1.69636e-12	3.04516e-13	1.80004e-16
SGK1	4.77875e-06	-0.53391	0.577	0.731	0.0900699	1.03386e-16	-0.936098	0.374	0.726	1.94862e-12	4.77875e-06	2.06772e-16
CD59	1.80125e-13	-0.705499	0.433	0.725	3.39499e-09	1.21739e-16	-0.654602	0.339	0.704	2.29454e-12	1.80125e-13	2.43478e-16
ABCC3	5.05251e-10	-0.429408	0.175	0.494	9.52298e-06	1.25126e-16	-0.552181	0.165	0.538	2.35838e-12	5.05251e-10	2.50253e-16
S100A11	1.51863e-16	-0.658345	1	1	2.86231e-12	1.13049e-07	-0.330465	1	0.999	0.00213074	1.13049e-07	3.03725e-16
RPS6	1.63024e-16	0.38306	1	1	3.07268e-12	1.12856e-09	0.257099	1	1	2.12712e-05	1.12856e-09	3.26049e-16
UBE2J1	1.74115e-16	0.570299	0.99	0.836	3.28173e-12	5.25548e-15	0.466693	0.948	0.864	9.90553e-11	5.25548e-15	3.48231e-16
TSC22D1	1.75781e-16	-1.40803	0.34	0.707	3.31313e-12	3.21422e-09	-0.875883	0.47	0.677	6.05817e-05	3.21422e-09	3.51563e-16
FCGR1A	1.52817e-11	0.518232	0.619	0.337	2.88029e-07	1.83199e-16	0.558513	0.73	0.413	3.45293e-12	1.52817e-11	3.66398e-16
MMP9	1.44414e-09	-1.90262	0.423	0.628	2.72191e-05	1.95331e-16	-2.12764	0.426	0.693	3.68159e-12	1.44414e-09	3.90661e-16
CLIC1	2.67335e-10	0.354883	1	0.998	5.03874e-06	2.4429e-16	0.443172	1	0.998	4.60438e-12	2.67335e-10	4.8858e-16
MS4A7	9.44391e-12	0.571645	0.979	0.86	1.77999e-07	2.57423e-16	0.640233	1	0.892	4.85191e-12	9.44391e-12	5.14846e-16
FIS1	8.81908e-15	-0.630169	0.918	0.972	1.66222e-10	2.7385e-16	-0.552853	0.922	0.972	5.16153e-12	8.81908e-15	5.47701e-16
RPSA	4.44202e-16	0.395809	1	1	8.37231e-12	5.41823e-09	0.263728	1	1	0.000102123	5.41823e-09	8.88403e-16
RPS18	4.51076e-16	0.37978	1	1	8.50187e-12	2.76063e-09	0.257155	1	1	5.20324e-05	2.76063e-09	9.02151e-16
GSTM3	4.17072e-06	0.292728	0.546	0.342	0.0786097	5.92121e-16	0.383375	0.643	0.313	1.11603e-11	4.17072e-06	1.18424e-15
CTPS1	5.71752e-06	0.380502	0.897	0.761	0.107764	6.1439e-16	0.519564	0.93	0.697	1.158e-11	5.71752e-06	1.22878e-15
A2M	2.92479e-15	-0.695155	0.66	0.875	5.51264e-11	6.28959e-16	-0.67746	0.687	0.906	1.18546e-11	2.92479e-15	1.25792e-15
BMP8B	6.81918e-12	0.700578	0.588	0.318	1.28528e-07	6.6956e-16	0.750576	0.678	0.366	1.26199e-11	6.81918e-12	1.33912e-15
DPP7	7.02542e-16	-0.579693	0.99	0.993	1.32415e-11	6.48047e-15	-0.488986	0.974	0.996	1.22144e-10	6.48047e-15	1.40508e-15
UTP23	7.66796e-13	0.535197	0.825	0.567	1.44526e-08	7.53566e-16	0.506313	0.791	0.494	1.42032e-11	7.66796e-13	1.50713e-15
AP2M1	1.43955e-06	-0.333223	0.907	0.955	0.0271327	9.34042e-16	-0.490195	0.922	0.97	1.76048e-11	1.43955e-06	1.86808e-15
PRKCB	2.02759e-11	0.407697	0.536	0.269	3.82161e-07	9.99321e-16	0.407247	0.583	0.271	1.88352e-11	2.02759e-11	1.99864e-15
RPL5	1.0944e-15	0.364428	1	1	2.06272e-11	5.27648e-14	0.317791	1	1	9.94511e-10	5.27648e-14	2.1888e-15
G0S2	1.31365e-15	-2.00178	0.464	0.742	2.47596e-11	0.0061391	-0.414626	0.243	0.353	1	0.0061391	2.62729e-15
CD52	1.40879e-15	-1.73772	0.814	0.927	2.65529e-11	2.40737e-07	-1.04464	0.852	0.92	0.00453742	2.40737e-07	2.81759e-15
NINJ1	1.73736e-15	-0.795773	0.907	0.961	3.27457e-11	1.45212e-07	-0.458877	0.739	0.819	0.00273696	1.45212e-07	3.47471e-15
TMEM66	2.68594e-14	-0.524965	0.928	0.973	5.06247e-10	2.18043e-15	-0.509974	0.957	0.988	4.10968e-11	2.68594e-14	4.36086e-15
SNX9	2.30719e-15	-0.676059	0.505	0.772	4.34859e-11	1.73903e-09	-0.434763	0.539	0.764	3.27773e-05	1.73903e-09	4.61438e-15
CALM3	1.02632e-07	-0.389429	0.99	0.991	0.00193441	2.52304e-15	-0.561023	0.965	0.992	4.75543e-11	1.02632e-07	5.04608e-15
UBB	2.85968e-10	0.440793	0.99	0.988	5.38992e-06	2.54974e-15	0.521439	0.991	0.988	4.80576e-11	2.85968e-10	5.09949e-15
ATP6V1G1	6.69008e-06	-0.304765	0.969	0.979	0.126095	2.60578e-15	-0.456141	1	0.986	4.91137e-11	6.69008e-06	5.21156e-15
C5AR1	2.22815e-14	-0.745725	0.062	0.46	4.19962e-10	2.73652e-15	-0.868245	0.148	0.513	5.1578e-11	2.22815e-14	5.47305e-15
PNP	6.33957e-09	0.439078	0.876	0.666	0.000119488	3.22072e-15	0.579702	0.922	0.738	6.07041e-11	6.33957e-09	6.44144e-15
CDT1	2.16577e-12	0.381243	0.485	0.197	4.08203e-08	3.45639e-15	0.38674	0.53	0.213	6.51461e-11	2.16577e-12	6.91279e-15
GRB2	4.05168e-15	0.610927	0.948	0.838	7.63661e-11	1.06571e-11	0.469732	0.939	0.836	2.00866e-07	1.06571e-11	8.10337e-15
U2AF1	2.94995e-09	0.427436	0.948	0.891	5.56007e-05	4.56979e-15	0.52474	0.957	0.861	8.61315e-11	2.94995e-09	9.13959e-15
RPL21	4.68438e-15	0.383725	1	0.999	8.82912e-11	6.89342e-13	0.324246	1	1	1.29927e-08	6.89342e-13	9.36876e-15
EIF5A	1.13864e-08	0.348682	0.928	0.818	0.000214611	5.26803e-15	0.522294	0.939	0.766	9.92919e-11	1.13864e-08	1.05361e-14
RPL3	5.32853e-15	0.350619	1	1	1.00432e-10	1.86618e-10	0.278628	1	0.999	3.51738e-06	1.86618e-10	1.06571e-14
MCM4	6.14783e-15	0.557564	0.68	0.327	1.15874e-10	1.63357e-09	0.415412	0.591	0.34	3.07895e-05	1.63357e-09	1.22957e-14
FERMT2	2.74986e-11	-0.428582	0.144	0.507	5.18294e-07	6.39275e-15	-0.504638	0.191	0.564	1.2049e-10	2.74986e-11	1.27855e-14
DHFR	6.41971e-15	0.433955	0.784	0.396	1.20999e-10	2.35027e-08	0.340892	0.591	0.376	0.000442979	2.35027e-08	1.28394e-14
ELF1	6.47159e-15	0.510126	0.928	0.722	1.21977e-10	3.83497e-10	0.478824	0.913	0.813	7.22814e-06	3.83497e-10	1.29432e-14
DCXR	6.70004e-15	0.590274	0.876	0.671	1.26282e-10	1.17812e-09	0.429911	0.887	0.728	2.22052e-05	1.17812e-09	1.34001e-14
PDLIM1	8.67367e-09	0.327036	0.464	0.222	0.000163481	7.52744e-15	0.370721	0.487	0.2	1.41877e-10	8.67367e-09	1.50549e-14
LGALS3	8.33678e-15	-0.817304	0.876	0.959	1.57132e-10	0.0257408	-0.350901	0.887	0.918	1	0.0257408	1.66736e-14
C9orf16	9.61854e-07	-0.340577	0.979	0.989	0.018129	9.17767e-15	-0.510718	0.974	0.991	1.72981e-10	9.61854e-07	1.83553e-14
HSPD1	7.92497e-12	0.595172	0.969	0.936	1.4937e-07	9.90246e-15	0.564204	1	0.956	1.86642e-10	7.92497e-12	1.98049e-14
ODC1	4.60927e-07	0.434575	0.742	0.583	0.00868755	1.13637e-14	0.545639	0.852	0.6	2.14182e-10	4.60927e-07	2.27273e-14
B4GALT3	9.03945e-08	0.405964	0.701	0.498	0.00170376	1.15724e-14	0.542353	0.809	0.62	2.18117e-10	9.03945e-08	2.31449e-14
IFI16	1.88945e-08	-0.358959	0.175	0.455	0.000356124	1.21669e-14	-0.500609	0.261	0.635	2.29321e-10	1.88945e-08	2.43338e-14
RNASE2	1.14102e-13	0.670376	0.711	0.431	2.1506e-09	1.24082e-14	0.665729	0.661	0.38	2.33869e-10	1.14102e-13	2.48163e-14
TECR	1.33178e-14	0.593082	0.938	0.811	2.51014e-10	2.18239e-14	0.51767	0.965	0.81	4.11337e-10	2.18239e-14	2.66356e-14
SH3BGRL3	1.43107e-14	-0.542131	1	1	2.69727e-10	3.74422e-13	-0.408831	1	1	7.0571e-09	3.74422e-13	2.86213e-14
CREM	4.75011e-06	-0.474487	0.351	0.561	0.08953	1.44931e-14	-0.801782	0.33	0.669	2.73166e-10	4.75011e-06	2.89862e-14
PRRG4	3.72893e-13	0.310142	0.536	0.216	7.02828e-09	1.51133e-14	0.281785	0.391	0.133	2.84856e-10	3.72893e-13	3.02267e-14
SSBP3	1.55683e-14	-0.680476	0.412	0.701	2.93432e-10	1.28462e-09	-0.524555	0.539	0.728	2.42125e-05	1.28462e-09	3.11367e-14
LRP10	6.85827e-11	-0.529526	0.784	0.899	1.29265e-06	2.39054e-14	-0.534422	0.765	0.905	4.5057e-10	6.85827e-11	4.78109e-14
PTPN7	2.95567e-12	0.484799	0.938	0.777	5.57085e-08	2.66744e-14	0.521398	0.93	0.801	5.02759e-10	2.95567e-12	5.33488e-14
PTGS1	2.79862e-14	-1.08042	0.691	0.867	5.27484e-10	6.73456e-09	-0.575917	0.696	0.891	0.000126933	6.73456e-09	5.59724e-14
CD14	7.16443e-09	-0.954946	0.113	0.386	0.000135035	2.84239e-14	-1.24281	0.183	0.527	5.35734e-10	7.16443e-09	5.68478e-14
RPL35	2.92841e-14	0.409478	1	0.998	5.51946e-10	5.34447e-12	0.300752	1	0.998	1.00733e-07	5.34447e-12	5.85681e-14
FAM107B	3.90407e-08	0.440027	0.907	0.758	0.000735839	2.92969e-14	0.604585	0.791	0.575	5.52187e-10	3.90407e-08	5.85937e-14
SPATS2L	1.85665e-11	-0.529992	0.412	0.665	3.49942e-07	3.15477e-14	-0.525605	0.357	0.679	5.94611e-10	1.85665e-11	6.30954e-14
LPAR6	5.43816e-06	-0.366562	0.268	0.5	0.102498	3.26557e-14	-0.62593	0.435	0.758	6.15495e-10	5.43816e-06	6.53114e-14
NT5DC2	2.09163e-06	-0.635136	0.423	0.581	0.039423	3.44586e-14	-1.01563	0.461	0.686	6.49476e-10	2.09163e-06	6.89172e-14
MDH1	3.66877e-14	0.597	0.979	0.968	6.91489e-10	9.69603e-14	0.510856	1	0.982	1.82751e-09	9.69603e-14	7.33753e-14
HNRNPA1	3.53095e-08	0.367492	1	0.982	0.000665513	4.28263e-14	0.439237	0.983	0.975	8.0719e-10	3.53095e-08	8.56526e-14
CTSA	2.47914e-10	-0.513362	0.876	0.93	4.67267e-06	4.34559e-14	-0.541185	0.878	0.955	8.19057e-10	2.47914e-10	8.69119e-14
RANBP1	5.04958e-14	0.628388	0.959	0.851	9.51744e-10	4.85231e-14	0.600112	0.939	0.863	9.14564e-10	5.04958e-14	9.70462e-14
YWHAZ	5.23507e-14	-0.479191	0.99	0.992	9.86707e-10	1.0769e-11	-0.420609	0.974	0.995	2.02974e-07	1.0769e-11	1.04701e-13
ATP1B1	5.80893e-14	-0.784121	0.196	0.58	1.09487e-09	2.9019e-09	-0.457791	0.209	0.474	5.46949e-05	2.9019e-09	1.16179e-13
SRSF7	2.92046e-09	0.462402	0.938	0.846	5.50448e-05	6.72981e-14	0.478353	0.922	0.873	1.26843e-09	2.92046e-09	1.34596e-13
IGSF6	7.45796e-14	0.513604	0.577	0.248	1.40568e-09	1.23769e-13	0.61538	0.496	0.227	2.3328e-09	1.23769e-13	1.49159e-13
SNRPE	8.20994e-14	0.535445	0.948	0.879	1.54741e-09	7.62545e-14	0.536998	0.957	0.849	1.43724e-09	8.20994e-14	1.52509e-13
RPL27	7.79312e-14	0.454255	1	0.991	1.46885e-09	1.08737e-11	0.319544	1	0.993	2.04948e-07	1.08737e-11	1.55862e-13
ITGAV	7.9661e-14	-0.563441	0.33	0.669	1.50145e-09	1.28666e-06	-0.290331	0.33	0.537	0.024251	1.28666e-06	1.59322e-13
TDO2	6.85441e-11	-1.56502	0.258	0.564	1.29192e-06	8.587e-14	-1.87923	0.348	0.631	1.61848e-09	6.85441e-11	1.7174e-13
LAMP1	1.29606e-07	-0.400798	0.742	0.861	0.00244282	8.87796e-14	-0.510577	0.713	0.898	1.67332e-09	1.29606e-07	1.77559e-13
CD70	2.97696e-07	0.389129	0.835	0.624	0.00561097	8.96231e-14	0.497921	0.774	0.428	1.68922e-09	2.97696e-07	1.79246e-13
LYZ	9.48461e-14	0.499742	0.495	0.189	1.78766e-09	1.11364e-09	0.479918	0.417	0.195	2.09899e-05	1.11364e-09	1.89692e-13
VAMP8	9.51767e-14	0.505812	1	0.982	1.79389e-09	1.29164e-11	0.390846	0.991	0.991	2.43448e-07	1.29164e-11	1.90353e-13
CD109	9.24513e-07	-0.454982	0.608	0.752	0.0174252	1.03774e-13	-0.621677	0.617	0.83	1.95594e-09	9.24513e-07	2.07549e-13
CCT5	5.55966e-10	0.424018	0.948	0.885	1.04789e-05	1.26137e-13	0.468785	0.965	0.877	2.37743e-09	5.55966e-10	2.52274e-13
CD36	7.79403e-08	-0.961088	0.309	0.572	0.00146902	1.29967e-13	-1.24109	0.417	0.675	2.44962e-09	7.79403e-08	2.59934e-13
PTGES3	6.43332e-09	0.351149	0.969	0.952	0.000121255	1.30061e-13	0.454716	0.991	0.976	2.45139e-09	6.43332e-09	2.60122e-13
DUSP4	7.00902e-10	-0.584037	0.402	0.68	1.32106e-05	1.31373e-13	-0.638183	0.357	0.668	2.47612e-09	7.00902e-10	2.62746e-13
MCM10	1.37341e-13	0.343685	0.381	0.124	2.5886e-09	4.3582e-07	0.252884	0.278	0.121	0.00821434	4.3582e-07	2.74682e-13
SFT2D1	1.46364e-13	0.520114	0.979	0.939	2.75867e-09	2.09762e-07	0.267526	0.991	0.96	0.0039536	2.09762e-07	2.92728e-13
HMGB2	2.4691e-13	0.703331	0.845	0.53	4.65376e-09	1.57936e-13	0.651036	0.809	0.549	2.97677e-09	2.4691e-13	3.15872e-13
ATP8B4	1.62862e-13	0.41501	0.629	0.299	3.06963e-09	5.02562e-08	0.287479	0.643	0.421	0.000947229	5.02562e-08	3.25725e-13
EAF2	3.9838e-13	0.294613	0.505	0.202	7.50866e-09	1.6969e-13	0.340902	0.47	0.196	3.19832e-09	3.9838e-13	3.3938e-13
SOX4	3.20303e-13	-0.887482	0.381	0.679	6.03707e-09	1.88244e-13	-0.793902	0.304	0.608	3.54803e-09	3.20303e-13	3.76489e-13
GRINA	1.96344e-13	-0.563128	0.825	0.941	3.70069e-09	8.48744e-09	-0.380719	0.722	0.848	0.000159971	8.48744e-09	3.92687e-13
SERPINE2	2.13628e-13	-1.42586	0.381	0.679	4.02646e-09	0.00380526	-0.400093	0.165	0.279	1	0.00380526	4.27256e-13
HM13	8.86183e-10	-0.538652	0.856	0.895	1.67028e-05	2.19964e-13	-0.57071	0.922	0.928	4.14588e-09	8.86183e-10	4.39928e-13
MMP14	3.75937e-13	-0.643961	0.804	0.929	7.08566e-09	2.28012e-13	-0.509909	0.783	0.929	4.29757e-09	3.75937e-13	4.56024e-13
DUSP10	2.42325e-13	-0.653273	0.454	0.749	4.56734e-09	0.000334197	-0.330328	0.504	0.617	1	0.000334197	4.84649e-13
RPS5	2.57602e-13	0.324693	1	1	4.85528e-09	8.19255e-12	0.27775	1	0.999	1.54413e-07	8.19255e-12	5.15203e-13
ZWINT	2.69008e-13	0.592613	0.763	0.417	5.07027e-09	4.94444e-07	0.381663	0.617	0.396	0.00931927	4.94444e-07	5.38016e-13
RCAN1	3.0819e-06	-0.545623	0.289	0.481	0.0580876	2.6993e-13	-0.995523	0.287	0.587	5.08763e-09	3.0819e-06	5.39859e-13
MYO1E	3.7934e-10	-0.551083	0.515	0.74	7.1498e-06	2.70821e-13	-0.576557	0.565	0.778	5.10443e-09	3.7934e-10	5.41641e-13
P4HB	3.37635e-09	0.361951	1	0.988	6.36375e-05	2.79216e-13	0.423839	1	0.99	5.26267e-09	3.37635e-09	5.58433e-13
CHMP1B	2.84079e-13	-0.65759	0.361	0.682	5.35433e-09	1.10957e-12	-0.648185	0.504	0.719	2.09132e-08	1.10957e-12	5.68159e-13
HEXB	1.56076e-05	-0.32722	0.773	0.871	0.294173	2.93737e-13	-0.492691	0.739	0.895	5.53635e-09	1.56076e-05	5.87474e-13
ANXA5	6.02865e-10	-0.521706	0.948	0.971	1.13628e-05	3.05839e-13	-0.518062	0.965	0.967	5.76446e-09	6.02865e-10	6.11678e-13
CD63	2.85385e-12	-0.57258	1	1	5.37893e-08	3.2007e-13	-0.508576	1	1	6.03268e-09	2.85385e-12	6.4014e-13
CD300A	8.02133e-05	-0.332461	0.299	0.465	1	3.70271e-13	-0.535062	0.304	0.624	6.97887e-09	8.02133e-05	7.40542e-13
GSTO1	7.87619e-07	-0.400391	0.969	0.983	0.014845	3.79903e-13	-0.516664	0.991	0.989	7.16041e-09	7.87619e-07	7.59806e-13
RP11-567J20.3	3.99412e-13	0.306558	0.433	0.154	7.52813e-09	9.34548e-12	0.263892	0.365	0.141	1.76144e-07	9.34548e-12	7.98825e-13
REEP5	3.62908e-08	-0.42104	0.732	0.856	0.000684009	4.31364e-13	-0.492354	0.757	0.89	8.13035e-09	3.62908e-08	8.62728e-13
MPC1	5.09454e-13	0.466286	0.948	0.794	9.6022e-09	1.43102e-07	0.313508	0.93	0.833	0.00269719	1.43102e-07	1.01891e-12
SNRPD1	1.90774e-11	0.506395	0.959	0.836	3.59571e-07	5.22338e-13	0.539129	0.948	0.808	9.84503e-09	1.90774e-11	1.04468e-12
ETS1	7.38869e-08	-0.444884	0.33	0.579	0.00139262	5.443e-13	-0.574722	0.252	0.567	1.0259e-08	7.38869e-08	1.0886e-12
BARX1	3.05228e-07	0.305801	0.928	0.706	0.00575294	5.84185e-13	0.459804	0.896	0.745	1.10107e-08	3.05228e-07	1.16837e-12
MAP1LC3B	5.93013e-10	-0.46299	0.814	0.896	1.11771e-05	6.08023e-13	-0.495775	0.783	0.908	1.146e-08	5.93013e-10	1.21605e-12
TUBB6	3.71404e-12	0.532075	0.876	0.659	7.00022e-08	6.2363e-13	0.550191	0.904	0.713	1.17542e-08	3.71404e-12	1.24726e-12
KDELR1	6.73362e-07	-0.303759	0.918	0.951	0.0126915	6.28296e-13	-0.41345	0.913	0.972	1.18421e-08	6.73362e-07	1.25659e-12
SLC7A7	2.95433e-05	-0.315122	0.351	0.56	0.556832	6.47193e-13	-0.508064	0.357	0.668	1.21983e-08	2.95433e-05	1.29439e-12
GATM	7.05646e-13	0.372804	0.515	0.228	1.33e-08	2.07976e-12	0.340357	0.53	0.264	3.91992e-08	2.07976e-12	1.41129e-12
SAT1	1.32504e-11	-1.14606	0.856	0.929	2.49743e-07	7.34803e-13	-1.01391	0.722	0.88	1.38496e-08	1.32504e-11	1.46961e-12
MYCBP2	7.44187e-13	0.719337	0.918	0.747	1.40264e-08	3.66746e-10	0.456778	0.878	0.734	6.91242e-06	3.66746e-10	1.48837e-12
LRPAP1	8.01961e-13	-0.603682	0.856	0.943	1.51154e-08	5.49828e-12	-0.489858	0.878	0.952	1.03632e-07	5.49828e-12	1.60392e-12
EVA1B	8.94527e-13	-0.489608	0.124	0.488	1.686e-08	4.05728e-09	-0.346917	0.165	0.433	7.64716e-05	4.05728e-09	1.78905e-12
HIPK3	9.48442e-13	0.454999	0.67	0.353	1.78762e-08	2.7446e-07	0.284298	0.6	0.391	0.00517303	2.7446e-07	1.89688e-12
TUBB4B	7.1021e-07	0.369368	0.969	0.922	0.013386	1.0464e-12	0.483307	1	0.929	1.97225e-08	7.1021e-07	2.09279e-12
HNRNPD	7.86841e-09	0.39596	0.959	0.876	0.000148304	1.06513e-12	0.466467	0.974	0.886	2.00756e-08	7.86841e-09	2.13026e-12
EDF1	9.67948e-11	-0.413128	1	0.995	1.82439e-06	1.09232e-12	-0.379458	0.983	0.997	2.0588e-08	9.67948e-11	2.18464e-12
CD47	1.11649e-12	-0.613372	0.588	0.797	2.10437e-08	1.20349e-10	-0.481541	0.635	0.813	2.26834e-06	1.20349e-10	2.23299e-12
NDUFS6	1.14729e-07	0.331168	0.959	0.947	0.00216242	1.13628e-12	0.411039	1	0.946	2.14166e-08	1.14729e-07	2.27256e-12
NUCKS1	1.16801e-12	0.568048	0.99	0.978	2.20146e-08	3.52901e-11	0.48548	0.983	0.981	6.65148e-07	3.52901e-11	2.33601e-12
NXF3	1.17579e-12	0.32149	0.443	0.166	2.21613e-08	5.15628e-11	0.266385	0.435	0.188	9.71856e-07	5.15628e-11	2.35158e-12
UBA2	1.60083e-10	0.386412	0.856	0.668	3.01724e-06	1.2131e-12	0.417637	0.878	0.643	2.28645e-08	1.60083e-10	2.42619e-12
MBNL1	1.27265e-12	0.53341	0.928	0.771	2.39869e-08	6.44404e-07	0.309711	0.896	0.794	0.0121457	6.44404e-07	2.5453e-12
APBB1IP	2.03135e-07	-0.436355	0.619	0.748	0.00382869	1.31293e-12	-0.649863	0.783	0.877	2.47461e-08	2.03135e-07	2.62586e-12
SFPQ	5.41649e-08	0.458244	0.979	0.92	0.0010209	1.59004e-12	0.480441	0.991	0.895	2.99691e-08	5.41649e-08	3.18008e-12
TM4SF19.1	8.84516e-12	-0.826769	0.103	0.448	1.66714e-07	1.64492e-12	-0.831644	0.183	0.478	3.10035e-08	8.84516e-12	3.28984e-12
PLA2G15	3.30899e-08	-0.371073	0.278	0.571	0.000623678	1.6874e-12	-0.498739	0.47	0.707	3.18042e-08	3.30899e-08	3.37481e-12
NDUFS2	1.74364e-09	0.407389	0.959	0.944	3.28641e-05	1.69166e-12	0.41737	0.983	0.962	3.18844e-08	1.74364e-09	3.38332e-12
HNRNPAB	0.00027859	0.300966	0.897	0.803	1	1.72109e-12	0.514295	0.913	0.731	3.2439e-08	0.00027859	3.44217e-12
APEX1	1.75386e-12	0.466785	0.938	0.761	3.30568e-08	1.20582e-09	0.399979	0.904	0.846	2.27272e-05	1.20582e-09	3.50773e-12
NQO1	1.51828e-10	-0.521916	0.66	0.872	2.86165e-06	1.78742e-12	-0.514855	0.757	0.885	3.36892e-08	1.51828e-10	3.57483e-12
CD164	2.53191e-07	-0.455256	0.938	0.965	0.00477215	1.85349e-12	-0.50933	0.922	0.984	3.49345e-08	2.53191e-07	3.70697e-12
LSM5	1.99675e-12	0.451556	0.928	0.745	3.76348e-08	9.26988e-11	0.4316	0.887	0.746	1.74719e-06	9.26988e-11	3.9935e-12
DYNLT3	1.371e-10	-0.500406	0.371	0.665	2.58406e-06	2.20417e-12	-0.486544	0.391	0.66	4.15442e-08	1.371e-10	4.40834e-12
GMFG	1.99708e-11	0.385499	1	0.974	3.7641e-07	2.33145e-12	0.336307	0.991	0.983	4.39432e-08	1.99708e-11	4.6629e-12
POU2F2	0.000243928	0.273125	0.691	0.524	1	2.39931e-12	0.421397	0.461	0.192	4.52223e-08	0.000243928	4.79863e-12
CORO1A	3.91004e-11	0.532919	0.979	0.928	7.36965e-07	2.4967e-12	0.542509	0.974	0.968	4.70578e-08	3.91004e-11	4.9934e-12
JUNB	4.17332e-08	-0.554705	0.856	0.93	0.000786588	2.61019e-12	-0.707866	0.687	0.84	4.91969e-08	4.17332e-08	5.22038e-12
VAV3	7.24495e-08	-0.420592	0.402	0.647	0.00136553	2.65342e-12	-0.574922	0.443	0.723	5.00117e-08	7.24495e-08	5.30685e-12
BIK	2.67583e-12	0.475751	0.505	0.221	5.04341e-08	4.573e-09	0.278402	0.452	0.219	8.61919e-05	4.573e-09	5.35166e-12
SUB1	5.30795e-10	0.35851	1	0.987	1.00044e-05	2.77154e-12	0.37361	1	0.992	5.2238e-08	5.30795e-10	5.54308e-12
H2AFY	2.82881e-12	0.499143	1	0.979	5.33174e-08	7.58574e-09	0.343386	1	0.99	0.000142976	7.58574e-09	5.65762e-12
KLF6	3.98687e-12	-0.709452	0.67	0.847	7.51445e-08	2.65722e-05	-0.436306	0.583	0.723	0.500833	2.65722e-05	7.97374e-12
PHACTR3	4.62188e-12	0.260365	0.464	0.177	8.71132e-08	2.41371e-08	0.25292	0.504	0.257	0.000454937	2.41371e-08	9.24376e-12
MAD2L2	5.79007e-12	0.516308	0.732	0.472	1.09131e-07	1.71137e-08	0.338366	0.678	0.483	0.000322559	1.71137e-08	1.15801e-11
NCL	5.42196e-08	0.485926	1	0.96	0.00102193	8.32455e-12	0.565946	0.991	0.956	1.56901e-07	5.42196e-08	1.66491e-11
CEACAM6	2.55618e-10	0.278597	0.165	0.035	4.81789e-06	8.71289e-12	0.305565	0.165	0.035	1.64221e-07	2.55618e-10	1.74258e-11
RPL18A	8.95811e-12	0.319289	1	1	1.68842e-07	5.57456e-10	0.253605	1	1	1.05069e-05	5.57456e-10	1.79162e-11
NEU1	5.88992e-09	-0.458103	0.588	0.783	0.000111013	9.26741e-12	-0.454827	0.67	0.844	1.74672e-07	5.88992e-09	1.85348e-11
NASP	4.76331e-11	0.549084	0.959	0.777	8.97789e-07	9.60788e-12	0.513958	0.93	0.79	1.81089e-07	4.76331e-11	1.92158e-11
PSMA7	1.34189e-06	0.275962	1	0.985	0.0252919	9.85287e-12	0.355685	0.991	0.99	1.85707e-07	1.34189e-06	1.97057e-11
MAN1B1	3.76104e-08	-0.399539	0.412	0.642	0.000708881	1.00861e-11	-0.43904	0.443	0.687	1.90102e-07	3.76104e-08	2.01722e-11
CNIH4	1.03201e-11	0.430478	0.948	0.896	1.94514e-07	1.44879e-07	0.347131	0.957	0.924	0.00273069	1.44879e-07	2.06403e-11
PPM1G	1.0654e-11	0.533693	0.928	0.766	2.00807e-07	1.21282e-10	0.380523	0.913	0.785	2.28592e-06	1.21282e-10	2.1308e-11
EEF1B2	1.1845e-11	0.342451	1	0.999	2.23255e-07	1.08709e-09	0.286749	1	0.998	2.04896e-05	1.08709e-09	2.36901e-11
CYFIP1	1.03504e-06	-0.372192	0.691	0.815	0.0195084	1.28841e-11	-0.536549	0.73	0.846	2.42839e-07	1.03504e-06	2.57682e-11
LPL	3.00347e-08	-1.00564	0.268	0.518	0.000566093	1.31149e-11	-1.23452	0.339	0.595	2.47189e-07	3.00347e-08	2.62297e-11
PPIH	8.60147e-10	0.527417	0.959	0.849	1.62121e-05	1.32808e-11	0.51111	0.913	0.85	2.50317e-07	8.60147e-10	2.65616e-11
ARL6IP5	3.7369e-10	-0.527637	0.763	0.874	7.0433e-06	1.48741e-11	-0.484567	0.617	0.829	2.80348e-07	3.7369e-10	2.97483e-11
ARPC2	9.20395e-10	0.294389	1	1	1.73476e-05	1.653e-11	0.280036	1	1	3.11558e-07	9.20395e-10	3.306e-11
APOE	1.70186e-11	-1.67385	0.742	0.834	3.20766e-07	1.97179e-11	-1.35455	0.704	0.831	3.71643e-07	1.97179e-11	3.40372e-11
ORC6	1.86784e-11	0.372951	0.619	0.293	3.52051e-07	1.12307e-06	0.278915	0.496	0.295	0.0211676	1.12307e-06	3.73569e-11
CYCS	1.37318e-08	0.359292	1	0.953	0.000258817	1.96362e-11	0.388909	0.983	0.932	3.70103e-07	1.37318e-08	3.92724e-11
RAB31	0.000467729	-0.309293	0.856	0.901	1	2.17424e-11	-0.528941	0.87	0.944	4.09801e-07	0.000467729	4.34848e-11
MYLK	2.88085e-09	-0.41295	0.082	0.369	5.42982e-05	2.2294e-11	-0.468152	0.096	0.406	4.20198e-07	2.88085e-09	4.45881e-11
RALA	2.24278e-11	-0.596046	0.649	0.813	4.2272e-07	7.97941e-08	-0.407115	0.696	0.813	0.00150396	7.97941e-08	4.48556e-11
MNDA	9.71547e-08	0.326209	0.32	0.131	0.00183117	2.42293e-11	0.398495	0.365	0.143	4.56674e-07	9.71547e-08	4.84587e-11
RNASEH2B	2.44219e-11	0.43784	0.773	0.494	4.60305e-07	1.32209e-06	0.355636	0.704	0.524	0.0249188	1.32209e-06	4.88439e-11
BST2	2.59191e-11	-0.583076	0.845	0.945	4.88522e-07	3.93818e-09	-0.428071	0.913	0.956	7.42268e-05	3.93818e-09	5.18381e-11
FAM89B	2.56697e-06	-0.331581	0.557	0.727	0.0483823	2.69601e-11	-0.445888	0.548	0.746	5.08145e-07	2.56697e-06	5.39203e-11
ALDH2	2.77954e-11	0.384703	0.526	0.249	5.23888e-07	3.01818e-09	0.259326	0.487	0.245	5.68866e-05	3.01818e-09	5.55909e-11
GPSM3	2.90369e-10	-0.454442	0.948	0.974	5.47288e-06	2.91428e-11	-0.429657	0.965	0.984	5.49284e-07	2.90369e-10	5.82857e-11
ARMC9	3.69642e-11	-0.586814	0.196	0.534	6.96701e-07	2.95321e-11	-0.471801	0.304	0.616	5.56621e-07	3.69642e-11	5.90642e-11
STOML2	0.000759298	0.252924	0.887	0.768	1	3.23884e-11	0.464939	0.913	0.811	6.10456e-07	0.000759298	6.47767e-11
HMGA2	3.25067e-11	-0.392104	0.031	0.374	6.12686e-07	1.39846e-07	-0.314754	0.096	0.323	0.00263581	1.39846e-07	6.50134e-11
ABCA1	3.39699e-11	-0.453517	0.082	0.424	6.40265e-07	6.24421e-11	-0.498349	0.157	0.448	1.17691e-06	6.24421e-11	6.79398e-11
SHFM1	3.76091e-11	0.424021	0.938	0.868	7.08857e-07	6.21891e-06	0.28268	0.896	0.833	0.117214	6.21891e-06	7.52183e-11
UTP6	4.08563e-06	0.256693	0.722	0.488	0.0770059	3.84183e-11	0.370042	0.791	0.571	7.24108e-07	4.08563e-06	7.68366e-11
SHCBP1	4.11696e-11	0.317359	0.485	0.196	7.75965e-07	7.12522e-09	0.296006	0.417	0.194	0.000134296	7.12522e-09	8.23393e-11
CARHSP1	4.27427e-07	-0.41778	0.649	0.805	0.00805615	4.18646e-11	-0.534009	0.748	0.881	7.89064e-07	4.27427e-07	8.37292e-11
TFPT	0.000108784	-0.309019	0.856	0.88	1	4.73544e-11	-0.44497	0.878	0.918	8.92535e-07	0.000108784	9.47087e-11
RPS20	5.38505e-11	0.414907	1	0.996	1.01497e-06	9.52876e-07	0.316484	1	0.998	0.0179598	9.52876e-07	1.07701e-10
IER5L	0.000215677	-0.250465	0.175	0.343	1	5.58544e-11	-0.479162	0.435	0.703	1.05274e-06	0.000215677	1.11709e-10
TMEM219	5.7118e-11	-0.470229	0.814	0.949	1.07656e-06	4.09465e-10	-0.386716	0.922	0.958	7.71759e-06	4.09465e-10	1.14236e-10
GRN	1.59325e-06	-0.370397	1	0.991	0.0300296	6.02674e-11	-0.492993	1	0.993	1.13592e-06	1.59325e-06	1.20535e-10
LY86	6.0868e-11	0.297795	0.505	0.218	1.14724e-06	3.84852e-10	0.281103	0.513	0.255	7.25369e-06	3.84852e-10	1.21736e-10
MCM3	6.77438e-11	0.74765	0.711	0.449	1.27684e-06	4.68044e-07	0.443954	0.67	0.468	0.00882169	4.68044e-07	1.35488e-10
SOD2	6.86601e-11	-1.64578	0.907	0.924	1.29411e-06	1.05722e-05	-0.337649	0.53	0.658	0.199266	1.05722e-05	1.3732e-10
COL6A1	7.49897e-11	-0.504647	0.155	0.482	1.41341e-06	5.23117e-10	-0.516139	0.243	0.511	9.8597e-06	5.23117e-10	1.49979e-10
MLPH	0.000643607	0.3347	0.268	0.141	1	8.12018e-11	0.631733	0.313	0.113	1.53049e-06	0.000643607	1.62404e-10
EBPL	8.18477e-11	0.379734	0.753	0.487	1.54267e-06	1.06061e-08	0.343297	0.73	0.525	0.000199904	1.06061e-08	1.63695e-10
PTBP1	1.81579e-06	0.265451	0.814	0.66	0.034224	8.34475e-11	0.421245	0.835	0.65	1.57282e-06	1.81579e-06	1.66895e-10
H2AFZ	3.93946e-10	0.60506	1	0.976	7.4251e-06	8.73026e-11	0.573677	0.991	0.983	1.64548e-06	3.93946e-10	1.74605e-10
NCAPD3	9.20771e-11	0.423732	0.701	0.414	1.73547e-06	0.000130423	0.26124	0.626	0.477	1	0.000130423	1.84154e-10
SNX3	3.66998e-05	-0.269182	0.99	0.991	0.691719	1.03782e-10	-0.346031	0.991	0.996	1.95609e-06	3.66998e-05	2.07565e-10
PHLDA3	1.44221e-09	-0.453977	0.072	0.37	2.71828e-05	1.03845e-10	-0.451488	0.157	0.452	1.95727e-06	1.44221e-09	2.0769e-10
SNX6	8.04765e-09	-0.40872	0.794	0.881	0.000151682	1.07014e-10	-0.453052	0.852	0.912	2.01701e-06	8.04765e-09	2.14029e-10
PSMB1	8.79334e-10	0.320913	0.99	0.993	1.65737e-05	1.2782e-10	0.316374	1	0.993	2.40916e-06	8.79334e-10	2.55641e-10
DTYMK	1.34357e-10	0.443663	0.794	0.504	2.53236e-06	5.1582e-06	0.316772	0.687	0.531	0.0972218	5.1582e-06	2.68714e-10
HIST1H2BK	2.43876e-05	-0.376274	0.227	0.435	0.459658	1.38287e-10	-0.491107	0.174	0.487	2.60644e-06	2.43876e-05	2.76575e-10
TUBA1A	0.000166122	-0.428429	0.381	0.545	1	1.42261e-10	-0.574991	0.435	0.674	2.68134e-06	0.000166122	2.84523e-10
TMC6	1.19783e-07	-0.388523	0.485	0.679	0.00225766	1.46753e-10	-0.452535	0.583	0.757	2.766e-06	1.19783e-07	2.93506e-10
BHLHE22	1.69244e-09	-0.654121	0.474	0.715	3.18991e-05	1.48127e-10	-0.687368	0.417	0.685	2.7919e-06	1.69244e-09	2.96254e-10
CCNB1IP1	1.5364e-10	0.460128	0.763	0.523	2.8958e-06	2.10059e-06	0.274996	0.704	0.525	0.0395918	2.10059e-06	3.07279e-10
CENPF	1.57985e-10	0.753886	0.691	0.366	2.9777e-06	4.78976e-10	0.549305	0.635	0.36	9.02775e-06	4.78976e-10	3.15969e-10
SYTL3	3.68057e-06	-0.26621	0.082	0.297	0.0693713	1.83264e-10	-0.360019	0.061	0.347	3.45417e-06	3.68057e-06	3.66529e-10
MIS18BP1	1.90937e-10	0.393103	0.68	0.359	3.59878e-06	5.68263e-05	0.26909	0.635	0.47	1	5.68263e-05	3.81874e-10
C5AR2	2.35953e-09	-0.399682	0.062	0.359	4.44724e-05	1.96643e-10	-0.364483	0.078	0.376	3.70632e-06	2.35953e-09	3.93285e-10
STK38L	1.49485e-05	-0.31828	0.206	0.421	0.28175	2.01285e-10	-0.481559	0.261	0.535	3.79383e-06	1.49485e-05	4.02571e-10
NSMAF	7.08216e-09	0.374497	0.598	0.349	0.000133485	2.01469e-10	0.329203	0.617	0.357	3.79728e-06	7.08216e-09	4.02937e-10
MGST3	2.07687e-10	0.515247	0.979	0.921	3.91448e-06	1.58953e-05	0.287813	0.991	0.958	0.299594	1.58953e-05	4.15374e-10
TRIM2	1.34401e-08	-0.364241	0.103	0.379	0.000253319	2.08263e-10	-0.363279	0.13	0.432	3.92535e-06	1.34401e-08	4.16527e-10
PRPF38A	8.96499e-05	0.276099	0.763	0.662	1	2.60965e-10	0.416626	0.861	0.683	4.91867e-06	8.96499e-05	5.21931e-10
FABP4	2.63271e-10	-2.18664	0.216	0.526	4.96213e-06	2.41478e-08	-1.93452	0.47	0.628	0.000455138	2.41478e-08	5.26542e-10
ABHD12	2.73551e-10	-0.478701	0.608	0.8	5.15589e-06	2.47845e-09	-0.362667	0.713	0.846	4.67139e-05	2.47845e-09	5.47102e-10
ABHD17A	0.000390234	-0.266566	0.866	0.891	1	2.79999e-10	-0.398875	0.896	0.93	5.27742e-06	0.000390234	5.59997e-10
RPS29	2.8137e-10	0.4147	0.99	0.968	5.30325e-06	1.49638e-08	0.312041	0.991	0.977	0.000282037	1.49638e-08	5.62739e-10
HSPB1	7.41463e-07	0.301068	0.99	0.942	0.0139751	2.89369e-10	0.40009	0.991	0.959	5.45403e-06	7.41463e-07	5.78738e-10
UQCC2	9.93206e-06	0.29707	0.887	0.768	0.1872	3.06423e-10	0.346216	0.913	0.769	5.77545e-06	9.93206e-06	6.12845e-10
CDKN3	1.12859e-05	0.29875	0.526	0.307	0.212717	3.10698e-10	0.387987	0.548	0.277	5.85603e-06	1.12859e-05	6.21396e-10
HCLS1	7.74289e-08	0.352426	0.918	0.834	0.00145938	3.148e-10	0.369323	0.991	0.865	5.93336e-06	7.74289e-08	6.29601e-10
YWHAE	9.26447e-09	0.367752	0.979	0.917	0.000174617	3.19047e-10	0.400432	0.948	0.9	6.0134e-06	9.26447e-09	6.38095e-10
PCSK6	1.24677e-07	-0.433895	0.247	0.512	0.00234992	3.27623e-10	-0.427203	0.261	0.547	6.17504e-06	1.24677e-07	6.55246e-10
ATOX1	1.14875e-07	-0.468108	0.753	0.846	0.00216517	3.27717e-10	-0.438967	0.687	0.833	6.1768e-06	1.14875e-07	6.55433e-10
ATAD2	1.04489e-08	0.419005	0.619	0.345	0.000196941	3.30601e-10	0.493567	0.591	0.339	6.23116e-06	1.04489e-08	6.61201e-10
RHOC	3.37348e-10	-0.486588	0.938	0.973	6.35833e-06	3.46674e-08	-0.361335	0.983	0.978	0.000653411	3.46674e-08	6.74696e-10
SPOCD1	1.4572e-07	-0.363426	0.206	0.473	0.00274654	3.88109e-10	-0.443286	0.261	0.55	7.31509e-06	1.4572e-07	7.76219e-10
CD99	3.94214e-10	-0.491203	0.979	0.98	7.43015e-06	0.000191294	-0.255837	0.991	0.982	1	0.000191294	7.88428e-10
ITGAM	4.04199e-10	-0.431427	0.206	0.523	7.61834e-06	6.40744e-09	-0.367452	0.296	0.563	0.000120767	6.40744e-09	8.08398e-10
HDDC2	4.17072e-10	0.444083	0.907	0.786	7.86097e-06	3.24972e-06	0.305481	0.896	0.81	0.0612508	3.24972e-06	8.34143e-10
NEK6	1.77736e-06	0.320737	0.907	0.768	0.0334997	4.22712e-10	0.416244	0.896	0.77	7.96727e-06	1.77736e-06	8.45423e-10
NFKBIA	4.82414e-10	-0.691035	0.948	0.985	9.09254e-06	0.0855849	-0.263793	0.583	0.594	1	0.0855849	9.64828e-10
PRPF8	5.01469e-10	0.397623	0.722	0.471	9.45168e-06	1.14175e-07	0.298166	0.73	0.527	0.00215197	1.14175e-07	1.00294e-09
DHRS3	5.01788e-10	-0.565576	0.371	0.63	9.4577e-06	1.16617e-06	-0.37716	0.496	0.675	0.0219799	1.16617e-06	1.00358e-09
BIRC5	4.57274e-07	0.408249	0.577	0.32	0.0086187	5.12596e-10	0.352702	0.522	0.241	9.66141e-06	4.57274e-07	1.02519e-09
MAD2L1	5.21111e-10	0.461767	0.619	0.331	9.82191e-06	4.88222e-08	0.345576	0.548	0.315	0.000920201	4.88222e-08	1.04222e-09
MRPL3	5.27857e-10	0.399169	0.835	0.618	9.94905e-06	1.76573e-07	0.332439	0.835	0.668	0.00332804	1.76573e-07	1.05571e-09
NOP10	2.91944e-08	0.392357	0.99	0.949	0.000550257	5.55516e-10	0.334347	0.983	0.948	1.04704e-05	2.91944e-08	1.11103e-09
ATP5G3	2.93254e-07	0.296851	0.99	0.992	0.00552726	5.92813e-10	0.336308	1	0.993	1.11733e-05	2.93254e-07	1.18563e-09
SDC2	6.26397e-10	-0.617559	0.979	0.989	1.18063e-05	2.03118e-06	-0.414189	1	0.988	0.0382836	2.03118e-06	1.25279e-09
CCL3	0.0523195	-1.91107	0.959	0.929	1	6.36026e-10	0.65025	0.661	0.393	1.19878e-05	0.0523195	1.27205e-09
HNRNPA3	6.69556e-10	0.462343	0.99	0.941	1.26198e-05	3.84483e-09	0.38241	0.991	0.942	7.24673e-05	3.84483e-09	1.33911e-09
DIAPH1	6.99858e-10	0.478384	0.753	0.578	1.31909e-05	1.47351e-09	0.452203	0.791	0.612	2.77727e-05	1.47351e-09	1.39972e-09
RGCC	0.00168041	-0.760949	0.68	0.698	1	7.19324e-10	-1.1539	0.835	0.88	1.35578e-05	0.00168041	1.43865e-09
ITM2C	7.60688e-10	-0.69153	0.753	0.91	1.43374e-05	2.77965e-09	-0.552078	0.843	0.93	5.23909e-05	2.77965e-09	1.52138e-09
AURKA	8.09884e-10	0.383827	0.526	0.26	1.52647e-05	1.6628e-08	0.30513	0.617	0.379	0.000313405	1.6628e-08	1.61977e-09
MT1X	8.22615e-10	0.411097	0.485	0.222	1.55046e-05	5.8095e-08	0.395049	0.417	0.218	0.00109497	5.8095e-08	1.64523e-09
FBXO32	2.14501e-07	-0.424928	0.134	0.386	0.00404292	8.27867e-10	-0.413909	0.104	0.389	1.56036e-05	2.14501e-07	1.65573e-09
GGCT	8.51203e-10	0.411512	0.784	0.535	1.60435e-05	2.42076e-06	0.31395	0.757	0.6	0.0456265	2.42076e-06	1.70241e-09
CSTA	8.78442e-10	0.393477	0.66	0.41	1.65569e-05	9.49952e-06	0.266821	0.591	0.412	0.179047	9.49952e-06	1.75688e-09
CLSPN	9.20797e-10	0.359966	0.505	0.227	1.73552e-05	6.06365e-07	0.268713	0.409	0.211	0.0114288	6.06365e-07	1.84159e-09
NTAN1	4.04567e-05	-0.312546	0.557	0.708	0.762528	9.28489e-10	-0.419582	0.609	0.767	1.75002e-05	4.04567e-05	1.85698e-09
RPS21	1.09872e-09	0.36737	1	0.975	2.07087e-05	1.26495e-08	0.306667	0.983	0.971	0.000238418	1.26495e-08	2.19744e-09
PLD3	2.1562e-06	-0.53182	0.814	0.906	0.04064	1.0988e-09	-0.554938	0.835	0.91	2.07102e-05	2.1562e-06	2.19761e-09
PRELID1	1.11047e-09	0.382052	1	0.982	2.09302e-05	1.59756e-05	0.256035	1	0.983	0.301108	1.59756e-05	2.22094e-09
LSM7	9.00528e-08	0.337506	0.928	0.797	0.00169732	1.13773e-09	0.334927	0.93	0.788	2.1444e-05	9.00528e-08	2.27546e-09
NCOR1	1.21392e-09	0.4264	0.784	0.554	2.288e-05	5.12243e-07	0.319278	0.774	0.636	0.00965477	5.12243e-07	2.42785e-09
MXD4	5.14754e-08	-0.457492	0.649	0.8	0.000970209	1.26538e-09	-0.426049	0.722	0.84	2.385e-05	5.14754e-08	2.53077e-09
AES	6.8543e-07	-0.382438	0.722	0.846	0.012919	1.29909e-09	-0.432713	0.739	0.855	2.44853e-05	6.8543e-07	2.59819e-09
DTL	1.32317e-09	0.264723	0.351	0.132	2.49392e-05	3.12157e-09	0.284189	0.339	0.14	5.88353e-05	3.12157e-09	2.64635e-09
COTL1	1.88655e-07	0.403998	1	0.976	0.00355576	1.32511e-09	0.38241	1	0.982	2.49756e-05	1.88655e-07	2.65021e-09
TSPAN15	1.88587e-09	-0.346854	0.052	0.343	3.55448e-05	1.35854e-09	-0.281621	0.078	0.366	2.56058e-05	1.88587e-09	2.71708e-09
BRK1	4.99604e-05	-0.253132	0.969	0.986	0.941653	1.3664e-09	-0.311188	1	0.989	2.5754e-05	4.99604e-05	2.7328e-09
CAT	1.4066e-09	0.477995	0.773	0.576	2.65116e-05	7.49933e-07	0.366767	0.8	0.675	0.0141347	7.49933e-07	2.8132e-09
EPS8	0.000144939	-0.288206	0.268	0.441	1	1.40937e-09	-0.394127	0.226	0.502	2.65637e-05	0.000144939	2.81873e-09
GLRX	0.00134339	-0.322023	0.206	0.343	1	1.57295e-09	-0.383994	0.148	0.433	2.9647e-05	0.00134339	3.14591e-09
SERF2	3.72896e-08	-0.322121	1	1	0.000702834	1.59356e-09	-0.28776	1	1	3.00353e-05	3.72896e-08	3.18711e-09
GAS7	1.18208e-05	0.385027	0.546	0.371	0.222799	1.62453e-09	0.454138	0.661	0.455	3.06192e-05	1.18208e-05	3.24907e-09
TMEM173	1.65943e-09	0.445069	0.722	0.434	3.12769e-05	5.68938e-09	0.393226	0.722	0.505	0.000107233	5.68938e-09	3.31885e-09
MID1IP1	1.69495e-05	-0.486561	0.515	0.655	0.319465	1.71236e-09	-0.56709	0.609	0.803	3.22745e-05	1.69495e-05	3.42471e-09
[truncated: 296 more rows]

## Sheet: c6.markers
	2_p_val	2_avg_log2FC	2_pct.1	2_pct.2	2_p_val_adj	1_p_val	1_avg_log2FC	1_pct.1	1_pct.2	1_p_val_adj	max_pval	minimump_p_val
[truncated: 249 more rows]
