# Supplementary material for: Revealing immune responses in the Mycobacterium avium subsp. paratuberculosis-infected THP-1 cells using single cell RNA-sequencing
Source: PLoS One. 2021 Jul 2;16(7):e0254194. doi: 10.1371/journal.pone.0254194 (PMC8253428; doi:10.1371/journal.pone.0254194)
Supplement: S2 File — (XLSX) [file pone.0254194.s003.xlsx]

## Sheet: c0.deg
	p_val	avg_log2FC	pct.1	pct.2	p_val_adj
CCL4	1.34337e-200	5.79149	0.998	0.113	2.53198e-196
CCL3	4.68752e-170	4.90911	0.994	0.549	8.83503e-166
IL8	2.06121e-187	4.49895	0.994	0.21	3.88497e-183
IL1B	1.16116e-165	4.44739	0.986	0.289	2.18855e-161
CCL20	1.23085e-158	4.37548	0.903	0.13	2.31991e-154
SOD2	8.73197e-177	3.69635	1	0.762	1.6458e-172
CXCL1	1.21001e-143	2.96094	0.801	0.048	2.28063e-139
TNFAIP2	7.11804e-181	2.8234	0.968	0.198	1.34161e-176
G0S2	1.359e-104	2.76264	0.888	0.387	2.56144e-100
CXCL3	3.19764e-135	2.53002	0.832	0.107	6.02691e-131
SERPINE2	2.07811e-135	2.48468	0.813	0.107	3.91682e-131
NFKBIA	3.39381e-164	2.4437	0.996	0.68	6.39665e-160
TNFAIP8	2.55259e-174	2.23508	0.976	0.316	4.81112e-170
ICAM1	2.18906e-165	2.0988	0.992	0.525	4.12595e-161
CCL3L3	9.7483e-125	2.09248	0.777	0.09	1.83736e-120
MARCKS	6.03157e-141	2.07411	0.99	0.774	1.13683e-136
TNFAIP6	5.90463e-128	1.99675	0.722	0.028	1.1129e-123
CCL5	2.73336e-91	1.9211	0.951	0.656	5.15184e-87
ATP2B1	2.03672e-122	1.91103	0.951	0.667	3.83881e-118
CD83	2.07517e-150	1.85575	0.953	0.346	3.91128e-146
CXCL2	5.09674e-138	1.84222	0.84	0.113	9.60634e-134
PLEK	1.04672e-126	1.83534	0.976	0.811	1.97286e-122
BCL2A1	5.35494e-113	1.75715	0.966	0.664	1.0093e-108
WTAP	5.4141e-142	1.6752	0.982	0.685	1.02045e-137
MFSD2A	5.51914e-108	1.62458	0.813	0.218	1.04025e-103
TNF	1.99394e-98	1.58686	0.629	0.048	3.75817e-94
RGS16	1.25676e-71	1.57203	0.854	0.479	2.36874e-67
IER3	1.87905e-92	1.55375	0.704	0.141	3.54164e-88
NFKB1	3.77429e-142	1.46697	0.933	0.3	7.11378e-138
TNFAIP3	1.87577e-148	1.39582	0.876	0.13	3.53544e-144
CITED4	1.02509e-54	1.37199	0.978	0.936	1.93209e-50
TRAF1	4.07169e-161	1.34747	0.844	0.028	7.67433e-157
IGFBP3	9.74502e-56	1.28219	0.742	0.316	1.83674e-51
EHD1	1.68028e-132	1.25068	0.905	0.285	3.16699e-128
REL	2.23332e-109	1.2448	0.888	0.369	4.20935e-105
NFE2L2	1.30053e-129	1.23955	0.996	0.892	2.45123e-125
MSC	7.81232e-124	1.23882	0.935	0.444	1.47247e-119
CD40	4.7819e-106	1.16848	0.88	0.339	9.01292e-102
CD44	1.41274e-89	1.10764	0.998	0.941	2.66274e-85
CFLAR	1.02019e-100	1.09662	0.915	0.52	1.92285e-96
IFNGR2	6.6934e-102	1.07588	0.988	0.907	1.26157e-97
TNIP1	2.95649e-100	1.0683	0.901	0.5	5.5724e-96
PNRC1	1.19811e-78	1.0571	0.996	0.938	2.25819e-74
CCL3L1	2.53113e-82	1.0549	0.529	0.025	4.77068e-78
NINJ1	3.22366e-96	1.05423	1	0.964	6.07596e-92
PIM3	3.7208e-96	1.04766	0.901	0.482	7.01296e-92
CTGF	1.32824e-42	1.04731	0.418	0.084	2.50346e-38
TWISTNB	4.23463e-48	1.03504	0.732	0.421	7.98142e-44
IL23A	9.93087e-32	1.03413	0.252	0.02	1.87177e-27
SLC2A6	1.49092e-119	1.03111	0.824	0.169	2.81009e-115
KCNN2	1.40178e-89	0.990364	0.716	0.166	2.64208e-85
DNAJB6	1.25603e-87	0.980271	0.994	0.91	2.36736e-83
TSC22D1	2.16779e-30	0.980058	0.828	0.675	4.08585e-26
ZC3H12C	7.80512e-74	0.954835	0.86	0.444	1.47111e-69
KYNU	1.53032e-71	0.94046	0.89	0.579	2.88435e-67
RELB	2.37207e-106	0.931115	0.917	0.426	4.47089e-102
OGFRL1	2.3649e-63	0.918431	0.943	0.78	4.45737e-59
EBI3	5.16147e-80	0.905747	0.661	0.138	9.72834e-76
NFKB2	6.82222e-95	0.901138	0.791	0.251	1.28585e-90
RNF19B	7.28875e-100	0.900378	0.761	0.182	1.37378e-95
PTX3	1.14485e-44	0.872797	0.422	0.07	2.15781e-40
SQSTM1	3.51547e-59	0.867531	0.99	0.969	6.62596e-55
ACSL1	1.53853e-61	0.856037	0.738	0.311	2.89982e-57
NCF1	1.06529e-17	0.823975	0.58	0.357	2.00787e-13
JDP2	5.80176e-44	0.819112	0.671	0.326	1.09352e-39
BTG2	1.12093e-70	0.812627	0.799	0.341	2.11272e-66
NFKBIZ	2.58195e-91	0.806059	0.641	0.069	4.86646e-87
NAMPT	1.26019e-53	0.803992	0.761	0.384	2.3752e-49
AMPD3	2.34763e-83	0.786939	0.795	0.277	4.42482e-79
NFKBIE	8.97695e-70	0.776712	0.913	0.62	1.69198e-65
BIRC3	7.77465e-70	0.772392	0.45	0.015	1.46537e-65
BTG1	5.68392e-45	0.757553	0.994	0.982	1.07131e-40
TANK	1.26549e-69	0.757122	0.911	0.689	2.38519e-65
RIPK2	5.91621e-68	0.743366	0.759	0.32	1.11509e-63
SAT1	8.15783e-24	0.74204	0.99	0.979	1.53759e-19
USP12	4.21839e-75	0.739524	0.759	0.28	7.95082e-71
PTGER4	1.13887e-60	0.731948	0.856	0.492	2.14655e-56
BTG3	2.86891e-67	0.727111	0.783	0.366	5.40732e-63
ZEB2	2.54433e-48	0.717804	0.947	0.725	4.79556e-44
BASP1	1.54438e-31	0.7167	0.819	0.572	2.91085e-27
ZC3H12A	2.69207e-101	0.706472	0.675	0.07	5.07402e-97
RND3	1.43775e-29	0.703429	0.775	0.518	2.70987e-25
XBP1	1.61074e-60	0.69034	0.753	0.328	3.03592e-56
KANK1	7.87279e-61	0.679437	0.602	0.157	1.48386e-56
NRP2	5.02258e-52	0.674501	0.686	0.277	9.46657e-48
DRAM1	3.75876e-70	0.673741	0.592	0.111	7.08452e-66
FAM129A	1.13584e-43	0.669076	0.751	0.425	2.14083e-39
RAP1B	1.48897e-65	0.668182	0.994	0.972	2.80642e-61
CLIC4	2.1905e-55	0.665742	0.852	0.549	4.12865e-51
CDV3	8.07339e-52	0.650858	0.982	0.916	1.52167e-47
NIFK	1.1996e-40	0.648368	0.892	0.761	2.26101e-36
SLC7A11	5.51471e-36	0.645983	0.73	0.395	1.03941e-31
IL7R	2.70681e-59	0.638493	0.462	0.049	5.1018e-55
RILPL2	5.74867e-49	0.630343	0.97	0.9	1.08351e-44
MAFF	4.11858e-74	0.627872	0.663	0.151	7.76269e-70
ASAP1	1.70296e-39	0.623315	0.963	0.861	3.20974e-35
ZBTB10	2.08305e-59	0.61419	0.505	0.077	3.92614e-55
VIM	1.76984e-28	0.611407	0.998	0.997	3.3358e-24
RAP2C	5.31376e-58	0.608711	0.635	0.21	1.00154e-53
PPP1R15A	1.08746e-41	0.599635	0.927	0.748	2.04965e-37
IL4I1	3.00761e-25	0.593897	0.929	0.83	5.66875e-21
PLK3	4.94669e-54	0.589267	0.671	0.249	9.32352e-50
GBP2	8.39159e-65	0.588795	0.519	0.067	1.58165e-60
MYC	1.52153e-47	0.580362	0.58	0.192	2.86777e-43
TXNRD1	2.93332e-26	0.580333	0.939	0.862	5.52873e-22
PPP1R15B	2.16349e-42	0.577741	0.744	0.418	4.07775e-38
TP53BP2	3.22982e-41	0.573622	0.748	0.448	6.08756e-37
TWIST1	7.59353e-35	0.570982	0.521	0.197	1.43123e-30
KLF6	1.1055e-25	0.570514	0.909	0.767	2.08365e-21
TLR2	2.45701e-40	0.569771	0.7	0.377	4.63097e-36
OTUD1	5.84199e-26	0.562852	0.562	0.285	1.1011e-21
BCL9L	1.18182e-57	0.562129	0.647	0.203	2.2275e-53
ALAS1	4.14468e-29	0.55894	0.826	0.659	7.8119e-25
ACKR3	8.70048e-29	0.557469	0.406	0.125	1.63987e-24
LRP12	2.96626e-37	0.556926	0.822	0.58	5.59081e-33
CDK6	1.12094e-29	0.554266	0.933	0.818	2.11276e-25
MGAT4C	7.25804e-42	0.551572	0.29	0.01	1.368e-37
DDX21	1.00474e-33	0.546802	0.84	0.649	1.89373e-29
MMP1	0.00727234	0.544872	0.286	0.223	1
BAZ1A	6.51475e-27	0.544658	0.919	0.831	1.2279e-22
PRMT1	8.73379e-34	0.542681	0.907	0.77	1.64614e-29
NRG1	6.58398e-52	0.539515	0.416	0.046	1.24095e-47
ING2	5.10482e-38	0.533425	0.736	0.413	9.62156e-34
STX11	9.48796e-55	0.528327	0.604	0.177	1.78829e-50
IER5	1.75181e-46	0.522433	0.606	0.213	3.30182e-42
CD58	9.3818e-34	0.5191	0.807	0.541	1.76828e-29
UXS1	1.65678e-34	0.514664	0.824	0.589	3.12269e-30
MIR155HG	1.52723e-36	0.513628	0.621	0.285	2.87853e-32
S100A11	2.68727e-51	0.505302	1	1	5.06497e-47
NUB1	4.05293e-25	0.504904	0.649	0.398	7.63896e-21
TCF7L2	3.55341e-40	0.503701	0.696	0.343	6.69747e-36
DUSP2	1.60145e-52	0.50284	0.408	0.038	3.01842e-48
DENND3	1.52535e-34	0.493631	0.708	0.39	2.87499e-30
EIF5	5.1575e-30	0.485877	0.98	0.975	9.72085e-26
ABL2	1.64443e-27	0.484987	0.698	0.426	3.09943e-23
LYRM4	1.44491e-36	0.483076	0.633	0.303	2.72337e-32
KLF3	1.85066e-21	0.471117	0.753	0.579	3.48812e-17
IRAK2	2.14501e-73	0.464919	0.515	0.034	4.04291e-69
TCEB3	8.5065e-30	0.461596	0.773	0.543	1.60331e-25
POU2F2	9.32533e-28	0.461338	0.6	0.313	1.75764e-23
THAP2	3.07789e-39	0.459188	0.511	0.164	5.80121e-35
RFTN1	8.19581e-34	0.458977	0.596	0.275	1.54475e-29
PTGS2	1.5402e-39	0.457708	0.314	0.028	2.90298e-35
HIVEP2	1.66777e-64	0.457285	0.43	0.016	3.14342e-60
DNAJA1	2.05856e-29	0.452243	0.984	0.962	3.87997e-25
PPIF	1.2676e-21	0.451602	0.957	0.884	2.38917e-17
BCL3	3.49937e-48	0.450259	0.625	0.21	6.59561e-44
FAM107B	8.06901e-25	0.449778	0.813	0.61	1.52085e-20
NUMB	6.60264e-27	0.449716	0.785	0.574	1.24447e-22
CDC37L1	3.14136e-37	0.447928	0.629	0.29	5.92084e-33
RHOG	4.07541e-27	0.445697	0.976	0.926	7.68133e-23
FSTL3	2.43726e-15	0.436724	0.215	0.061	4.59375e-11
JUNB	1.4988e-19	0.436382	0.953	0.892	2.82494e-15
SOCS3	4.44676e-34	0.43562	0.456	0.139	8.38126e-30
KDM6B	9.34369e-50	0.434557	0.542	0.133	1.7611e-45
DNTTIP2	3.3637e-26	0.429714	0.907	0.816	6.33991e-22
GTPBP4	1.06838e-23	0.427661	0.836	0.687	2.01368e-19
NCOA4	3.48974e-23	0.425253	0.868	0.695	6.57747e-19
GRAMD1A	1.3931e-24	0.424579	0.696	0.462	2.62571e-20
LYN	6.40788e-20	0.423587	0.953	0.897	1.20776e-15
MAML2	1.56066e-28	0.42329	0.631	0.349	2.94153e-24
MAP2K3	1.72205e-34	0.422301	0.684	0.359	3.24572e-30
SPAG9	7.66335e-19	0.419405	0.901	0.808	1.44439e-14
IER2	1.25778e-15	0.417454	0.822	0.679	2.37067e-11
MSANTD3	1.83628e-34	0.414818	0.72	0.403	3.46102e-30
HIF1A	1.27671e-15	0.413577	0.832	0.741	2.40635e-11
NLRP3	1.93072e-22	0.409155	0.6	0.37	3.63901e-18
PXDC1	1.73054e-26	0.4088	0.446	0.172	3.26172e-22
CCL4L1	1.44652e-56	0.404717	0.355	0.002	2.72641e-52
SDCBP	2.60104e-30	0.401735	0.988	0.998	4.90244e-26
ACVR2A	2.83574e-46	0.401627	0.519	0.131	5.3448e-42
TIFA	6.3033e-50	0.400195	0.477	0.085	1.18805e-45
TPRA1	2.41113e-20	0.399773	0.775	0.584	4.54449e-16
GLIS3	1.31612e-21	0.398152	0.647	0.398	2.48062e-17
TRIP10	4.91748e-40	0.396643	0.519	0.17	9.26847e-36
OLR1	9.98005e-12	0.392774	0.347	0.182	1.88104e-07
RCN1	3.45853e-23	0.392554	0.773	0.579	6.51864e-19
ATF5	9.67784e-17	0.39098	0.929	0.869	1.82408e-12
MCOLN2	7.52781e-53	0.389233	0.428	0.048	1.41884e-48
RASSF5	1.59841e-23	0.388906	0.71	0.502	3.01269e-19
MTHFD2	2.10268e-19	0.388364	0.728	0.552	3.96313e-15
PIM1	3.19059e-33	0.388036	0.4	0.102	6.01363e-29
DOT1L	2.52346e-32	0.386788	0.696	0.372	4.75622e-28
CDC42EP2	1.15917e-37	0.386502	0.391	0.079	2.18481e-33
FN1	0.00582003	0.386412	0.272	0.205	1
BID	1.32147e-27	0.385847	0.996	0.98	2.49071e-23
CCND1	3.40389e-13	0.38545	0.917	0.821	6.41566e-09
SRFBP1	1.24615e-26	0.384567	0.773	0.536	2.34875e-22
TNIP2	1.50208e-25	0.38318	0.712	0.456	2.83111e-21
HSP90AB1	1.77562e-19	0.381877	1	1	3.34669e-15
TRAF3	1.88407e-33	0.381435	0.611	0.292	3.55109e-29
ITGB8	1.02681e-45	0.381398	0.381	0.044	1.93532e-41
UBE2E1	6.81429e-21	0.381089	0.852	0.708	1.28436e-16
GEM	5.61039e-24	0.380074	0.414	0.164	1.05745e-19
EIF1	9.28216e-48	0.379828	1	1	1.7495e-43
SQRDL	7.62942e-21	0.379497	0.939	0.833	1.43799e-16
MLLT6	5.82396e-35	0.379226	0.493	0.174	1.0977e-30
FSCN1	3.17013e-12	0.372685	0.834	0.774	5.97506e-08
SEPT11	3.50599e-17	0.369337	0.761	0.58	6.60809e-13
PVRL3	2.21395e-22	0.368775	0.471	0.211	4.17286e-18
MAP3K8	7.77341e-19	0.366275	0.649	0.448	1.46513e-14
RP11-384O8.1	3.45312e-39	0.36559	0.367	0.057	6.50844e-35
SNN	5.30295e-30	0.365551	0.533	0.223	9.995e-26
CCT3	3.88145e-19	0.364997	0.99	0.984	7.31576e-15
IKZF1	5.28902e-17	0.36487	0.594	0.379	9.96874e-13
STK17A	6.24082e-20	0.364221	0.742	0.556	1.17627e-15
DEK	5.21245e-20	0.364071	0.72	0.505	9.82442e-16
SDC4	6.26632e-38	0.363489	0.404	0.084	1.18108e-33
DUSP6	9.48811e-14	0.363369	0.874	0.754	1.78832e-09
GRINA	1.05969e-21	0.363269	0.951	0.884	1.99731e-17
ETV3	2.10054e-28	0.360054	0.533	0.226	3.9591e-24
SLC43A3	9.94463e-19	0.360041	0.819	0.633	1.87436e-14
TFEC	6.74653e-19	0.359371	0.726	0.557	1.27159e-14
LINC00936	2.246e-45	0.358467	0.434	0.069	4.23326e-41
BIRC2	1.4517e-20	0.355126	0.663	0.441	2.73617e-16
PMAIP1	2.04556e-19	0.354717	0.483	0.238	3.85547e-15
ADAMDEC1	5.52839e-07	0.352863	0.617	0.487	0.0104199
B4GALT5	1.02162e-35	0.350525	0.499	0.164	1.92555e-31
SLFN5	6.98809e-15	0.349334	0.615	0.428	1.31711e-10
HIVEP3	4.81319e-18	0.348166	0.606	0.38	9.0719e-14
GIMAP8	2.03332e-28	0.346671	0.316	0.066	3.8324e-24
ZNF267	4.60733e-17	0.346149	0.73	0.556	8.68389e-13
ABTB2	4.03809e-57	0.345889	0.375	0.01	7.611e-53
PVR	2.21234e-32	0.345834	0.467	0.154	4.16981e-28
PEA15	8.18479e-15	0.342215	0.819	0.71	1.54267e-10
FBXO30	2.73793e-18	0.341893	0.544	0.325	5.16045e-14
MST4	9.11085e-30	0.3417	0.377	0.102	1.71721e-25
RRAD	4.43353e-19	0.341625	0.205	0.036	8.35632e-15
PDE4B	9.14873e-35	0.341433	0.357	0.066	1.72435e-30
SPSB1	8.31311e-22	0.337796	0.481	0.22	1.56685e-17
RASGEF1B	1.74221e-24	0.337484	0.471	0.19	3.28371e-20
SGTB	1.16831e-20	0.336946	0.726	0.507	2.20203e-16
ANKLE2	9.03152e-21	0.336873	0.694	0.461	1.70226e-16
PRDM1	8.02741e-08	0.336036	0.789	0.702	0.00151301
HNRNPAB	1.5353e-13	0.335934	0.836	0.726	2.89374e-09
FNDC3B	2.54041e-15	0.335382	0.793	0.652	4.78817e-11
IL32	1.1704e-32	0.334971	0.341	0.061	2.20598e-28
SFPQ	8.38705e-13	0.332252	0.945	0.885	1.58079e-08
EIF5A	9.97521e-14	0.331283	0.822	0.743	1.88013e-09
PHLDA2	2.01978e-12	0.330167	0.69	0.516	3.80689e-08
INSIG1	3.06316e-07	0.329137	0.663	0.559	0.00577344
SLC43A2	6.14829e-17	0.326621	0.548	0.318	1.15883e-12
EFHD2	1.01766e-16	0.323779	0.982	0.943	1.91809e-12
FOXP1	1.13818e-11	0.321928	0.649	0.503	2.14524e-07
EIF1B	2.98723e-13	0.320877	0.86	0.77	5.63033e-09
SERPINB8	2.59845e-25	0.320656	0.617	0.331	4.89756e-21
C1orf122	6.30989e-10	0.318435	0.923	0.882	1.18929e-05
C11orf96	2.01756e-21	0.317824	0.148	0.003	3.8027e-17
STAT5A	7.89813e-31	0.316884	0.438	0.143	1.48864e-26
PDE4DIP	1.92098e-24	0.316319	0.42	0.156	3.62066e-20
PTPRK	1.18169e-26	0.316208	0.471	0.198	2.22726e-22
MMP8	0.0780696	0.316052	0.217	0.18	1
HS3ST3B1	1.21524e-28	0.315744	0.375	0.103	2.29048e-24
ARFGAP3	3.41222e-14	0.315654	0.781	0.628	6.43135e-10
FOSL2	7.33144e-13	0.313563	0.566	0.379	1.38183e-08
LUZP1	2.20074e-14	0.313214	0.811	0.716	4.14795e-10
ARL5B	7.83803e-29	0.312993	0.41	0.123	1.47731e-24
RPS10	1.97586e-27	0.312801	0.998	0.998	3.7241e-23
CTPS1	7.67238e-11	0.310638	0.771	0.661	1.44609e-06
HNRNPC	2.69111e-18	0.309973	0.996	0.972	5.0722e-14
TMEM138	6.52821e-17	0.309806	0.665	0.469	1.23044e-12
RAB21	7.68472e-17	0.309166	0.72	0.516	1.44842e-12
SNHG15	1.11573e-16	0.30892	0.515	0.307	2.10292e-12
GPR132	7.45807e-34	0.308265	0.389	0.093	1.4057e-29
EMP3	3.22789e-08	0.305585	0.968	0.93	0.000608393
CYLD	2.67559e-15	0.305137	0.623	0.449	5.04295e-11
NCL	2.32557e-05	0.30502	0.959	0.943	0.438323
C1orf56	1.41472e-06	0.303176	0.554	0.431	0.0266647
LGALS3	2.45741e-10	0.302702	0.945	0.905	4.63172e-06
TXN	4.04196e-19	0.300908	0.998	0.995	7.61828e-15
BHLHE40	5.58891e-17	0.300649	0.651	0.411	1.0534e-12
OAZ2	1.96917e-10	0.299952	0.846	0.795	3.7115e-06
FAM60A	7.06052e-10	0.298253	0.606	0.464	1.33077e-05
NOC3L	1.05849e-17	0.298082	0.562	0.341	1.99504e-13
EIF4A3	8.5172e-12	0.297241	0.73	0.585	1.60532e-07
SRSF5	1.08601e-11	0.295892	0.947	0.921	2.04692e-07
ZNFX1	8.87341e-16	0.295722	0.59	0.4	1.67246e-11
YRDC	1.2832e-18	0.295313	0.665	0.449	2.41858e-14
C7orf49	4.16289e-18	0.293662	0.598	0.374	7.84622e-14
PITPNB	1.01629e-13	0.293366	0.659	0.485	1.9155e-09
ICOSLG	2.89259e-18	0.290234	0.588	0.333	5.45195e-14
MT2A	7.49544e-08	0.290116	0.436	0.298	0.00141274
HCK	4.94179e-26	0.289884	0.4	0.131	9.31429e-22
MAP3K5	1.49963e-27	0.286969	0.428	0.143	2.82651e-23
ARL4A	1.34215e-15	0.28663	0.629	0.433	2.52968e-11
LCP1	6.18026e-13	0.285535	0.998	0.995	1.16485e-08
LMO4	1.83557e-06	0.285385	0.647	0.536	0.0345968
MYO10	1.06602e-12	0.28436	0.481	0.303	2.00923e-08
PTPN1	5.75399e-15	0.283056	0.675	0.489	1.08451e-10
ARL8B	1.22208e-14	0.28164	0.886	0.766	2.30339e-10
GCLM	3.59525e-08	0.277802	0.675	0.58	0.000677633
SAV1	1.39325e-16	0.274467	0.448	0.223	2.62599e-12
FJX1	5.6716e-30	0.274358	0.302	0.051	1.06898e-25
HSPB3	1.13339e-05	0.274316	0.225	0.133	0.213622
CTB-58E17.1	6.72315e-38	0.273708	0.361	0.056	1.26718e-33
STARD4	8.98801e-19	0.273008	0.298	0.095	1.69406e-14
SMAP2	3.36779e-11	0.271816	1	1	6.34761e-07
SF1	4.13579e-11	0.271231	0.897	0.813	7.79513e-07
CPEB2	6.96762e-15	0.270705	0.554	0.338	1.31326e-10
HUWE1	8.31615e-14	0.270647	0.688	0.507	1.56743e-09
IRF1	2.87471e-10	0.270453	0.619	0.47	5.41826e-06
GADD45A	4.86308e-06	0.269755	0.538	0.428	0.0916593
KIF1B	2.90607e-09	0.269308	0.57	0.441	5.47736e-05
CRIM1	1.93141e-41	0.268681	0.29	0.01	3.64032e-37
CDKN1A	2.75486e-07	0.265544	0.925	0.887	0.00519236
TNIP3	1.1964e-31	0.265453	0.205	0	2.25498e-27
CYB561A3	6.22391e-12	0.264362	0.732	0.585	1.17308e-07
PRRC2C	7.41153e-15	0.263937	0.992	0.985	1.39693e-10
TAB2	5.04305e-12	0.263351	0.801	0.675	9.50513e-08
JUN	0.000395369	0.26308	0.824	0.752	1
RBM17	1.13456e-12	0.26239	0.744	0.618	2.13842e-08
AHR	6.92347e-17	0.261495	0.412	0.195	1.30494e-12
UTP23	1.34966e-10	0.260118	0.647	0.49	2.54385e-06
SRC	3.23596e-24	0.258983	0.404	0.141	6.09913e-20
CYCS	4.06458e-10	0.258848	0.976	0.943	7.66092e-06
RUNX1	1.14591e-07	0.256822	0.671	0.572	0.00215982
EDN1	1.80012e-17	0.256569	0.191	0.034	3.39287e-13
ANXA5	5.45177e-11	0.256282	0.996	0.979	1.02755e-06
PRDX1	2.69198e-11	0.254948	1	0.993	5.07384e-07
BCL6	1.28563e-11	0.254663	0.55	0.38	2.42316e-07
GPATCH4	2.99758e-11	0.253902	0.769	0.62	5.64984e-07
LCP2	2.06818e-11	0.253484	0.501	0.33	3.8981e-07
GRAMD3	1.45615e-29	0.252358	0.306	0.054	2.74455e-25
KIAA0247	3.52725e-16	0.25182	0.54	0.302	6.64816e-12
RPS19	6.60529e-18	0.251498	1	1	1.24497e-13
RAN	1.55019e-12	0.250899	0.998	0.992	2.9218e-08
CHMP4B	1.25034e-09	0.250747	0.722	0.584	2.35664e-05
OTUD4	7.0095e-13	0.250533	0.513	0.33	1.32115e-08
PDGFA	8.46636e-07	-0.250076	0.809	0.885	0.0159574
LSM2	8.60965e-12	-0.250447	0.734	0.826	1.62275e-07
PSMB8	7.30646e-12	-0.250775	0.929	0.961	1.37712e-07
NUDT3	1.23312e-11	-0.25095	0.807	0.893	2.32418e-07
SLC3A2	4.93719e-09	-0.251578	0.876	0.923	9.30562e-05
CDKN2C	2.73513e-13	-0.251732	0.365	0.575	5.15518e-09
LBR	1.56676e-12	-0.251828	0.389	0.562	2.95303e-08
TCF12	1.50643e-13	-0.251893	0.381	0.572	2.83931e-09
TADA3	1.78978e-10	-0.25219	0.771	0.83	3.37339e-06
BPTF	1.92721e-09	-0.252501	0.702	0.8	3.63241e-05
CHMP1B	1.95805e-08	-0.252544	0.84	0.88	0.000369054
YWHAH	3.8651e-12	-0.252564	0.562	0.72	7.28494e-08
SKAP2	1.15945e-10	-0.252845	0.724	0.83	2.18534e-06
NRBF2	1.6313e-13	-0.25287	0.505	0.695	3.07468e-09
CD300A	2.84825e-08	-0.253082	0.635	0.756	0.000536838
NSL1	1.6791e-15	-0.253122	0.351	0.559	3.16477e-11
PDLIM7	7.82951e-10	-0.253262	0.86	0.908	1.47571e-05
IDH1	7.19199e-26	-0.253561	0.134	0.411	1.35555e-21
ANXA2R	1.43037e-20	-0.253993	0.093	0.325	2.69596e-16
IDH2	6.05837e-13	-0.254491	0.901	0.938	1.14188e-08
WIPF1	1.62208e-18	-0.254906	0.231	0.469	3.05729e-14
MTF2	5.12898e-15	-0.255253	0.4	0.616	9.6671e-11
SP110	1.3711e-12	-0.255432	0.363	0.557	2.58425e-08
CORO1C	1.47942e-11	-0.255988	0.751	0.843	2.7884e-07
TMEM37	3.21281e-17	-0.256319	0.097	0.305	6.05551e-13
RB1	7.30785e-12	-0.257039	0.523	0.679	1.37738e-07
PPFIBP1	3.36921e-06	-0.257963	0.744	0.802	0.0635029
RSBN1L	2.87608e-17	-0.258315	0.258	0.48	5.42084e-13
SMIM15	1.83688e-15	-0.258418	0.483	0.68	3.46215e-11
HNRNPF	5.6029e-11	-0.258674	0.83	0.926	1.05603e-06
HGSNAT	1.17051e-10	-0.25875	0.671	0.761	2.20617e-06
UBC	1.82329e-14	-0.258799	0.992	0.998	3.43653e-10
RGS1	1.18784e-09	-0.258953	0.913	0.957	2.23884e-05
RTN4	4.34498e-13	-0.259637	0.992	0.992	8.18942e-09
RANBP2	9.84148e-12	-0.259953	0.572	0.707	1.85492e-07
REST	9.9258e-14	-0.260628	0.611	0.757	1.87081e-09
C14orf119	3.59172e-14	-0.260912	0.617	0.761	6.76967e-10
NCF4	7.501e-10	-0.261108	0.742	0.834	1.41379e-05
GNPDA1	7.18474e-14	-0.261499	0.456	0.634	1.35418e-09
PTP4A2	2.62652e-12	-0.261874	0.974	0.982	4.95047e-08
RREB1	8.91306e-23	-0.261953	0.136	0.389	1.67993e-18
SNTB1	1.20754e-13	-0.26202	0.394	0.593	2.27597e-09
CBL	2.71008e-14	-0.262077	0.402	0.582	5.10796e-10
PEBP1	5.4564e-12	-0.262334	0.961	0.987	1.02842e-07
MPG	1.215e-11	-0.262475	0.878	0.933	2.29003e-07
MRC2	9.17812e-12	-0.263502	0.604	0.734	1.72989e-07
RAB7L1	7.53596e-14	-0.263994	0.462	0.656	1.42038e-09
HECTD1	7.32901e-09	-0.264045	0.584	0.715	0.000138137
CD109	6.37822e-10	-0.264108	0.828	0.903	1.20217e-05
CAP1	2.51202e-26	-0.264335	1	1	4.73465e-22
RPP25	2.57766e-17	-0.264933	0.189	0.403	4.85837e-13
METTL23	4.80099e-15	-0.265358	0.554	0.733	9.0489e-11
LRRFIP1	9.07057e-11	-0.265709	0.943	0.979	1.70962e-06
ROCK1	1.9177e-12	-0.266156	0.799	0.87	3.61449e-08
TACC1	5.29344e-11	-0.266267	0.884	0.915	9.97707e-07
MLEC	2.64951e-12	-0.26636	0.919	0.959	4.99379e-08
NPC2	6.04673e-16	-0.267023	1	1	1.13969e-11
BAIAP2	1.64523e-17	-0.267169	0.27	0.507	3.10093e-13
AKIRIN2	1.05309e-10	-0.267234	0.771	0.849	1.98487e-06
CTSD	6.17186e-12	-0.267253	1	1	1.16327e-07
DHRS3	3.5048e-12	-0.267909	0.609	0.77	6.60584e-08
DYNLL1	1.12806e-16	-0.268253	0.996	1	2.12617e-12
TXNDC12	6.76323e-12	-0.268706	0.854	0.92	1.27473e-07
RAP1A	1.06332e-13	-0.269273	0.974	0.985	2.00415e-09
CD68	5.0073e-08	-0.269418	0.931	0.951	0.000943776
CNOT7	2.76278e-13	-0.269605	0.698	0.8	5.20729e-09
SNX6	3.27618e-11	-0.270561	0.935	0.959	6.17495e-07
MED8	5.88086e-13	-0.270747	0.862	0.92	1.10842e-08
TMEM251	2.68707e-12	-0.270931	0.501	0.666	5.06459e-08
MGST3	3.36063e-10	-0.27171	0.941	0.974	6.33412e-06
UBAC1	4.33145e-14	-0.272034	0.623	0.779	8.16392e-10
MALT1	1.2386e-10	-0.272067	0.619	0.751	2.33451e-06
C1orf35	5.29514e-16	-0.272071	0.404	0.621	9.98027e-12
GNAS	1.92014e-16	-0.272093	0.996	1	3.61908e-12
RAD50	1.39078e-14	-0.27238	0.497	0.68	2.62135e-10
SCAMP2	2.08635e-13	-0.272432	0.787	0.879	3.93235e-09
MRPL34	5.35406e-15	-0.272498	0.726	0.87	1.00913e-10
SASH1	6.83798e-11	-0.273304	0.535	0.675	1.28882e-06
MAP3K2	3.24777e-16	-0.274314	0.432	0.657	6.12139e-12
EHMT2	9.51716e-22	-0.274908	0.219	0.469	1.79379e-17
PPARG	4.64107e-17	-0.274924	0.274	0.505	8.74749e-13
ASAH1	9.51029e-13	-0.275585	0.998	1	1.7925e-08
CYSLTR1	9.3669e-13	-0.276149	0.414	0.602	1.76547e-08
ANXA11	2.53224e-16	-0.276353	0.955	0.977	4.77276e-12
TMEM158	3.91744e-05	-0.276868	0.854	0.916	0.73836
CALM1	3.65812e-13	-0.277504	0.992	0.998	6.89483e-09
PTPRC	1.06911e-09	-0.277674	0.903	0.944	2.01506e-05
MEF2C	3.20878e-13	-0.277709	0.817	0.916	6.0479e-09
RNF19A	3.28811e-14	-0.277937	0.458	0.634	6.19743e-10
GLCCI1	6.67012e-26	-0.277962	0.12	0.4	1.25718e-21
POLR2A	5.15223e-11	-0.277971	0.501	0.644	9.71093e-07
PPT1	2.68783e-16	-0.279408	1	0.998	5.06602e-12
OTX1	3.28522e-25	-0.279432	0.118	0.39	6.19199e-21
MYL12A	6.80146e-21	-0.279631	1	1	1.28194e-16
THEMIS2	4.24744e-23	-0.280291	0.17	0.436	8.00558e-19
CYFIP1	5.26164e-12	-0.2805	0.927	0.946	9.91714e-08
APEX1	1.15576e-14	-0.280666	0.769	0.859	2.17838e-10
MTDH	2.15913e-16	-0.281466	0.996	1	4.06952e-12
DDX17	6.73219e-11	-0.281755	0.748	0.849	1.26888e-06
TGFBR2	1.41475e-20	-0.282467	0.187	0.43	2.66651e-16
DNMT1	7.07087e-15	-0.282793	0.542	0.72	1.33272e-10
SAP30	9.81359e-17	-0.284451	0.394	0.605	1.84966e-12
GIT2	4.01472e-18	-0.285046	0.367	0.603	7.56694e-14
RNF7	2.19207e-18	-0.285698	0.945	0.97	4.13162e-14
GOLIM4	1.99769e-12	-0.286162	0.722	0.849	3.76525e-08
PURA	2.37353e-16	-0.286905	0.424	0.616	4.47364e-12
NR2F6	9.198e-19	-0.288379	0.345	0.58	1.73364e-14
PHIP	1.23981e-14	-0.288781	0.623	0.79	2.33679e-10
TMEM86A	3.80334e-24	-0.289282	0.183	0.452	7.16853e-20
CHSY1	2.1065e-16	-0.289931	0.381	0.598	3.97033e-12
TACC2	1.62552e-18	-0.29011	0.256	0.479	3.06379e-14
ADAM9	4.36317e-10	-0.290438	0.901	0.948	8.22371e-06
NCF2	2.57556e-12	-0.291415	0.385	0.584	4.85441e-08
MSRB2	4.09838e-16	-0.292027	0.785	0.882	7.72463e-12
ABHD17A	1.74694e-18	-0.292215	0.943	0.964	3.29263e-14
SLC38A2	2.94876e-15	-0.292467	0.327	0.531	5.55781e-11
DOK3	4.31731e-22	-0.292507	0.249	0.51	8.13727e-18
PGPEP1	1.94069e-18	-0.29259	0.237	0.467	3.65782e-14
GLO1	1.69207e-05	-0.292864	0.961	0.982	0.318921
UFL1	1.41513e-16	-0.292904	0.588	0.749	2.66723e-12
VGLL4	1.93098e-15	-0.293028	0.556	0.725	3.63951e-11
PLIN3	2.87141e-16	-0.29306	0.748	0.895	5.41204e-12
FUCA1	8.70988e-09	-0.293683	0.471	0.615	0.000164164
PKIB	9.20187e-10	-0.294068	0.434	0.585	1.73437e-05
TNRC6B	1.33207e-17	-0.294198	0.355	0.577	2.51069e-13
MGAT1	4.44314e-13	-0.295212	0.734	0.841	8.37444e-09
RNF13	1.03328e-13	-0.295323	0.84	0.91	1.94753e-09
ASPH	0.000303568	-0.295525	0.726	0.785	1
PGP	2.73022e-14	-0.295698	0.712	0.831	5.14591e-10
SATB1	1.01486e-14	-0.295869	0.412	0.59	1.91281e-10
HLX	3.01202e-15	-0.296126	0.684	0.843	5.67706e-11
HBEGF	4.2352e-10	-0.296548	0.511	0.69	7.9825e-06
CYHR1	2.57817e-18	-0.298326	0.609	0.787	4.85934e-14
SLC7A8	1.53326e-14	-0.298343	0.377	0.59	2.88989e-10
SAMHD1	1.51287e-11	-0.29869	0.46	0.611	2.85146e-07
CEP170	5.19874e-18	-0.299745	0.416	0.646	9.79858e-14
PARP1	6.36939e-14	-0.300023	0.89	0.957	1.2005e-09
IL10RB	3.00915e-15	-0.300403	0.882	0.967	5.67164e-11
CDC40	6.6854e-20	-0.300628	0.485	0.692	1.26006e-15
NGFRAP1	4.47253e-10	-0.301782	0.86	0.916	8.42983e-06
CCR1	7.89392e-30	-0.30188	0.057	0.33	1.48785e-25
GPNMB	2.21865e-11	-0.302059	0.88	0.954	4.18172e-07
PAG1	1.41563e-16	-0.302556	0.442	0.657	2.66819e-12
SDC2	1.74842e-11	-0.30266	0.996	0.998	3.29542e-07
MUM1	2.59385e-23	-0.303638	0.335	0.602	4.88888e-19
PLEKHA2	5.22989e-25	-0.304072	0.203	0.497	9.85729e-21
TEX264	1.06114e-14	-0.304932	0.852	0.933	2.00004e-10
C17orf62	3.31329e-18	-0.305411	0.527	0.731	6.24489e-14
STK38L	1.53439e-12	-0.30552	0.475	0.644	2.89202e-08
RIN2	2.08532e-24	-0.306157	0.181	0.459	3.93041e-20
RNF187	1.03882e-18	-0.306202	0.702	0.851	1.95797e-14
MID1IP1	5.14205e-15	-0.306586	0.716	0.862	9.69174e-11
TCEAL8	6.48815e-20	-0.306639	0.487	0.71	1.22289e-15
NISCH	4.07316e-16	-0.308326	0.404	0.587	7.67709e-12
MEF2D	2.49452e-21	-0.308695	0.375	0.641	4.70167e-17
LYL1	1.64701e-25	-0.309612	0.154	0.428	3.10428e-21
ARPC5	1.37328e-29	-0.31019	0.998	1	2.58836e-25
LMNA	1.68424e-13	-0.310535	0.99	0.995	3.17446e-09
ARMCX6	5.54924e-18	-0.311559	0.475	0.674	1.04592e-13
TMEM66	4.14801e-17	-0.312253	0.98	0.989	7.81817e-13
TBX2	6.253e-23	-0.31516	0.103	0.351	1.17857e-18
ADORA3	3.33564e-13	-0.316487	0.341	0.534	6.28701e-09
TNFRSF12A	1.63934e-09	-0.316882	0.46	0.615	3.08983e-05
PDLIM2	2.59841e-17	-0.317487	0.702	0.846	4.89747e-13
FAM45A	1.24459e-17	-0.317559	0.503	0.697	2.34581e-13
PIK3R1	9.09936e-17	-0.318858	0.41	0.62	1.71505e-12
LIMS1	5.75895e-26	-0.320378	0.998	1	1.08545e-21
HSPA5	1.24083e-10	-0.320395	0.939	0.97	2.33872e-06
NRIP1	3.03996e-19	-0.320901	0.29	0.533	5.72971e-15
LAPTM5	4.08198e-29	-0.321883	1	1	7.69372e-25
PACSIN2	9.23477e-16	-0.323642	0.7	0.831	1.74057e-11
EVI2A	3.16733e-23	-0.32382	0.337	0.605	5.96979e-19
RIMS3	1.07861e-11	-0.324381	0.688	0.825	2.03297e-07
FKBP15	3.62791e-21	-0.327215	0.406	0.659	6.83788e-17
GALM	1.84929e-17	-0.327803	0.361	0.569	3.48554e-13
ST14	2.70992e-17	-0.328065	0.714	0.826	5.10765e-13
RP11-427H3.3	4.15453e-22	-0.328495	0.284	0.536	7.83045e-18
PLA2G15	1.3866e-15	-0.329986	0.625	0.795	2.61346e-11
CALM2	1.21723e-23	-0.330052	0.982	0.998	2.29423e-19
RGS10	2.99806e-19	-0.330089	0.966	0.98	5.65074e-15
TUBA1A	4.0855e-14	-0.330104	0.503	0.685	7.70035e-10
ANKRD13D	1.53261e-25	-0.330153	0.385	0.666	2.88866e-21
ARHGAP26	8.61877e-16	-0.330164	0.594	0.757	1.62447e-11
TMEM70	1.41291e-21	-0.330633	0.675	0.841	2.66305e-17
CACYBP	2.92734e-19	-0.331848	0.795	0.913	5.51745e-15
RAB31	2.17532e-16	-0.331963	0.968	0.984	4.10005e-12
ZNF106	2.92676e-19	-0.331971	0.609	0.772	5.51635e-15
TM2D2	1.6081e-17	-0.33345	0.795	0.895	3.03096e-13
RNF149	8.22055e-15	-0.333522	0.615	0.754	1.54941e-10
HDAC5	2.20923e-23	-0.333694	0.351	0.618	4.16397e-19
DNASE2	8.34983e-14	-0.333858	0.688	0.802	1.57378e-09
MRPS34	2.61716e-19	-0.334358	0.828	0.925	4.93282e-15
ACADM	1.22116e-16	-0.335405	0.704	0.818	2.30163e-12
UBTF	2.17036e-18	-0.337185	0.517	0.707	4.09069e-14
FNDC3A	1.05547e-12	-0.338797	0.481	0.649	1.98935e-08
OXR1	1.3822e-14	-0.339315	0.572	0.756	2.60517e-10
LAIR1	8.88144e-18	-0.340721	0.617	0.79	1.67397e-13
LAMTOR1	1.8362e-22	-0.341974	0.982	0.992	3.46087e-18
DUSP4	4.13353e-10	-0.344655	0.657	0.749	7.79088e-06
RASAL2	6.55855e-23	-0.346805	0.424	0.68	1.23616e-18
CSF1R	9.25304e-19	-0.347544	0.925	0.961	1.74401e-14
MSR1	1.97987e-09	-0.349649	0.856	0.916	3.73165e-05
CTSC	4.94818e-11	-0.349847	0.953	0.982	9.32632e-07
QPRT	1.65222e-15	-0.353369	0.905	0.957	3.11411e-11
ELOVL1	3.46616e-23	-0.353633	0.951	0.982	6.53301e-19
ITGB5	4.69849e-21	-0.354075	0.935	0.977	8.85571e-17
MRPL55	2.16465e-21	-0.354489	0.669	0.841	4.07993e-17
CHD9	3.97011e-23	-0.354667	0.353	0.608	7.48287e-19
TSNAX	5.61456e-23	-0.356569	0.89	0.951	1.05823e-18
CCDC85B	3.96679e-17	-0.359409	0.734	0.866	7.4766e-13
CD164	1.07041e-13	-0.359909	0.982	0.993	2.01751e-09
CPT2	1.27289e-28	-0.360296	0.308	0.597	2.39914e-24
FRAT2	2.45848e-29	-0.360584	0.233	0.538	4.63375e-25
TNRC18	1.84109e-24	-0.363565	0.325	0.589	3.47009e-20
ANKRD11	4.39579e-18	-0.363999	0.852	0.903	8.28518e-14
TRPS1	1.80806e-20	-0.369934	0.389	0.636	3.40783e-16
MSRB1	1.83282e-22	-0.371517	0.566	0.789	3.4545e-18
LAPTM4A	2.09427e-20	-0.371667	0.945	0.97	3.94729e-16
CITED2	2.81808e-11	-0.372252	0.828	0.885	5.31151e-07
ST3GAL1	8.94433e-22	-0.37302	0.355	0.618	1.68583e-17
ENG	2.31006e-22	-0.374597	0.929	0.957	4.354e-18
MAF	1.28668e-30	-0.375428	0.174	0.49	2.42513e-26
MITF	5.11776e-26	-0.377816	0.341	0.628	9.64596e-22
PTPN6	3.82098e-21	-0.378455	0.596	0.767	7.20178e-17
GNAI2	5.50199e-26	-0.379063	0.89	0.957	1.03702e-21
ZFP36L2	7.20163e-22	-0.381795	0.327	0.579	1.35736e-17
EVI2B	1.16299e-23	-0.381859	0.578	0.775	2.192e-19
FABP5	1.66705e-16	-0.385063	1	1	3.14205e-12
RAP2B	5.12309e-25	-0.385859	0.43	0.666	9.656e-21
RP11-395G23.3	1.872e-16	-0.386659	0.523	0.7	3.52835e-12
FLNA	3.47155e-12	-0.387598	0.884	0.941	6.54317e-08
RAB11FIP1	6.01946e-25	-0.388269	0.347	0.607	1.13455e-20
ZFP36L1	1.23794e-19	-0.388387	0.552	0.797	2.33326e-15
CELF2	1.0207e-20	-0.38906	0.598	0.766	1.92381e-16
MANF	4.90671e-16	-0.389143	0.712	0.838	9.24816e-12
MERTK	1.39291e-29	-0.390528	0.298	0.603	2.62536e-25
PLXDC2	1.73647e-16	-0.391134	0.83	0.908	3.27289e-12
TDO2	3.98459e-07	-0.392179	0.886	0.913	0.00751016
GPR65	3.59921e-44	-0.39358	0.073	0.446	6.78379e-40
GPRIN3	4.24608e-30	-0.395793	0.185	0.489	8.00301e-26
SLC16A3	4.81076e-22	-0.396017	0.864	0.954	9.06732e-18
ARHGAP30	2.88455e-27	-0.398256	0.477	0.748	5.4368e-23
IL6R	5.02132e-26	-0.398783	0.404	0.689	9.46418e-22
TNFRSF1B	7.45306e-22	-0.402455	0.732	0.882	1.40475e-17
RCBTB2	7.65205e-21	-0.402554	0.501	0.733	1.44226e-16
H2AFY	1.98736e-23	-0.403033	0.974	0.992	3.74578e-19
RNF166	9.85884e-38	-0.404764	0.256	0.61	1.85819e-33
IFI16	1.57586e-23	-0.405053	0.452	0.675	2.97018e-19
MYO1F	1.87107e-26	-0.409521	0.736	0.895	3.5266e-22
CORO1A	1.34703e-21	-0.410769	0.957	0.987	2.53888e-17
NT5DC2	4.16257e-14	-0.411747	0.897	0.941	7.84561e-10
BRI3	7.03142e-36	-0.413933	0.998	1	1.32528e-31
KLF13	9.37242e-31	-0.415526	0.363	0.661	1.76651e-26
C5AR1	1.02748e-11	-0.416207	0.779	0.874	1.93659e-07
LBH	1.28611e-15	-0.417621	0.282	0.497	2.42406e-11
USP2	1.51403e-48	-0.421677	0.089	0.503	2.85365e-44
GPX1	1.51449e-43	-0.422322	1	1	2.85451e-39
ADAP2	1.1027e-29	-0.425543	0.454	0.73	2.07836e-25
SNX2	5.62842e-28	-0.425749	0.801	0.938	1.06084e-23
SCAF11	1.04899e-20	-0.426421	0.765	0.889	1.97713e-16
TMEM87B	7.83822e-29	-0.432328	0.467	0.733	1.47735e-24
SLC17A5	1.09543e-27	-0.433385	0.483	0.711	2.06466e-23
TRAF3IP3	5.84215e-18	-0.43544	0.402	0.623	1.10113e-13
UBE2R2	4.38189e-31	-0.436403	0.791	0.92	8.25899e-27
SLC11A1	1.06716e-15	-0.437948	0.424	0.62	2.01138e-11
CD36	5.06407e-13	-0.437973	0.87	0.956	9.54476e-09
LPL	1.52973e-08	-0.442272	0.659	0.756	0.000288324
C10orf54	2.64926e-16	-0.443731	0.544	0.721	4.99333e-12
GLUL	3.27883e-12	-0.444355	0.834	0.903	6.17993e-08
CSK	2.49809e-32	-0.448489	0.495	0.756	4.7084e-28
TREM2	1.6954e-23	-0.449333	0.986	0.993	3.19549e-19
IFNGR1	2.0438e-20	-0.451151	0.824	0.905	3.85215e-16
RNF135	7.82674e-37	-0.454387	0.323	0.654	1.47518e-32
HAVCR2	2.45611e-32	-0.459172	0.41	0.725	4.62927e-28
CCDC107	1.76974e-25	-0.459767	0.858	0.928	3.3356e-21
RUNX3	4.47195e-28	-0.467377	0.68	0.856	8.42873e-24
IMP3	7.3321e-39	-0.475807	0.404	0.723	1.38195e-34
SDS	3.88178e-17	-0.47774	0.241	0.467	7.31638e-13
DOCK8	3.18385e-26	-0.478684	0.838	0.946	6.00093e-22
SPRY2	1.0602e-28	-0.481157	0.487	0.779	1.99826e-24
PPCS	9.65338e-52	-0.48685	0.978	0.995	1.81947e-47
ARHGAP18	3.51519e-26	-0.491063	0.738	0.885	6.62544e-22
MBD4	1.3657e-33	-0.496375	0.465	0.728	2.57408e-29
LPAR6	2.01194e-28	-0.498477	0.6	0.83	3.7921e-24
EEPD1	3.18952e-53	-0.499666	0.142	0.58	6.01161e-49
KCTD12	1.756e-30	-0.504455	0.339	0.639	3.3097e-26
CARHSP1	9.23541e-28	-0.506331	0.777	0.879	1.74069e-23
CTSL	2.90789e-22	-0.507018	0.994	1	5.48079e-18
JMJD1C	2.5228e-32	-0.510723	0.562	0.826	4.75498e-28
ARID5B	2.20717e-24	-0.516721	0.686	0.859	4.16008e-20
RGS19	3.72063e-43	-0.523628	0.525	0.808	7.01264e-39
FRMD4A	7.23646e-30	-0.526209	0.389	0.679	1.36393e-25
CREM	4.20237e-18	-0.529821	0.744	0.872	7.92063e-14
CD14	3.4134e-09	-0.533329	0.757	0.887	6.43357e-05
BMP2K	1.86206e-34	-0.533822	0.55	0.797	3.50962e-30
RXRA	2.20409e-39	-0.536743	0.615	0.846	4.15427e-35
PLIN2	2.64153e-24	-0.540381	0.929	0.984	4.97876e-20
CYTH4	5.53077e-46	-0.54826	0.396	0.77	1.04244e-41
TOB1	4.7845e-39	-0.551216	0.32	0.68	9.01782e-35
ZNF281	8.06661e-39	-0.554698	0.527	0.825	1.52039e-34
MTUS1	5.99002e-48	-0.564322	0.229	0.63	1.129e-43
ID2	2.67518e-34	-0.571017	0.882	0.962	5.04219e-30
PYCARD	3.71961e-48	-0.582471	0.874	0.974	7.01073e-44
NUPR1	6.86418e-21	-0.590471	0.424	0.651	1.29376e-16
ARL4C	7.78329e-36	-0.59208	0.217	0.564	1.467e-31
SLA	2.96756e-42	-0.595704	0.16	0.541	5.59325e-38
FOXD1	1.25176e-42	-0.603829	0.424	0.772	2.35932e-38
TXNIP	1.2438e-37	-0.604566	0.6	0.869	2.34432e-33
SEPHS2	5.03018e-55	-0.607633	0.732	0.925	9.48087e-51
CEBPA	9.23161e-59	-0.608676	0.144	0.608	1.73997e-54
DOCK10	1.09864e-44	-0.622548	0.625	0.882	2.07072e-40
LMO2	7.00574e-52	-0.625681	0.353	0.743	1.32044e-47
IRF2BP2	1.10892e-47	-0.626837	0.56	0.839	2.09009e-43
FAM20C	6.72136e-43	-0.653164	0.767	0.934	1.26684e-38
DDIT4L	2.75006e-28	-0.662339	0.298	0.589	5.18332e-24
TNS3	4.62026e-57	-0.683472	0.625	0.907	8.70826e-53
APBB1IP	3.54136e-41	-0.698926	0.771	0.926	6.67475e-37
GCLC	5.17777e-28	-0.731879	0.602	0.792	9.75906e-24
RCAN1	1.00508e-18	-0.733277	0.718	0.826	1.89438e-14
DOK2	3.62091e-58	-0.73694	0.527	0.856	6.82469e-54
MAFB	8.53185e-59	-0.80004	0.789	0.97	1.60808e-54
IPCEF1	2.5705e-63	-0.82736	0.288	0.746	4.84487e-59
HERPUD1	2.38384e-56	-0.847844	0.655	0.908	4.49306e-52
DAB2	1.98906e-68	-0.862806	0.651	0.928	3.74898e-64
RP11-301G19.1	1.62147e-44	-0.88361	0.467	0.792	3.05614e-40
IER5L	6.54393e-92	-0.893703	0.249	0.83	1.2334e-87
HMOX1	5.77133e-35	-0.913489	0.761	0.921	1.08778e-30
PCM1	5.55507e-63	-0.921344	0.939	0.987	1.04702e-58
MBP	5.49849e-80	-0.926183	0.655	0.941	1.03636e-75
DGKZ	1.25295e-94	-0.978185	0.594	0.943	2.36156e-90
ID1	1.7577e-75	-1.06668	0.351	0.811	3.3129e-71
RGCC	1.19511e-53	-1.23661	0.813	0.954	2.25255e-49
ID3	5.57998e-98	-1.82391	0.347	0.874	1.05171e-93

## Sheet: c1.deg
	p_val	avg_log2FC	pct.1	pct.2	p_val_adj
IL8	9.98211e-121	2.57368	0.793	0.021	1.88143e-116
NFKBIA	3.61805e-128	2.12168	0.981	0.539	6.81931e-124
CITED4	1.4702e-83	2.08617	0.994	0.966	2.77102e-79
CCL4	4.32088e-119	1.71297	0.797	0.03	8.14399e-115
ICAM1	9.42302e-126	1.61747	0.86	0.096	1.77605e-121
CCL3	7.15604e-103	1.59457	0.856	0.173	1.34877e-98
MARCKS	3.63907e-54	1.5696	0.858	0.531	6.85892e-50
SOD2	9.38322e-51	1.52782	0.799	0.49	1.76855e-46
G0S2	7.1174e-30	1.3815	0.607	0.284	1.34149e-25
RGS16	1.35255e-46	1.30941	0.958	0.874	2.54929e-42
TNFAIP3	1.38921e-100	1.29921	0.831	0.177	2.61839e-96
CD83	1.39542e-71	1.26001	0.805	0.313	2.63009e-67
PPIF	3.67638e-65	1.22318	0.958	0.716	6.92924e-61
TNFAIP8	6.3692e-75	1.1557	0.708	0.16	1.20047e-70
IL1B	7.25576e-74	1.14525	0.59	0.038	1.36757e-69
IFNGR2	3.62926e-70	1.12261	0.928	0.723	6.84042e-66
IL4I1	8.24342e-55	1.10997	0.837	0.505	1.55372e-50
PLEK	1.22974e-45	1.06606	0.907	0.697	2.31782e-41
RELB	6.12993e-89	1.04174	0.867	0.296	1.15537e-84
TNFAIP2	1.72528e-52	1.03891	0.645	0.2	3.25181e-48
NFKB1	3.34937e-66	1.01862	0.793	0.333	6.31289e-62
NFE2L2	1.73121e-60	1.00387	0.953	0.765	3.26298e-56
ATF5	1.56418e-59	0.994642	0.924	0.635	2.94817e-55
IL7R	1.15488e-48	0.923435	0.666	0.239	2.17671e-44
CCND1	1.1199e-40	0.872586	0.905	0.667	2.11078e-36
CFLAR	8.70511e-46	0.870217	0.801	0.48	1.64074e-41
NINJ1	4.20227e-49	0.867903	0.913	0.661	7.92043e-45
REL	1.63207e-48	0.864449	0.742	0.333	3.07613e-44
ALAS1	1.99331e-36	0.860547	0.801	0.537	3.75699e-32
BTG2	1.16811e-41	0.850873	0.852	0.561	2.20165e-37
CCL20	3.06406e-43	0.831171	0.4	0.032	5.77514e-39
NFKB2	2.13996e-56	0.825173	0.683	0.215	4.0334e-52
NFKBIE	5.81755e-55	0.802692	0.839	0.465	1.09649e-50
IGFBP3	1.57344e-10	0.785378	0.687	0.531	2.96563e-06
NCF1	1.47754e-13	0.769694	0.687	0.503	2.78486e-09
BCL2A1	6.96807e-32	0.752552	0.628	0.279	1.31334e-27
CD40	1.02802e-41	0.749159	0.626	0.239	1.93762e-37
SLC2A6	2.43236e-51	0.714841	0.59	0.132	4.58451e-47
ZEB2	8.62147e-26	0.709254	0.827	0.633	1.62497e-21
PMAIP1	1.11424e-22	0.701299	0.795	0.578	2.10012e-18
SAT1	5.53488e-20	0.696512	0.879	0.78	1.04321e-15
ATP1B1	1.39548e-15	0.672252	0.577	0.373	2.6302e-11
CD58	1.45899e-34	0.666869	0.761	0.475	2.74991e-30
RIPK2	1.26096e-31	0.658498	0.554	0.228	2.37665e-27
PIM3	1.99676e-33	0.655665	0.717	0.405	3.7635e-29
SMAP2	3.97881e-34	0.64892	1	0.996	7.49925e-30
ARL4A	2.61756e-31	0.641156	0.668	0.356	4.93358e-27
KCNN2	3.00833e-34	0.640021	0.681	0.358	5.67011e-30
MSC	7.80016e-34	0.636552	0.679	0.345	1.47017e-29
LYST	7.64964e-30	0.632813	0.86	0.612	1.4418e-25
PTGER4	4.18576e-33	0.630207	0.685	0.352	7.88932e-29
FAM49A	7.82761e-49	0.62049	0.569	0.126	1.47535e-44
CDC42EP3	3.07138e-31	0.613395	0.577	0.237	5.78895e-27
SERPINE2	6.37874e-09	0.611156	0.641	0.478	0.000120226
TANK	8.69869e-32	0.598746	0.837	0.629	1.63953e-27
SQSTM1	5.02351e-33	0.586113	0.975	0.945	9.46831e-29
PNRC1	2.5382e-28	0.580238	0.983	0.936	4.784e-24
CDKN1A	7.04689e-19	0.579036	0.797	0.635	1.3282e-14
PDGFA	2.49938e-23	0.57479	0.953	0.808	4.71083e-19
ZC3H12C	1.69436e-33	0.569342	0.529	0.171	3.19353e-29
NFKBIZ	1.08892e-33	0.565272	0.442	0.098	2.0524e-29
STARD4	2.03813e-26	0.563401	0.457	0.154	3.84147e-22
POU2F2	1.93922e-32	0.561246	0.476	0.13	3.65504e-28
NUDT4	1.44624e-19	0.557206	0.636	0.386	2.72587e-15
RHOG	2.74358e-25	0.554989	0.913	0.789	5.17111e-21
ATF3	5.63108e-16	0.537629	0.795	0.648	1.06135e-11
KLF6	8.04132e-18	0.530197	0.778	0.614	1.51563e-13
IER5	2.59812e-36	0.526269	0.484	0.117	4.89694e-32
DENND3	3.23626e-23	0.525484	0.541	0.256	6.09971e-19
RILPL2	1.08172e-24	0.523724	0.837	0.665	2.03883e-20
LACTB	3.60334e-23	0.522309	0.751	0.552	6.79157e-19
BCL3	1.45092e-35	0.51765	0.495	0.132	2.73469e-31
ZC3H12A	4.05865e-43	0.515332	0.459	0.068	7.64975e-39
CXCL1	8.55204e-32	0.506864	0.273	0.006	1.61189e-27
CCL5	3.6719e-09	0.500598	0.865	0.751	6.9208e-05
WTAP	7.52909e-14	0.485821	0.793	0.674	1.41908e-09
GRINA	4.33924e-26	0.484522	0.945	0.853	8.17859e-22
DUSP10	3.6593e-19	0.484038	0.833	0.667	6.89705e-15
DUSP1	6.52672e-10	0.481498	0.696	0.582	1.23016e-05
JUNB	3.36657e-15	0.479466	0.907	0.797	6.34532e-11
PRDX1	4.90944e-23	0.475922	1	0.994	9.25332e-19
PIM1	9.54376e-27	0.473528	0.429	0.128	1.79881e-22
KIAA1551	1.3188e-15	0.465999	0.636	0.418	2.48567e-11
MRPL14	3.69775e-20	0.465934	0.856	0.68	6.96952e-16
ACOX1	1.85271e-19	0.465248	0.605	0.375	3.49199e-15
FSCN1	1.31027e-17	0.464888	0.856	0.759	2.46959e-13
ICOSLG	9.18215e-24	0.464224	0.541	0.235	1.73065e-19
MGEA5	4.78753e-16	0.463643	0.689	0.484	9.02353e-12
CXCL2	1.66447e-29	0.460826	0.256	0.006	3.13719e-25
MTHFD2	1.65961e-15	0.455578	0.66	0.463	3.12804e-11
LIMD2	8.28227e-14	0.448966	0.81	0.676	1.56104e-09
PLEKHO1	1.97876e-17	0.446287	0.947	0.846	3.72956e-13
UXS1	2.04808e-18	0.445538	0.696	0.461	3.86022e-14
CCDC88A	3.07412e-12	0.442229	0.776	0.629	5.7941e-08
PPP1R15A	9.05401e-16	0.438311	0.767	0.625	1.7065e-11
CPEB2	8.17468e-21	0.434529	0.615	0.341	1.54076e-16
TNIP1	3.24285e-18	0.429256	0.732	0.52	6.11212e-14
EBI3	2.17882e-24	0.426114	0.357	0.087	4.10663e-20
SNX10	3.41727e-09	0.425638	0.873	0.817	6.44087e-05
IER3	1.08909e-26	0.42186	0.29	0.034	2.05271e-22
FAM107B	3.0509e-15	0.419377	0.729	0.537	5.75034e-11
OPTN	2.34763e-20	0.41858	0.679	0.424	4.42481e-16
PNOC	0.0173065	0.416368	0.376	0.311	1
MLLT6	2.11469e-22	0.411698	0.455	0.173	3.98576e-18
ARL6IP5	5.5798e-18	0.411582	0.901	0.834	1.05168e-13
TNF	2.25707e-23	0.410664	0.23	0.017	4.25412e-19
STX11	2.22471e-28	0.406245	0.416	0.107	4.19314e-24
BIRC3	1.4665e-33	0.402825	0.294	0.011	2.76406e-29
CD82	5.38288e-14	0.402773	0.554	0.326	1.01457e-09
PLK3	2.7484e-22	0.401454	0.499	0.22	5.18018e-18
BHLHE40	4.53318e-17	0.400734	0.689	0.463	8.54414e-13
C3orf80	2.23939e-10	0.400497	0.808	0.699	4.2208e-06
RASSF4	3.67087e-17	0.397384	0.408	0.177	6.91885e-13
SLC7A11	9.87591e-14	0.396591	0.421	0.205	1.86141e-09
PRKCA	2.40241e-12	0.39627	0.478	0.275	4.52807e-08
EHD1	5.52138e-23	0.392633	0.414	0.141	1.04067e-18
KYNU	1.26823e-09	0.390443	0.567	0.418	2.39036e-05
PLAU	1.19122e-08	0.39018	0.383	0.224	0.000224521
NLRP3	2.05816e-17	0.385236	0.482	0.239	3.87921e-13
CYB561A3	2.59106e-13	0.384113	0.677	0.478	4.88364e-09
MAML2	2.41079e-16	0.379483	0.51	0.279	4.54387e-12
TRAF1	3.69258e-26	0.375971	0.258	0.019	6.95978e-22
PLAUR	3.14766e-10	0.373303	0.856	0.772	5.93271e-06
CXXC5	4.0209e-13	0.372543	0.945	0.923	7.57859e-09
BCL6	1.71381e-16	0.369393	0.524	0.284	3.23019e-12
IKZF1	1.40413e-11	0.368687	0.617	0.458	2.64651e-07
ZFP36	2.20313e-09	0.367968	0.712	0.606	4.15246e-05
NAMPT	1.51323e-18	0.36374	0.391	0.149	2.85214e-14
NR3C1	7.00749e-08	0.362414	0.869	0.8	0.00132077
SERTAD2	6.04564e-17	0.358359	0.59	0.326	1.13948e-12
LCP1	1.60191e-11	0.352847	0.977	0.968	3.01927e-07
ING2	3.19107e-14	0.352477	0.552	0.341	6.01453e-10
SOX4	1.2909e-07	0.349049	0.63	0.48	0.00243308
TIFA	2.90674e-24	0.346364	0.304	0.053	5.47862e-20
CYLD	5.74305e-13	0.34627	0.571	0.386	1.08245e-08
SDC4	7.4187e-25	0.343456	0.3	0.049	1.39828e-20
MAP3K8	5.88151e-11	0.341707	0.628	0.467	1.10855e-06
CD52	9.99063e-07	0.341608	0.981	0.981	0.0188303
TMEM138	1.14949e-10	0.340258	0.537	0.356	2.16657e-06
TAPBP	6.28144e-14	0.338955	0.958	0.962	1.18393e-09
DUSP2	4.35351e-14	0.335053	0.209	0.047	8.2055e-10
JUN	5.91575e-06	0.334188	0.784	0.714	0.1115
NECAP2	1.8327e-11	0.332535	0.706	0.574	3.45427e-07
KLF3	1.36416e-09	0.329715	0.503	0.341	2.57117e-05
NR4A2	5.58711e-06	0.329657	0.605	0.486	0.105306
KDM6B	5.70808e-17	0.327222	0.397	0.16	1.07586e-12
SQLE	2.63156e-08	0.327201	0.738	0.62	0.000495997
SPI1	2.08423e-08	0.325589	0.92	0.855	0.000392836
PRKCD	6.53614e-15	0.325204	0.598	0.377	1.23193e-10
IKBKE	1.26414e-11	0.323362	0.596	0.412	2.38264e-07
MIR155HG	1.1691e-10	0.321653	0.471	0.281	2.20353e-06
NUP62	1.72806e-12	0.320532	0.554	0.345	3.25704e-08
ITGAV	3.24393e-09	0.317689	0.636	0.475	6.11415e-05
JUND	3.59437e-11	0.31734	0.985	0.964	6.77467e-07
MTSS1	5.36797e-09	0.317145	0.607	0.463	0.000101176
BCL9L	4.19689e-15	0.314161	0.366	0.151	7.9103e-11
NTS	0.00259349	0.314084	0.152	0.087	1
TFEB	2.03114e-11	0.312605	0.677	0.488	3.8283e-07
EMP3	0.000202377	0.311534	0.869	0.849	1
IER2	5.02977e-06	0.310885	0.791	0.74	0.094801
ACVR2A	9.74636e-26	0.309382	0.296	0.041	1.83699e-21
BCOR	1.22376e-11	0.306177	0.586	0.388	2.30655e-07
MT2A	3.27393e-05	0.30593	0.702	0.601	0.617071
RNF19B	4.01434e-19	0.303544	0.378	0.134	7.56622e-15
TRIB1	2.30365e-09	0.303493	0.679	0.52	4.34193e-05
PHLDA1	0.000108675	0.303333	0.879	0.866	1
ERBB2IP	2.37455e-09	0.298798	0.736	0.588	4.47554e-05
UQCR11.1	3.34993e-11	0.29819	0.947	0.885	6.31395e-07
TAP1	1.30119e-08	0.296823	0.685	0.559	0.000245248
TEX30	7.73834e-05	0.294393	0.34	0.235	1
C1orf56	2.03739e-05	0.291226	0.497	0.373	0.384008
LRP12	9.63919e-11	0.288585	0.493	0.296	1.8168e-06
CCNL1	7.90274e-08	0.288188	0.655	0.537	0.00148951
CREB3	8.44773e-13	0.286694	0.594	0.392	1.59223e-08
ARHGAP31	1.15791e-16	0.286433	0.351	0.132	2.18243e-12
ARHGDIB	1.2697e-10	0.284423	0.996	0.994	2.39313e-06
ZFP69B	4.342e-14	0.28209	0.397	0.181	8.1838e-10
COL9A2	1.8513e-06	0.280832	0.945	0.878	0.0348934
UBE2E1	5.47713e-09	0.280288	0.748	0.627	0.000103233
ZNF292	4.73803e-06	0.280099	0.683	0.584	0.0893023
PSD3	9.147e-07	0.279803	0.658	0.544	0.0172403
TRAF3	5.56084e-14	0.277524	0.423	0.198	1.04811e-09
AKR1A1	3.50143e-07	0.277262	0.793	0.701	0.00659949
TAB2	1.01224e-09	0.276046	0.655	0.514	1.90788e-05
AZU1	0.000977257	0.273841	0.901	0.878	1
MAFF	1.24119e-18	0.273756	0.264	0.055	2.3394e-14
IRAK2	3.06977e-26	0.273354	0.26	0.019	5.78591e-22
SAV1	1.1237e-12	0.272992	0.376	0.175	2.11795e-08
PPP1R15B	7.95693e-09	0.27142	0.499	0.337	0.000149972
LTBP1	0.000561561	0.2704	0.421	0.32	1
BID	1.88877e-07	0.269688	0.896	0.853	0.00355996
SMAD7	1.25582e-09	0.268542	0.495	0.322	2.36698e-05
STAT5A	1.40626e-14	0.268226	0.283	0.094	2.65051e-10
ANKRD12	2.82743e-07	0.265315	0.767	0.689	0.00532914
C1orf106	6.24719e-13	0.263418	0.281	0.1	1.17747e-08
RCN1	3.0755e-08	0.262559	0.647	0.518	0.000579671
PXDC1	1.14805e-17	0.262498	0.239	0.047	2.16385e-13
ZFP36L2	4.51994e-08	0.262097	0.63	0.482	0.000851919
TMSB10	4.80546e-12	0.260348	1	1	9.05734e-08
TNIP2	4.76222e-10	0.258578	0.529	0.348	8.97584e-06
NCOA2	4.27563e-08	0.258145	0.499	0.335	0.00080587
HERC1	2.40305e-05	0.25751	0.622	0.533	0.452927
GEM	2.9719e-14	0.256282	0.347	0.134	5.60145e-10
WWC2	1.52225e-10	0.256235	0.419	0.224	2.86915e-06
ZBTB10	8.07388e-13	0.256052	0.277	0.102	1.52177e-08
CD70	9.82121e-07	0.254018	0.801	0.67	0.018511
KLF10	4.11702e-06	0.25361	0.603	0.486	0.0775976
AGAP3	1.02006e-09	0.251427	0.488	0.32	1.92261e-05
RAP2C	4.66528e-13	0.2512	0.328	0.136	8.79311e-09
SNX2	2.50768e-07	-0.250083	0.715	0.797	0.00472648
NUPR1	5.31812e-06	-0.25249	0.148	0.262	0.100236
TRAF3IP3	2.51492e-08	-0.252727	0.296	0.456	0.000474013
RP3-428L16.2	0.00258862	-0.255118	0.412	0.493	1
LYL1	1.94149e-13	-0.25557	0.252	0.471	3.65933e-09
DOK2	1.308e-06	-0.256767	0.603	0.695	0.0246531
SEC14L1	3.64126e-07	-0.257269	0.486	0.618	0.00686305
TRIM58	3.25366e-11	-0.257602	0.23	0.416	6.1325e-07
HM13	5.08874e-06	-0.258527	0.786	0.84	0.0959126
GSTO1	1.83387e-07	-0.259693	0.966	0.979	0.00345648
ARHGAP18	2.5516e-06	-0.261414	0.689	0.797	0.0480926
CD164	1.90807e-07	-0.26193	0.947	0.981	0.00359634
SNAI3	1.14538e-17	-0.262342	0.061	0.262	2.1588e-13
GNLY	0.0797529	-0.264201	0.235	0.29	1
CELF2	3.04062e-05	-0.265414	0.742	0.823	0.573097
SLC17A5	3.24519e-06	-0.265599	0.592	0.708	0.0611654
GCLC	0.00177928	-0.266819	0.378	0.452	1
TREM2	4.57026e-07	-0.266928	0.89	0.945	0.00861402
PYCARD	5.84976e-07	-0.268333	0.884	0.93	0.0110256
MBP	5.56582e-06	-0.272461	0.649	0.725	0.104905
PLIN2	2.78198e-05	-0.276878	0.681	0.757	0.524347
EIF4E	3.22754e-07	-0.278581	0.708	0.789	0.00608328
PKIB	0.00066768	-0.282149	0.655	0.719	1
EVI2A	7.38228e-10	-0.282763	0.298	0.478	1.39141e-05
CEBPA	4.82768e-07	-0.283815	0.465	0.606	0.00909921
DLX3	1.25362e-13	-0.284252	0.161	0.365	2.36282e-09
AVPI1	6.78528e-12	-0.284707	0.104	0.273	1.27889e-07
CCDC85B	1.10242e-06	-0.285127	0.748	0.84	0.0207784
MTHFR	4.96183e-09	-0.289342	0.347	0.518	9.35206e-05
RNF19A	5.60786e-08	-0.290215	0.463	0.586	0.00105697
TEX264	7.42661e-10	-0.291484	0.742	0.874	1.39977e-05
PCM1	3.35065e-06	-0.297277	0.778	0.84	0.0631531
APBB1IP	7.69028e-08	-0.307133	0.689	0.802	0.00144946
GCNT1	5.16434e-17	-0.30836	0.114	0.333	9.73374e-13
EVI2B	2.39701e-10	-0.319149	0.455	0.635	4.51788e-06
BMP4	7.61586e-13	-0.320894	0.101	0.29	1.43544e-08
CYP1B1	1.64756e-05	-0.324387	0.433	0.565	0.310532
FYB	9.28912e-07	-0.327588	0.48	0.612	0.0175081
GPX1	2.92054e-13	-0.327813	1	1	5.50463e-09
ST3GAL1	2.83704e-11	-0.328673	0.338	0.522	5.34726e-07
TOB1	8.98758e-10	-0.339105	0.501	0.644	1.69398e-05
OTX1	5.29932e-13	-0.340055	0.294	0.51	9.98815e-09
CARHSP1	3.99704e-09	-0.340662	0.734	0.821	7.53361e-05
CTSL	1.29369e-08	-0.341294	0.808	0.891	0.000243834
MID1IP1	9.41089e-08	-0.344211	0.719	0.802	0.00177376
FNIP2	3.63394e-12	-0.34794	0.273	0.473	6.84925e-08
TNS3	4.37637e-13	-0.349359	0.691	0.821	8.24858e-09
CSF1R	1.93e-08	-0.350488	0.381	0.518	0.000363767
HSPA8	2.66742e-13	-0.36452	0.958	0.983	5.02755e-09
DOCK10	1.52202e-11	-0.368614	0.63	0.774	2.86871e-07
SEPHS2	3.34362e-14	-0.376487	0.765	0.859	6.30206e-10
IER5L	2.08127e-14	-0.414287	0.44	0.635	3.92277e-10
ZNF281	7.78961e-11	-0.418438	0.545	0.672	1.46819e-06
MAFB	6.74334e-15	-0.421025	0.241	0.469	1.27099e-10
HAVCR2	9.06919e-13	-0.425454	0.389	0.588	1.70936e-08
FABP5	1.03741e-07	-0.442603	0.987	0.996	0.00195531
DGKZ	9.42407e-18	-0.456554	0.778	0.9	1.77625e-13
ARID5B	1.35897e-15	-0.466657	0.332	0.548	2.5614e-11
SPP1	4.0656e-05	-0.479687	0.812	0.893	0.766284
DAB2	1.37687e-18	-0.485648	0.584	0.783	2.59513e-14
PIK3R1	3.86597e-13	-0.498024	0.622	0.783	7.28659e-09
LMO2	1.96626e-16	-0.498723	0.649	0.812	3.70601e-12
BTG1	1.89841e-10	-0.499233	0.966	0.998	3.57812e-06
RP11-301G19.1	2.11776e-08	-0.500656	0.645	0.744	0.000399155
IPCEF1	1.40745e-18	-0.5795	0.419	0.657	2.65275e-14
ID1	2.0128e-21	-0.61396	0.307	0.586	3.79372e-17
RGCC	9.62695e-20	-0.648191	0.558	0.791	1.81449e-15
LPAR6	2.44901e-31	-0.701259	0.503	0.785	4.61589e-27
ID3	8.70866e-26	-0.999303	0.279	0.588	1.64141e-21

## Sheet: c2.deg
	p_val	avg_log2FC	pct.1	pct.2	p_val_adj
IL8	2.81182e-135	4.04686	0.957	0.055	5.29972e-131
CCL4	8.62521e-121	3.60771	0.932	0.078	1.62568e-116
CCL20	7.70384e-82	3.22719	0.692	0.045	1.45202e-77
IL1B	3.38101e-92	3.10154	0.776	0.069	6.37253e-88
CCL3	1.90743e-94	2.85692	0.973	0.432	3.59512e-90
SOD2	4.70713e-100	2.83963	0.965	0.627	8.872e-96
NFKBIA	9.01292e-116	2.52844	0.984	0.558	1.69876e-111
CITED4	1.59826e-90	2.47497	0.997	0.917	3.0124e-86
TNFAIP2	3.92087e-103	2.36345	0.876	0.192	7.39006e-99
G0S2	3.8619e-55	2.22175	0.808	0.349	7.2789e-51
ICAM1	4.90804e-116	2.16419	0.954	0.278	9.25067e-112
TNFAIP8	5.7211e-115	2.09015	0.905	0.147	1.07831e-110
CD83	5.48317e-94	1.87712	0.951	0.487	1.03347e-89
MARCKS	5.37934e-79	1.84276	0.976	0.793	1.0139e-74
RGS16	8.56978e-59	1.79735	0.897	0.561	1.61523e-54
PLEK	2.90601e-73	1.72693	0.965	0.755	5.47724e-69
SERPINE2	3.37553e-45	1.67417	0.676	0.211	6.36219e-41
BCL2A1	1.87028e-66	1.61665	0.841	0.366	3.52511e-62
NFKB1	1.33815e-96	1.60122	0.9	0.29	2.52215e-92
TNFAIP3	1.71872e-91	1.41852	0.83	0.154	3.23945e-87
CXCL2	1.56601e-78	1.39158	0.659	0.026	2.95161e-74
IFNGR2	5.90962e-81	1.31348	0.986	0.791	1.11384e-76
CD40	1.3551e-78	1.29886	0.822	0.235	2.5541e-74
CXCL1	2.13008e-50	1.29135	0.443	0.007	4.01478e-46
TRAF1	1.74805e-83	1.27489	0.711	0.055	3.29472e-79
EBI3	1.39188e-58	1.24694	0.632	0.105	2.62342e-54
IGFBP3	1.16363e-26	1.23423	0.597	0.242	2.1932e-22
CFLAR	1.80161e-67	1.19369	0.884	0.451	3.39568e-63
WTAP	1.29487e-58	1.17803	0.932	0.648	2.44056e-54
RELB	7.19202e-81	1.16418	0.889	0.323	1.35555e-76
IL7R	1.21063e-58	1.15064	0.632	0.102	2.28179e-54
IL4I1	1.01868e-53	1.13849	0.922	0.705	1.92001e-49
NFE2L2	1.7046e-73	1.11905	0.978	0.827	3.21282e-69
NFKB2	7.00398e-83	1.07598	0.841	0.223	1.32011e-78
ATP2B1	3.11193e-26	1.07018	0.719	0.48	5.86536e-22
REL	2.52939e-49	1.06865	0.846	0.454	4.76739e-45
CCL5	3.05486e-27	1.06795	0.822	0.589	5.7578e-23
ZC3H12C	4.69233e-54	1.03028	0.822	0.363	8.84411e-50
PPIF	1.905e-50	1.02019	0.943	0.713	3.59055e-46
EHD1	6.24828e-65	1.00996	0.727	0.183	1.17768e-60
NCF1	2.70675e-25	1.00549	0.624	0.309	5.10168e-21
NINJ1	1.43411e-51	0.961825	0.973	0.862	2.70302e-47
RIPK2	2.78111e-48	0.953895	0.735	0.318	5.24183e-44
MSC	1.06189e-59	0.951567	0.814	0.318	2.00145e-55
CD58	3.8156e-52	0.945674	0.849	0.53	7.19164e-48
PIM3	3.57141e-52	0.922954	0.851	0.482	6.73139e-48
SQSTM1	7.83065e-54	0.903017	0.989	0.969	1.47592e-49
SLC2A6	2.54246e-63	0.900927	0.735	0.176	4.79202e-59
CXCL3	2.06049e-46	0.898729	0.438	0.019	3.8836e-42
PNRC1	1.26554e-46	0.897268	0.986	0.943	2.38529e-42
TWISTNB	4.789e-18	0.861936	0.619	0.392	9.0263e-14
ATF5	1.38236e-38	0.861707	0.949	0.805	2.60547e-34
KYNU	2.51346e-36	0.842088	0.732	0.399	4.73736e-32
ZEB2	3.40049e-39	0.834473	0.916	0.615	6.40925e-35
BTG2	5.52202e-40	0.805639	0.776	0.363	1.04079e-35
SMAP2	3.07411e-29	0.7889	0.997	1	5.79409e-25
TANK	2.06361e-46	0.788052	0.859	0.52	3.8895e-42
RHOG	2.84666e-43	0.776301	0.965	0.853	5.36539e-39
CCL3L3	4.56905e-28	0.760793	0.397	0.081	8.61175e-24
POU2F2	6.30806e-40	0.743634	0.592	0.169	1.18894e-35
CCND1	1.29244e-28	0.741056	0.846	0.632	2.43598e-24
SAT1	2.14689e-16	0.729848	0.984	0.941	4.04646e-12
TNFAIP6	3.69467e-39	0.72751	0.359	0.007	6.96372e-35
KCNN2	2.69162e-36	0.722852	0.681	0.285	5.07317e-32
NFKBIZ	1.90835e-46	0.722185	0.573	0.105	3.59686e-42
TNF	2.83352e-27	0.722	0.324	0.036	5.34062e-23
PTGER4	1.28746e-42	0.720276	0.795	0.406	2.42661e-38
NFKBIE	1.19485e-39	0.719011	0.832	0.551	2.25206e-35
CD44	5.05542e-25	0.709802	0.927	0.812	9.52846e-21
DNAJB6	1.99041e-31	0.696405	0.932	0.827	3.75152e-27
IKZF1	7.27112e-27	0.690164	0.705	0.394	1.37046e-22
USP12	5.33433e-41	0.683303	0.624	0.2	1.00541e-36
SLC7A11	6.6449e-30	0.679595	0.608	0.24	1.25243e-25
IER3	7.84946e-29	0.669599	0.362	0.048	1.47947e-24
RILPL2	4.73246e-30	0.660657	0.905	0.793	8.91974e-26
DUSP1	9.75726e-22	0.660175	0.932	0.862	1.83905e-17
NAMPT	7.37431e-28	0.656886	0.676	0.354	1.38991e-23
ZBTB10	2.11002e-35	0.655937	0.53	0.135	3.97697e-31
IER5	1.69976e-36	0.630892	0.581	0.164	3.2037e-32
BCL9L	2.41398e-32	0.62381	0.535	0.164	4.54987e-28
PLAU	2.41744e-11	0.616802	0.492	0.309	4.5564e-07
PPP1R15B	1.17976e-28	0.610737	0.676	0.344	2.22362e-24
OGFRL1	1.5625e-18	0.603718	0.786	0.613	2.94499e-14
TNIP1	3.98927e-27	0.603112	0.749	0.518	7.51898e-23
SQLE	6.62239e-20	0.602448	0.938	0.772	1.24819e-15
MIR155HG	1.86199e-24	0.601461	0.603	0.285	3.50948e-20
BCL3	5.44665e-46	0.600351	0.535	0.081	1.02658e-41
UXS1	2.24517e-26	0.588651	0.692	0.409	4.2317e-22
CDKN1A	1.57525e-17	0.585932	0.876	0.762	2.96902e-13
GADD45B	4.87117e-08	0.575722	0.681	0.575	0.000918117
FAM49A	3.09951e-42	0.575085	0.495	0.074	5.84196e-38
GRINA	6.63374e-30	0.573749	0.965	0.872	1.25033e-25
ATF3	2.85901e-14	0.572716	0.886	0.798	5.38866e-10
IER2	1.9662e-13	0.570883	0.862	0.784	3.70589e-09
PXDC1	1.13397e-36	0.568581	0.484	0.1	2.13731e-32
KDM6B	1.73601e-32	0.567204	0.541	0.154	3.27204e-28
ZFP36	3.37905e-15	0.565989	0.808	0.684	6.36884e-11
PRMT1	1.30051e-20	0.563816	0.903	0.798	2.4512e-16
KLF3	3.73649e-20	0.562236	0.797	0.591	7.04254e-16
STARD4	4.56413e-22	0.554453	0.419	0.135	8.60248e-18
CEBPD	8.45058e-15	0.554147	0.951	0.86	1.59276e-10
ZC3H12A	8.7744e-51	0.55339	0.527	0.05	1.6538e-46
PIM1	1.18406e-26	0.55009	0.459	0.133	2.23172e-22
MYC	1.94935e-22	0.543079	0.465	0.166	3.67414e-18
CDK6	8.80121e-22	0.540006	0.976	0.881	1.65885e-17
RNF19B	5.96766e-34	0.537314	0.505	0.126	1.12478e-29
FOS	4.89162e-09	0.536716	0.9	0.853	9.21972e-05
ALAS1	6.03824e-18	0.535015	0.797	0.648	1.13809e-13
TPRA1	2.76765e-23	0.53001	0.722	0.439	5.21647e-19
TXNRD1	2.13459e-14	0.526944	0.892	0.808	4.02327e-10
STX11	1.66199e-35	0.524724	0.535	0.14	3.13251e-31
MAML2	8.68885e-26	0.524386	0.6	0.264	1.63767e-21
RCN1	8.80942e-19	0.522491	0.778	0.603	1.6604e-14
DUSP2	4.34016e-26	0.517158	0.354	0.059	8.18034e-22
MLLT6	3.56635e-29	0.515116	0.492	0.147	6.72185e-25
DRAM1	3.93523e-29	0.515079	0.468	0.126	7.41712e-25
JUNB	1.13638e-14	0.505587	0.949	0.895	2.14185e-10
MT2A	1.01525e-15	0.505161	0.527	0.261	1.91354e-11
ICOSLG	2.66471e-24	0.50222	0.627	0.309	5.02244e-20
LRP12	3.65666e-22	0.500706	0.665	0.363	6.89207e-18
ACVR2A	3.25357e-42	0.497232	0.476	0.059	6.13233e-38
ING2	8.82556e-20	0.496594	0.649	0.385	1.66344e-15
DDX21	6.86916e-14	0.49373	0.768	0.584	1.2947e-09
CCDC88A	1.18222e-14	0.482878	0.854	0.758	2.22826e-10
BASP1	2.34348e-12	0.482704	0.492	0.287	4.417e-08
C3orf80	1.97397e-11	0.481278	0.622	0.442	3.72054e-07
MTSS1	4.25639e-16	0.480952	0.876	0.696	8.02245e-12
NRP2	7.91343e-20	0.480477	0.554	0.249	1.49152e-15
MFSD2A	5.2695e-19	0.47975	0.441	0.164	9.93195e-15
PPP1R15A	2.76469e-16	0.477178	0.857	0.694	5.21088e-12
EMP3	9.28644e-11	0.47644	0.954	0.912	1.75031e-06
SDC4	3.69421e-38	0.47367	0.446	0.055	6.96284e-34
JDP2	1.71793e-08	0.47028	0.414	0.266	0.000323796
JUN	2.31421e-08	0.466076	0.811	0.71	0.000436182
AMPD3	1.47428e-25	0.463196	0.486	0.152	2.77873e-21
ASAP1	8.81212e-14	0.458563	0.805	0.708	1.66091e-09
DENND3	1.54165e-17	0.457515	0.611	0.359	2.90571e-13
MAFF	1.21928e-28	0.456353	0.462	0.109	2.29809e-24
RAP1B	4.29309e-21	0.456349	0.992	0.964	8.09161e-17
DUSP10	2.09425e-15	0.455303	0.77	0.58	3.94723e-11
THAP2	9.79029e-22	0.45466	0.411	0.131	1.84527e-17
RAP2C	1.95702e-20	0.453071	0.451	0.178	3.68859e-16
FAM107B	4.86544e-16	0.450195	0.708	0.496	9.17038e-12
ARL4A	6.0705e-17	0.449843	0.662	0.437	1.14417e-12
SPI1	7.14441e-16	0.449823	0.941	0.919	1.34658e-11
CPEB2	1.8518e-20	0.449748	0.646	0.382	3.49027e-16
ACKR3	1.63425e-15	0.449123	0.308	0.088	3.08024e-11
UBE2E1	5.3471e-17	0.448317	0.824	0.656	1.00782e-12
PSD3	3.5456e-14	0.44822	0.67	0.482	6.68274e-10
TAB2	1.48434e-17	0.448191	0.768	0.546	2.79768e-13
PRDM1	3.37604e-10	0.444724	0.73	0.577	6.36316e-06
HUWE1	2.46557e-13	0.442475	0.7	0.537	4.64711e-09
BHLHE40	1.02364e-15	0.44235	0.662	0.454	1.92935e-11
DNAJA1	5.75776e-19	0.440459	0.97	0.941	1.08522e-14
DNTTIP2	2.05997e-14	0.44042	0.849	0.779	3.88264e-10
BTG3	6.21731e-21	0.439726	0.586	0.287	1.17184e-16
SRGN	2.44384e-09	0.439061	0.989	0.979	4.60615e-05
ACSL1	1.99625e-16	0.437415	0.511	0.259	3.76253e-12
CD70	9.30706e-13	0.432814	0.554	0.314	1.7542e-08
ARHGDIB	3.74395e-13	0.432751	0.984	0.964	7.05659e-09
SPAG9	2.03339e-12	0.432323	0.881	0.793	3.83253e-08
PTX3	5.65867e-18	0.423765	0.219	0.024	1.06655e-13
PLK3	2.65125e-19	0.421069	0.53	0.233	4.99708e-15
BIRC3	9.93869e-35	0.417528	0.351	0.017	1.87325e-30
TNIP2	7.10516e-19	0.416819	0.686	0.432	1.33918e-14
GPR183	3.31405e-06	0.416754	0.773	0.727	0.0624631
NCOA4	1.83018e-11	0.416424	0.751	0.599	3.44952e-07
CXXC5	1.80393e-10	0.413421	0.919	0.891	3.40005e-06
TIFA	2.35742e-28	0.413018	0.384	0.067	4.44326e-24
CYLD	2.38591e-17	0.410719	0.695	0.423	4.49696e-13
NLRP3	4.61919e-13	0.409625	0.527	0.309	8.70624e-09
B4GALT5	1.40957e-24	0.409489	0.489	0.164	2.65675e-20
FSTL3	5.21109e-09	0.409382	0.178	0.052	9.82187e-05
TP53BP2	2.72843e-13	0.408416	0.592	0.371	5.14255e-09
RFTN1	9.17742e-13	0.40706	0.395	0.195	1.72976e-08
MAP3K8	2.41627e-11	0.406166	0.668	0.501	4.55418e-07
MTHFD2	9.05488e-14	0.403097	0.67	0.451	1.70666e-09
BCL6	1.04185e-16	0.402429	0.565	0.302	1.96368e-12
KANK1	7.74733e-17	0.402214	0.376	0.135	1.46022e-12
NIFK	1.70819e-11	0.399781	0.819	0.722	3.2196e-07
IRAK2	9.59247e-38	0.399542	0.389	0.026	1.80799e-33
SRSF5	3.92606e-15	0.399511	0.973	0.917	7.39983e-11
ANP32A	1.70969e-13	0.399194	0.892	0.855	3.22242e-09
LACTB	3.32832e-14	0.396468	0.824	0.682	6.27323e-10
FAM129A	3.99139e-09	0.396351	0.603	0.456	7.52297e-05
TSC22D1	0.360752	0.395213	0.651	0.722	1
PRDX1	1.24755e-17	0.392953	1	0.998	2.35139e-13
GBP2	2.98191e-20	0.391797	0.343	0.086	5.6203e-16
BAZ1A	1.35981e-09	0.389319	0.892	0.834	2.56298e-05
SGTB	4.65166e-16	0.386983	0.614	0.361	8.76745e-12
MAP2K3	2.76771e-16	0.386779	0.624	0.366	5.21658e-12
LCP1	1.46276e-15	0.384741	1	0.99	2.75701e-11
SDCBP	7.76393e-18	0.384111	1	0.983	1.46334e-13
TRAF3	1.18541e-21	0.382759	0.519	0.214	2.23426e-17
RUNX1	1.3529e-09	0.379701	0.673	0.52	2.54995e-05
KLF6	4.40702e-10	0.379347	0.878	0.789	8.30635e-06
PVRL2	1.80428e-13	0.379127	0.759	0.603	3.40071e-09
SEPT11	6.99615e-12	0.376739	0.714	0.544	1.31863e-07
PITPNB	9.75299e-15	0.375819	0.673	0.444	1.83824e-10
HIVEP3	5.37138e-10	0.375739	0.524	0.323	1.0124e-05
FSCN1	4.32503e-08	0.375574	0.876	0.827	0.000815182
NUB1	5.26662e-09	0.373316	0.651	0.513	9.92652e-05
MCOLN2	3.14864e-23	0.372615	0.403	0.109	5.93456e-19
TUBB2A	4.98321e-18	0.371774	0.292	0.064	9.39236e-14
TCEB3	4.33623e-14	0.370345	0.689	0.477	8.17293e-10
PLEKHO1	1.26602e-12	0.367408	0.973	0.9	2.3862e-08
PTPN12	4.58341e-11	0.366528	0.881	0.774	8.63881e-07
LIMD2	2.74868e-09	0.365678	0.789	0.658	5.18071e-05
TXN	1.55613e-15	0.361248	0.997	0.998	2.933e-11
STAT5A	2.50751e-21	0.360602	0.435	0.147	4.72616e-17
CDV3	3.43387e-10	0.359627	0.938	0.888	6.47215e-06
NR4A2	4.90597e-06	0.356515	0.651	0.534	0.0924678
HNRNPU	5.92791e-08	0.354721	0.973	0.979	0.00111729
BIRC2	4.35282e-12	0.353696	0.584	0.38	8.2042e-08
FOSL2	4.09136e-17	0.353608	0.611	0.359	7.7114e-13
ZNFX1	1.98324e-12	0.353123	0.576	0.375	3.73801e-08
RASSF5	8.42226e-13	0.352485	0.573	0.352	1.58743e-08
IL32	3.15156e-20	0.352126	0.249	0.029	5.94006e-16
SQRDL	3.54542e-11	0.351209	0.824	0.72	6.6824e-07
EIF5A	1.12066e-07	0.347409	0.808	0.751	0.00211222
SLC43A2	1.68184e-13	0.346954	0.438	0.204	3.16994e-09
EIF5	1.4338e-08	0.342662	0.943	0.922	0.000270243
ABTB2	1.30798e-32	0.342084	0.327	0.014	2.46527e-28
CD52	0.0114042	0.340484	0.916	0.898	1
BID	1.10729e-11	0.339964	0.978	0.948	2.08702e-07
GEM	8.20265e-11	0.339402	0.395	0.197	1.54604e-06
RLF	2.43215e-09	0.336806	0.886	0.781	4.58411e-05
SLC43A3	8.90992e-12	0.335223	0.735	0.551	1.67934e-07
PRRC2C	2.62825e-15	0.333159	0.984	0.983	4.95373e-11
ATP1B1	3.29026e-07	0.332736	0.516	0.366	0.00620148
MCL1	4.93017e-10	0.332506	0.943	0.888	9.29238e-06
ERBB2IP	3.30804e-09	0.332466	0.749	0.606	6.23499e-05
DOT1L	3.4361e-13	0.33077	0.535	0.314	6.47636e-09
CDC42SE1	1.04386e-09	0.330139	0.814	0.713	1.96747e-05
PPP3CA	8.01453e-10	0.329537	0.705	0.544	1.51058e-05
TAPBP	5.67181e-13	0.328564	0.978	0.936	1.06902e-08
XPO1	7.13275e-09	0.327269	0.749	0.653	0.000134438
S100A11	5.27688e-13	0.326289	1	1	9.94586e-09
ARID4B	8.02942e-08	0.324535	0.881	0.876	0.00151339
ANKLE2	5.32637e-10	0.322883	0.6	0.428	1.00391e-05
PMAIP1	2.35129e-05	0.322197	0.597	0.468	0.443171
S100A9	0.841094	0.321475	0.335	0.361	1
CD82	1.0939e-14	0.321184	0.403	0.162	2.06178e-10
TRIP10	6.36756e-14	0.31952	0.424	0.195	1.20016e-09
SLFN5	3.05323e-08	0.319483	0.492	0.325	0.000575473
CCNL1	1.60575e-06	0.318869	0.676	0.539	0.0302652
MEIS2	5.79948e-10	0.318613	0.389	0.211	1.09309e-05
NEAT1	0.000225767	0.317358	0.986	0.981	1
MYCBP2	2.37077e-08	0.317325	0.819	0.696	0.000446843
SOCS3	1.14038e-16	0.315532	0.319	0.09	2.1494e-12
ETV3	8.77716e-13	0.314963	0.405	0.19	1.65432e-08
FOSB	1.00544e-11	0.314874	0.427	0.204	1.89506e-07
ITGAV	3.90186e-11	0.314557	0.695	0.52	7.35423e-07
BCL2	1.7518e-11	0.313561	0.4	0.2	3.30179e-07
OTUD1	7.83698e-07	0.312102	0.446	0.306	0.0147711
PTTG1IP	1.19085e-10	0.309695	0.716	0.556	2.24451e-06
SNN	8.16589e-12	0.306933	0.465	0.254	1.53911e-07
MALAT1	0.00242743	0.306818	0.989	0.995	1
KLF10	1.29165e-06	0.305307	0.668	0.561	0.0243451
ZNF267	7.44966e-09	0.303003	0.646	0.473	0.000140411
NCL	4.55647e-05	0.300917	0.97	0.96	0.858804
TFEB	4.74923e-09	0.300703	0.738	0.589	8.95135e-05
HNRNPAB	8.38933e-08	0.300559	0.797	0.694	0.00158122
MRPL14	1.64367e-10	0.300412	0.884	0.751	3.09799e-06
CLIC4	1.3959e-08	0.300409	0.676	0.542	0.000263099
CHMP4B	3.9343e-08	0.300111	0.708	0.591	0.000741537
JUND	1.06599e-07	0.299924	0.984	0.962	0.00200919
RNF145	3.82523e-12	0.299366	0.541	0.325	7.20979e-08
EIF1	8.04529e-19	0.297458	1	1	1.51638e-14
GLIS3	1.59555e-17	0.297397	0.305	0.076	3.00729e-13
VASP	1.79199e-11	0.294631	0.978	0.938	3.37755e-07
SMAD7	4.42768e-10	0.293588	0.492	0.311	8.34528e-06
TCF7L2	7.82393e-09	0.293282	0.408	0.247	0.000147465
SNHG15	4.00354e-09	0.292945	0.43	0.266	7.54587e-05
P2RX4	6.73818e-10	0.292393	0.768	0.625	1.27001e-05
TWIST1	9.62476e-06	0.291825	0.297	0.178	0.181407
RAPGEF1	4.26441e-09	0.289324	0.735	0.58	8.03756e-05
FAM60A	5.32781e-06	0.287696	0.614	0.506	0.100418
RAB21	3.84105e-09	0.287263	0.649	0.47	7.23961e-05
GTPBP4	2.59308e-06	0.286724	0.703	0.615	0.0488744
B4GALT1	4.41172e-08	0.28636	0.684	0.57	0.000831521
STX12	2.96377e-07	0.286355	0.654	0.539	0.00558612
SRC	1.37585e-23	0.286079	0.332	0.057	2.59321e-19
SNX9	4.05519e-05	0.285921	0.786	0.724	0.764322
CTB-58E17.1	2.83921e-19	0.284983	0.281	0.05	5.35134e-15
RRAD	8.9948e-15	0.284946	0.17	0.014	1.69534e-10
OLR1	0.000369585	0.284634	0.249	0.162	1
ZNF593	9.59884e-08	0.280996	0.695	0.572	0.00180919
DDX3Y	2.30802e-09	0.279182	0.695	0.568	4.35015e-05
TMX4	0.0014979	0.27857	0.422	0.344	1
TRIB1	5.85692e-07	0.278306	0.624	0.477	0.0110391
XBP1	1.01698e-07	0.277964	0.476	0.318	0.0019168
C1orf56	6.32794e-07	0.277955	0.538	0.387	0.0119269
NFAT5	3.842e-09	0.277863	0.476	0.292	7.2414e-05
DDX5	4.69412e-10	0.277719	1	0.993	8.84747e-06
SAV1	6.90253e-11	0.277665	0.395	0.204	1.30099e-06
ABCF1	3.70114e-09	0.27686	0.586	0.416	6.97592e-05
PSMD7	3.1922e-09	0.276208	0.954	0.917	6.01666e-05
SWAP70	1.54715e-06	0.275685	0.805	0.734	0.0291607
C7orf49	1.15117e-10	0.275022	0.492	0.287	2.16972e-06
GPATCH4	0.000104904	0.274219	0.646	0.584	1
TFEC	2.79155e-06	0.273485	0.538	0.425	0.0526151
TOR3A	3.58058e-06	0.270104	0.619	0.532	0.0674868
EIF4A3	3.14927e-05	0.268888	0.638	0.556	0.593575
CYCS	4.3373e-08	0.268311	0.973	0.924	0.000817494
TLR2	2.55968e-14	0.268198	0.338	0.121	4.82448e-10
RBM17	1.59554e-06	0.267391	0.638	0.542	0.0300727
LTB	2.47302e-07	0.266344	0.154	0.048	0.00466114
H3F3B	5.79876e-11	0.265889	1	1	1.09295e-06
TMEM138	1.70967e-08	0.265231	0.503	0.328	0.000322239
GADD45A	0.000178845	0.264093	0.508	0.411	1
DENND4A	3.53308e-14	0.26339	0.27	0.076	6.65915e-10
ARL6IP5	7.27621e-06	0.262537	0.878	0.803	0.137142
GPR132	5.41308e-17	0.262139	0.314	0.081	1.02026e-12
PVR	1.16499e-11	0.261708	0.343	0.147	2.19577e-07
HDGF	8.94399e-10	0.259982	0.949	0.905	1.68576e-05
OPTN	3.42433e-07	0.259675	0.535	0.387	0.00645417
ABL2	5.82048e-06	0.259385	0.505	0.371	0.109704
BTG1	1.47654e-05	0.259045	0.989	0.986	0.278298
MST4	1.67756e-08	0.258283	0.289	0.135	0.000316186
BRD2	9.66113e-07	0.256473	0.832	0.743	0.0182093
C17orf96	6.84261e-16	0.254736	0.219	0.033	1.28969e-11
PCGF5	3.96655e-08	0.254623	0.462	0.304	0.000747616
SERTAD2	3.4415e-09	0.254349	0.457	0.271	6.48653e-05
LCP2	6.97819e-07	0.254235	0.427	0.278	0.0131525
LGALS3	1.75513e-06	0.253976	0.946	0.888	0.0330807
CTPS1	1.62119e-05	0.253563	0.708	0.625	0.305562
STARD10	3.83738e-10	0.252568	0.411	0.221	7.23269e-06
NAV1	2.40732e-05	0.25207	0.47	0.361	0.453732
RBM39	3.34904e-07	0.251347	0.892	0.805	0.00631227
ARHGAP31	8.88526e-13	0.25115	0.392	0.173	1.67469e-08
MTMR14	2.46156e-08	0.251065	0.692	0.565	0.000463955
EFHD2	3.88044e-06	0.250161	0.908	0.876	0.0731385
GIT2	8.7024e-08	-0.250055	0.324	0.477	0.00164023
RNF135	1.99474e-09	-0.251726	0.335	0.52	3.75969e-05
CHSY1	3.2343e-11	-0.25209	0.335	0.553	6.09601e-07
RPS27L	1.16726e-07	-0.25278	0.805	0.898	0.00220005
LPIN2	3.96083e-10	-0.252945	0.23	0.425	7.46537e-06
HOXA10	1.94801e-10	-0.254302	0.311	0.513	3.67162e-06
CYSLTR1	1.99036e-10	-0.25476	0.335	0.544	3.75143e-06
TPGS2	2.73155e-05	-0.254968	0.657	0.727	0.514843
MRPS34	6.76047e-10	-0.2557	0.805	0.898	1.27421e-05
PGPEP1	9.07107e-10	-0.257679	0.249	0.439	1.70972e-05
OTX1	1.45251e-11	-0.257977	0.232	0.468	2.73769e-07
RB1	9.98225e-07	-0.258278	0.511	0.641	0.0188145
GOLIM4	3.56366e-05	-0.258315	0.759	0.836	0.671679
RASAL2	0.000165027	-0.258345	0.605	0.677	1
EEPD1	5.06237e-13	-0.259302	0.138	0.354	9.54156e-09
SLC7A7	3.97996e-07	-0.259967	0.619	0.762	0.00750143
ST14	1.3263e-06	-0.260784	0.535	0.667	0.0249981
KCTD12	4.45567e-14	-0.261032	0.116	0.344	8.39805e-10
COMMD3	2.01701e-07	-0.26108	0.576	0.703	0.00380166
ZNF280D	9.94105e-10	-0.263934	0.381	0.572	1.87369e-05
GSTO1	1.59863e-08	-0.264099	0.989	0.988	0.00030131
RAB31	1.13565e-06	-0.266007	0.881	0.943	0.0214048
STK4	4.74403e-07	-0.266312	0.605	0.703	0.00894154
PGP	6.93723e-10	-0.266343	0.597	0.755	1.30753e-05
PLEKHA2	2.27217e-10	-0.266595	0.314	0.504	4.28259e-06
ENG	6.05148e-07	-0.267216	0.832	0.869	0.0114058
EIF4EBP1	4.05453e-07	-0.26748	0.819	0.891	0.00764198
RXRA	4.58498e-07	-0.268044	0.578	0.677	0.00864177
IFI16	4.89633e-07	-0.269297	0.524	0.67	0.00922861
EVI2B	1.17798e-07	-0.269678	0.541	0.691	0.00222026
ABRACL	9.40255e-10	-0.269833	0.981	0.986	1.77219e-05
CD109	1.88778e-06	-0.273619	0.762	0.857	0.0355809
CEBPA	3.75187e-15	-0.274367	0.208	0.492	7.07152e-11
LMNA	7.13363e-06	-0.27488	0.981	0.988	0.134455
RGS10	5.84062e-09	-0.275797	0.932	0.967	0.000110084
HDAC5	4.2651e-11	-0.276565	0.441	0.639	8.03886e-07
IL6R	5.61019e-06	-0.276614	0.432	0.563	0.105741
PAG1	1.87264e-06	-0.277133	0.465	0.599	0.0352955
ADH5	3.01933e-08	-0.277632	0.722	0.846	0.000569084
CALM1	5.27849e-08	-0.278407	0.992	1	0.00099489
CHD9	2.41262e-11	-0.279541	0.422	0.656	4.54731e-07
ACADM	9.88442e-07	-0.279978	0.673	0.796	0.0186302
MYO1F	1.00685e-08	-0.281189	0.651	0.791	0.00018977
FOXD1	2.48427e-08	-0.281275	0.6	0.774	0.000468236
CCDC107	3.7501e-08	-0.282329	0.746	0.874	0.000706819
AVPI1	4.04055e-16	-0.284786	0.103	0.34	7.61563e-12
SAMHD1	6.93594e-07	-0.284832	0.478	0.613	0.0130729
MGAT1	2.50386e-06	-0.286318	0.608	0.741	0.0471928
SCAF11	2.96307e-06	-0.286778	0.835	0.931	0.055848
TNFRSF1B	1.58228e-06	-0.287304	0.481	0.62	0.0298227
ANKRD13D	5.63685e-10	-0.288129	0.411	0.599	1.06243e-05
IVNS1ABP	9.1278e-05	-0.288484	0.684	0.76	1
DUSP7	1.36056e-14	-0.288893	0.181	0.432	2.56438e-10
SDS	5.64605e-08	-0.290767	0.135	0.29	0.00106417
ADAP2	6.92543e-09	-0.29201	0.438	0.615	0.000130531
SFXN3	2.64673e-10	-0.294832	0.314	0.504	4.98856e-06
ANXA2R	3.18916e-15	-0.295003	0.135	0.375	6.01093e-11
GPX1	1.01139e-13	-0.296759	1	1	1.90628e-09
IMP3	1.04558e-10	-0.296864	0.489	0.691	1.97071e-06
EVI2A	1.54279e-12	-0.297924	0.273	0.506	2.90785e-08
ITGB5	6.77418e-09	-0.298763	0.816	0.9	0.00012768
HM13	3.80297e-10	-0.299152	0.924	0.967	7.16784e-06
HMOX1	1.05947e-05	-0.304798	0.603	0.729	0.199688
USP2	1.12766e-16	-0.30523	0.168	0.447	2.12541e-12
MTHFR	1.2577e-10	-0.30526	0.297	0.506	2.37052e-06
SPRY2	1.20974e-10	-0.31146	0.576	0.777	2.28012e-06
CD164	1.88582e-10	-0.311875	0.965	0.976	3.55439e-06
RNF166	7.43609e-14	-0.312103	0.295	0.544	1.40155e-09
RCBTB2	6.10752e-10	-0.313155	0.459	0.639	1.15115e-05
MEF2C	2.11063e-09	-0.313778	0.819	0.933	3.97811e-05
CELF2	1.03822e-09	-0.314787	0.595	0.755	1.95684e-05
DYNLL1	4.64565e-13	-0.315448	0.992	0.998	8.75613e-09
MRPL34	1.84134e-12	-0.316881	0.686	0.822	3.47056e-08
NRIP1	2.75936e-12	-0.317819	0.297	0.525	5.20083e-08
GPNMB	3.24722e-06	-0.317909	0.803	0.869	0.0612035
TSNAX	3.10385e-11	-0.319886	0.843	0.941	5.85013e-07
MGST3	4.99553e-08	-0.32003	0.916	0.943	0.000941558
SAMSN1	4.3118e-11	-0.320051	0.127	0.316	8.12689e-07
PPCS	1.81941e-15	-0.320574	0.984	0.998	3.42923e-11
KLF4	1.05392e-12	-0.322906	0.235	0.477	1.98642e-08
MID1IP1	1.00192e-08	-0.32538	0.651	0.812	0.000188841
TNRC18	5.56181e-14	-0.326152	0.376	0.618	1.04829e-09
QPRT	1.69793e-08	-0.32699	0.859	0.907	0.000320026
RNF19A	8.72123e-10	-0.331039	0.459	0.637	1.64378e-05
FRMD4A	3.81493e-13	-0.33146	0.141	0.359	7.19039e-09
CTSD	7.6483e-08	-0.332453	0.992	1	0.00144155
PLA2G15	3.03639e-10	-0.335691	0.562	0.739	5.72299e-06
CYTH4	2.00051e-12	-0.335706	0.527	0.732	3.77056e-08
ARHGAP18	5.04395e-10	-0.344579	0.649	0.765	9.50684e-06
TUBA1A	3.22006e-11	-0.348221	0.451	0.679	6.06917e-07
MUM1	2.13589e-16	-0.349632	0.335	0.627	4.02572e-12
SNX2	8.63315e-15	-0.353907	0.792	0.914	1.62718e-10
TGFBR2	5.32627e-18	-0.354841	0.151	0.411	1.0039e-13
CTSB	5.37071e-09	-0.363276	0.946	0.976	0.000101227
CD68	1.92484e-08	-0.364877	0.83	0.905	0.000362794
DOCK10	1.17854e-11	-0.367661	0.722	0.85	2.22132e-07
SLC17A5	4.09768e-12	-0.37055	0.468	0.675	7.7233e-08
TXNIP	1.45322e-10	-0.37143	0.646	0.819	2.73903e-06
GCNT1	4.48836e-19	-0.378929	0.116	0.387	8.45966e-15
LYL1	4.92833e-22	-0.378932	0.195	0.523	9.28892e-18
TRAF3IP3	1.63359e-10	-0.387414	0.395	0.596	3.07899e-06
ST3GAL1	1.83912e-16	-0.387851	0.322	0.587	3.46638e-12
CACYBP	1.0504e-16	-0.39311	0.746	0.912	1.9798e-12
IFNGR1	2.75655e-06	-0.395794	0.862	0.895	0.0519555
RGS19	2.67967e-16	-0.397395	0.503	0.746	5.05065e-12
MTUS1	5.95042e-20	-0.402001	0.168	0.463	1.12154e-15
ARL4C	1.99921e-10	-0.406123	0.197	0.394	3.76812e-06
MSR1	2.55237e-09	-0.409054	0.584	0.746	4.8107e-05
CARHSP1	1.91812e-11	-0.413266	0.778	0.881	3.61528e-07
CCDC85B	8.13872e-12	-0.422492	0.73	0.843	1.53399e-07
CD14	2.66066e-05	-0.42418	0.395	0.525	0.501482
ARID5B	1.38276e-14	-0.425643	0.592	0.805	2.60622e-10
DOK2	9.60598e-13	-0.426354	0.63	0.772	1.81053e-08
MAF	5.97798e-17	-0.426837	0.17	0.437	1.12673e-12
CITED2	1.10792e-13	-0.444187	0.822	0.922	2.08822e-09
TMEM158	0.000468128	-0.446689	0.676	0.727	1
LPL	1.03011e-05	-0.449755	0.543	0.667	0.194156
CD36	1.61657e-06	-0.451419	0.641	0.755	0.030469
BRI3	1.76755e-25	-0.451712	1	1	3.33147e-21
PIK3R1	2.80101e-15	-0.452176	0.492	0.727	5.27935e-11
FAM20C	1.31569e-20	-0.457459	0.611	0.846	2.47981e-16
CSF1R	4.43721e-17	-0.46214	0.611	0.822	8.36326e-13
HAVCR2	1.27473e-15	-0.470981	0.484	0.722	2.40261e-11
TREM2	9.70904e-18	-0.471902	0.927	0.971	1.82996e-13
FABP5	2.93946e-11	-0.478523	0.997	0.998	5.5403e-07
PYCARD	2.30486e-22	-0.47864	0.765	0.955	4.3442e-18
SEPHS2	2.78751e-21	-0.482105	0.681	0.886	5.2539e-17
LPAR6	2.60959e-19	-0.483606	0.495	0.758	4.91855e-15
APBB1IP	1.34903e-18	-0.490837	0.843	0.933	2.54265e-14
SHOX2	4.53049e-12	-0.506156	0.584	0.722	8.53908e-08
NT5DC2	1.67656e-10	-0.507138	0.538	0.701	3.15999e-06
FNIP2	1.91763e-14	-0.507491	0.424	0.658	3.61434e-10
NUPR1	8.61787e-12	-0.521519	0.408	0.613	1.6243e-07
ZNF281	7.09074e-25	-0.541746	0.465	0.743	1.33646e-20
IER5L	2.29003e-25	-0.545821	0.311	0.658	4.31625e-21
CTSC	4.364e-12	-0.548833	0.903	0.976	8.22527e-08
CTSL	4.89578e-14	-0.577164	0.935	0.964	9.22757e-10
TNS3	2.3028e-24	-0.597837	0.681	0.891	4.34032e-20
ID1	8.18779e-21	-0.603158	0.332	0.634	1.54323e-16
RP11-301G19.1	7.16122e-17	-0.606065	0.497	0.732	1.34975e-12
MAFB	1.19581e-17	-0.623713	0.57	0.762	2.25386e-13
LMO2	2.29857e-28	-0.658006	0.53	0.822	4.33234e-24
MBP	1.79605e-31	-0.672505	0.635	0.888	3.38519e-27
DGKZ	1.09835e-35	-0.699531	0.689	0.912	2.07018e-31
DAB2	4.09191e-29	-0.727345	0.703	0.893	7.71244e-25
SPP1	7.98935e-07	-0.729631	0.911	0.971	0.0150583
RGCC	2.03775e-19	-0.736488	0.797	0.919	3.84076e-15
PLIN2	1.60565e-14	-0.7445	0.832	0.895	3.02633e-10
PCM1	2.40646e-27	-0.808974	0.868	0.952	4.53569e-23
IPCEF1	2.15556e-38	-0.872962	0.451	0.819	4.06281e-34
ID3	8.82835e-37	-1.20049	0.365	0.767	1.66397e-32

## Sheet: c3.deg
	p_val	avg_log2FC	pct.1	pct.2	p_val_adj
IL8	4.46697e-75	3.57822	0.89	0.061	8.41934e-71
CCL4	2.7429e-76	3.51762	0.907	0.065	5.16983e-72
IL1B	9.03922e-53	3.19693	0.765	0.089	1.70371e-48
CCL3	1.13249e-42	2.88974	0.915	0.447	2.13452e-38
CCL20	9.55482e-41	2.56009	0.591	0.045	1.80089e-36
CITED4	2.74309e-46	2.07476	0.982	0.833	5.17018e-42
NFKBIA	2.95347e-71	2.04129	0.986	0.593	5.56669e-67
ICAM1	2.45688e-72	1.96729	0.907	0.171	4.63072e-68
TNFAIP2	2.82362e-56	1.95579	0.819	0.191	5.32195e-52
SOD2	7.33654e-46	1.89098	0.947	0.764	1.38279e-41
RGS16	7.28855e-43	1.87755	0.936	0.614	1.37375e-38
MARCKS	2.80084e-34	1.50287	0.872	0.524	5.27903e-30
CD83	7.55829e-54	1.47619	0.872	0.329	1.42459e-49
CXCL1	2.11378e-32	1.30954	0.473	0.016	3.98405e-28
TNFAIP8	7.59331e-43	1.25553	0.847	0.443	1.43119e-38
TNFAIP3	2.66537e-55	1.2299	0.847	0.24	5.02369e-51
BCL2A1	1.04032e-26	1.21434	0.673	0.276	1.9608e-22
PLEK	8.49778e-30	1.20231	0.911	0.764	1.60166e-25
PLAU	1.49202e-22	1.16326	0.744	0.492	2.81215e-18
NFKB1	2.68831e-48	1.10573	0.847	0.346	5.06692e-44
MFSD2A	1.21774e-20	1.07287	0.655	0.333	2.2952e-16
NINJ1	1.99026e-37	1.05078	0.961	0.768	3.75124e-33
CD40	2.45026e-43	1.0369	0.751	0.195	4.61825e-39
IFNGR2	1.20725e-40	1.00043	0.961	0.793	2.27543e-36
RELB	2.58961e-43	0.938034	0.851	0.411	4.8809e-39
NFE2L2	8.6535e-39	0.915552	0.961	0.87	1.63101e-34
TRAF1	3.02417e-38	0.91555	0.541	0.02	5.69995e-34
REL	2.15582e-34	0.904826	0.808	0.386	4.0633e-30
CXCL3	2.54339e-23	0.902746	0.37	0.016	4.79378e-19
IER3	6.44022e-26	0.886866	0.484	0.073	1.21385e-21
EBI3	3.8093e-32	0.883008	0.559	0.089	7.17977e-28
G0S2	4.54414e-12	0.875743	0.644	0.386	8.5648e-08
IL4I1	1.62607e-32	0.858283	0.843	0.427	3.06481e-28
NFKB2	9.87489e-40	0.835095	0.794	0.317	1.86122e-35
MMP1	0.510456	0.790882	0.214	0.195	1
PPIF	2.03837e-28	0.785669	0.989	0.927	3.84193e-24
SLC2A6	2.09871e-40	0.781256	0.63	0.081	3.95564e-36
CXCL2	2.62783e-29	0.770748	0.445	0.02	4.95293e-25
NCF1	6.3079e-11	0.751515	0.655	0.431	1.18891e-06
PIM3	5.215e-25	0.742485	0.815	0.504	9.82924e-21
CFLAR	1.0031e-24	0.723899	0.783	0.447	1.89065e-20
FSTL3	2.17676e-09	0.718814	0.217	0.045	4.10276e-05
BTG2	3.1364e-23	0.714752	0.84	0.545	5.91148e-19
CCL3L3	8.71778e-15	0.709088	0.335	0.069	1.64313e-10
WTAP	6.89065e-17	0.700419	0.904	0.785	1.29875e-12
IL7R	8.83322e-29	0.700004	0.594	0.146	1.66488e-24
NFKBIE	1.30097e-26	0.692931	0.829	0.553	2.45206e-22
RIPK2	2.46344e-23	0.666467	0.637	0.264	4.64309e-19
TNF	1.89699e-19	0.663016	0.363	0.045	3.57544e-15
MT2A	2.40705e-08	0.662425	0.815	0.589	0.000453681
BIRC3	3.11284e-33	0.655884	0.484	0.016	5.86707e-29
JUNB	5.34756e-20	0.654682	0.936	0.76	1.00791e-15
EHD1	2.06918e-27	0.646409	0.559	0.122	3.89999e-23
CCND1	6.12808e-14	0.64309	0.801	0.618	1.15502e-09
PNRC1	9.31071e-20	0.642194	0.947	0.854	1.75488e-15
TNFAIP6	1.79552e-21	0.609451	0.32	0.004	3.38419e-17
PIM1	9.31976e-21	0.601072	0.544	0.187	1.75659e-16
SQSTM1	1.7996e-19	0.590317	0.975	0.927	3.39188e-15
MSC	1.82792e-18	0.589588	0.644	0.325	3.44527e-14
CCL2	1.04306e-07	0.588438	0.16	0.024	0.00196596
GRINA	8.25615e-20	0.58636	0.886	0.703	1.55612e-15
TNIP1	1.06821e-18	0.581389	0.776	0.52	2.01335e-14
ALAS1	1.10029e-14	0.575078	0.804	0.622	2.07383e-10
SERPINE2	1.26275e-06	0.572195	0.566	0.362	0.0238002
ATP2B1	5.47843e-08	0.557967	0.665	0.524	0.00103257
PTGER4	8.27379e-18	0.546759	0.783	0.508	1.55944e-13
PSD3	6.19952e-15	0.535513	0.726	0.48	1.16849e-10
HIVEP3	1.12668e-13	0.532202	0.712	0.472	2.12357e-09
RILPL2	9.61882e-17	0.532067	0.89	0.724	1.81296e-12
ZC3H12C	6.50272e-17	0.531145	0.612	0.301	1.22563e-12
DNAJB6	7.41431e-09	0.523575	0.918	0.833	0.000139745
POU2F2	5.24718e-17	0.522106	0.441	0.114	9.88989e-13
BCL9L	1.04243e-19	0.51729	0.47	0.126	1.96477e-15
PPP1R15A	1.44199e-12	0.503067	0.826	0.618	2.71785e-08
NUB1	8.8724e-12	0.50121	0.694	0.455	1.67227e-07
ATF3	5.07649e-09	0.500698	0.811	0.699	9.56818e-05
CD58	5.22822e-16	0.49776	0.822	0.667	9.85414e-12
NFKBIZ	6.59082e-25	0.495843	0.498	0.085	1.24224e-20
GADD45A	9.15265e-13	0.493961	0.872	0.72	1.72509e-08
APOC1	0.0687635	0.48422	0.79	0.772	1
ARL4A	1.78857e-11	0.480424	0.815	0.634	3.3711e-07
IKZF1	1.04585e-12	0.479701	0.722	0.476	1.97122e-08
CCL5	2.62046e-07	0.479495	0.865	0.744	0.00493905
RNF19B	4.22856e-18	0.47716	0.534	0.199	7.97e-14
TANK	2.62387e-17	0.474794	0.833	0.63	4.94547e-13
ZC3H12A	2.98958e-27	0.471784	0.505	0.073	5.63476e-23
CXCL10	5.76946e-16	0.468099	0.263	0.012	1.08743e-11
ATF5	7.20289e-12	0.466716	0.779	0.63	1.3576e-07
CD70	8.10956e-10	0.460773	0.868	0.646	1.52849e-05
IGFBP3	0.000202958	0.45487	0.52	0.358	1
MAP3K8	1.04562e-12	0.452634	0.687	0.455	1.97078e-08
SAT1	8.85155e-08	0.451537	0.893	0.78	0.00166834
STX11	1.41764e-19	0.447084	0.584	0.207	2.67197e-15
BCL3	1.14103e-20	0.443651	0.53	0.154	2.15062e-16
RRAD	4.23166e-12	0.429042	0.27	0.045	7.97583e-08
CD44	2.97485e-11	0.426358	0.957	0.919	5.60699e-07
FSCN1	1.52977e-09	0.426223	0.925	0.87	2.88331e-05
KLF6	9.48902e-09	0.425214	0.822	0.675	0.000178849
DUSP1	0.000163049	0.42381	0.751	0.63	1
BIRC2	2.37866e-12	0.418638	0.591	0.337	4.4833e-08
ICOSLG	1.07583e-14	0.415054	0.53	0.24	2.02773e-10
SMAP2	1.01852e-07	0.414518	1	1	0.00191971
PTX3	4.95333e-16	0.406184	0.31	0.037	9.33603e-12
FAM49A	3.93568e-17	0.405821	0.502	0.163	7.41797e-13
KCNN2	4.49385e-14	0.401456	0.598	0.301	8.47e-10
IER5	5.25248e-11	0.392218	0.744	0.52	9.89987e-07
GEM	3.47661e-17	0.391945	0.409	0.093	6.55271e-13
PNOC	0.657582	0.390431	0.153	0.142	1
ACVR2A	2.18832e-18	0.388679	0.399	0.073	4.12455e-14
BTG3	7.61156e-09	0.387738	0.911	0.825	0.000143463
UXS1	3.32517e-12	0.384292	0.737	0.5	6.26729e-08
JUN	1.70249e-06	0.383636	0.794	0.638	0.0320886
BHLHE40	1.40699e-11	0.383306	0.641	0.382	2.6519e-07
TWISTNB	6.93058e-07	0.38029	0.644	0.467	0.0130628
MAML2	3.43881e-13	0.379437	0.544	0.256	6.48148e-09
DRAM1	5.62035e-18	0.377842	0.381	0.069	1.05932e-13
KYNU	4.84255e-08	0.374959	0.577	0.386	0.000912724
KDM6B	3.1446e-20	0.370104	0.406	0.061	5.92694e-16
DUSP2	6.53845e-15	0.362317	0.317	0.049	1.23237e-10
CD52	0.0153014	0.361898	0.907	0.939	1
C1orf56	2.29725e-05	0.360981	0.484	0.325	0.432986
IRF1	2.04141e-06	0.36072	0.644	0.508	0.0384764
ZBTB10	7.04377e-11	0.358988	0.374	0.134	1.32761e-06
ING2	2.635e-08	0.358093	0.73	0.598	0.000496644
STARD4	1.71828e-08	0.352095	0.413	0.199	0.000323861
SRGN	1.84889e-05	0.350515	0.993	0.976	0.34848
RHOG	3.13252e-07	0.350407	0.922	0.89	0.00590418
OPTN	1.19754e-10	0.348837	0.676	0.427	2.25712e-06
C3orf80	0.00252276	0.34878	0.658	0.589	1
NEAT1	0.000172239	0.347415	0.989	0.976	1
SDC4	2.73506e-15	0.346726	0.448	0.142	5.15504e-11
LCP1	4.29499e-09	0.346677	1	0.992	8.09519e-05
FAM107B	2.94025e-07	0.34499	0.794	0.671	0.00554178
MAFF	1.11188e-18	0.342505	0.381	0.057	2.09567e-14
APOE	0.196691	0.342054	0.861	0.805	1
ZEB2	1.5081e-06	0.339793	0.84	0.699	0.0284246
FAM129A	5.48696e-06	0.336997	0.829	0.707	0.103418
TNIP2	1.68754e-09	0.333075	0.623	0.398	3.18067e-05
PLK3	1.81035e-11	0.332281	0.544	0.28	3.41215e-07
TRAF3	1.66829e-11	0.329691	0.541	0.276	3.14439e-07
RCN1	1.15533e-06	0.328234	0.826	0.728	0.0217756
TAB2	4.32905e-10	0.324904	0.687	0.451	8.15939e-06
FN1	0.0180296	0.322976	0.171	0.102	1
MYC	2.79454e-07	0.322319	0.413	0.211	0.00526716
F8A1	5.50908e-09	0.320225	0.655	0.443	0.000103835
MAP2K3	7.46945e-11	0.319962	0.495	0.252	1.40784e-06
LITAF	1.2624e-06	0.314878	0.89	0.809	0.0237937
CYB561A3	3.22027e-06	0.310905	0.772	0.626	0.0606956
RLF	3.22651e-05	0.310189	0.872	0.78	0.608132
CDKN1A	0.00153985	0.309543	0.964	0.931	1
PPP1R15B	2.15491e-06	0.307882	0.584	0.439	0.0406157
NAMPT	1.2673e-07	0.307529	0.441	0.244	0.00238861
DENND3	6.09665e-09	0.306915	0.566	0.317	0.00011491
DUSP10	1.32018e-07	0.305797	0.705	0.52	0.00248827
USP12	4.36588e-09	0.304398	0.527	0.305	8.22882e-05
PDGFA	0.000655456	0.30322	0.936	0.911	1
MT-ND2	2.80387e-07	0.302746	1	1	0.00528474
SPI1	1.30525e-05	0.302438	0.9	0.858	0.246013
MSANTD3	4.87167e-11	0.300789	0.495	0.248	9.18213e-07
OGFRL1	0.000175518	0.300649	0.694	0.646	1
CD82	2.63884e-06	0.300426	0.644	0.476	0.0497368
IRAK2	3.59106e-22	0.299517	0.345	0.012	6.76843e-18
BID	1.6587e-05	0.297661	0.918	0.894	0.312632
JDP2	0.000258866	0.297176	0.413	0.309	1
STAT5A	6.20366e-13	0.296498	0.377	0.11	1.16927e-08
ARL6IP5	1.80226e-05	0.292846	0.854	0.793	0.339689
MALAT1	0.00209818	0.291368	1	0.996	1
TMEM138	1.52086e-05	0.291048	0.63	0.52	0.286651
PMAIP1	0.000164923	0.290755	0.922	0.862	1
IL32	1.10086e-14	0.289475	0.27	0.028	2.07491e-10
NECAP2	3.73162e-07	0.288695	0.698	0.512	0.00703335
LRP12	8.57172e-08	0.288465	0.591	0.402	0.0016156
NRP2	1.8438e-07	0.287475	0.466	0.26	0.00347519
S100A11	1.26317e-07	0.286121	1	1	0.00238083
XBP1	5.38895e-06	0.28093	0.616	0.467	0.101571
EMP3	0.000666014	0.280893	0.932	0.87	1
IKBKE	2.4277e-07	0.28018	0.626	0.415	0.00457573
TIFA	1.64456e-10	0.27752	0.512	0.244	3.09967e-06
MTHFD2	3.36423e-06	0.276624	0.893	0.789	0.0634091
IER2	0.00164399	0.276435	0.829	0.728	1
KLF3	0.000484191	0.276183	0.509	0.402	1
SMAD7	7.5546e-08	0.275805	0.544	0.333	0.00142389
SNHG15	3.0938e-05	0.2752	0.53	0.39	0.583119
LACTB	2.87264e-07	0.274943	0.662	0.5	0.00541435
TAPBP	2.50549e-07	0.274688	0.968	0.947	0.00472235
ASAP1	0.000789093	0.272069	0.754	0.642	1
PRMT1	8.40998e-05	0.269369	0.858	0.846	1
CPEB2	1.42619e-07	0.268408	0.58	0.374	0.00268808
CCNL1	4.34936e-06	0.267846	0.683	0.541	0.0819768
RASSF4	1.70617e-09	0.265578	0.377	0.154	3.2158e-05
MTSS1	0.000376643	0.26262	0.701	0.569	1
GADD45B	0.000416358	0.262023	0.69	0.561	1
RPS10	1.63283e-09	0.261815	1	0.996	3.07755e-05
LGALS1	0.00035588	0.260593	1	1	1
MLLT6	3.13598e-08	0.260573	0.48	0.268	0.000591069
MAP3K7CL	0.260766	0.258609	0.274	0.236	1
AMPD3	1.27637e-11	0.257469	0.374	0.118	2.40571e-07
CLIC4	6.7949e-07	0.255799	0.683	0.537	0.012807
NID1	5.6166e-10	0.255124	0.477	0.232	1.05862e-05
MIR155HG	4.39719e-07	0.254847	0.448	0.256	0.00828782
EIF5	4.13514e-05	0.254065	0.982	0.967	0.779392
CDC42EP3	7.3863e-07	0.253763	0.427	0.228	0.0139217
RND3	9.37362e-05	0.250343	0.342	0.195	1
PURA	1.19944e-08	-0.250358	0.466	0.683	0.00022607
TNRC18	6.58342e-07	-0.250404	0.438	0.614	0.0124084
CDC20	9.55452e-05	-0.250462	0.762	0.846	1
CKAP2	3.8025e-05	-0.251509	0.637	0.768	0.716696
SAC3D1	2.73138e-05	-0.251702	0.683	0.825	0.51481
ELF1	2.03389e-06	-0.253431	0.708	0.813	0.0383347
TREM2	0.000834116	-0.253642	0.922	0.963	1
FOXD1	3.11519e-05	-0.254878	0.612	0.728	0.58715
RASAL2	4.16318e-05	-0.255021	0.637	0.768	0.784676
ELOVL1	1.02572e-06	-0.258142	0.936	0.984	0.0193328
TOB1	6.07752e-05	-0.260941	0.384	0.533	1
ATP6V1G1	1.16598e-07	-0.264664	0.972	0.992	0.00219765
LRMP	1.17609e-06	-0.264686	0.068	0.211	0.022167
ITM2C	0.000636615	-0.269892	0.932	0.947	1
UBE2R2	4.2254e-07	-0.270755	0.708	0.825	0.00796403
GPX1	3.73072e-08	-0.273466	1	1	0.000703167
TMEM70	1.53055e-06	-0.276288	0.772	0.837	0.0288479
LIMS1	1.89753e-06	-0.276812	0.993	0.996	0.0357646
LAMTOR1	5.30866e-08	-0.277794	0.932	0.976	0.00100058
TXNIP	1.03796e-05	-0.277891	0.605	0.793	0.195634
CCDC85B	0.000112231	-0.278889	0.836	0.882	1
LMNA	3.13493e-05	-0.284064	0.961	0.996	0.590872
BRI3	1.62049e-05	-0.284713	0.986	0.988	0.305429
CELF2	1.51766e-06	-0.284992	0.641	0.797	0.0286049
RNF187	1.6153e-07	-0.287305	0.73	0.89	0.00304451
ID2	5.41146e-05	-0.289916	0.95	0.972	1
EVI2B	6.5068e-09	-0.290166	0.48	0.707	0.00012264
RP11-301G19.1	0.000102527	-0.290351	0.573	0.699	1
SCAF11	1.96847e-05	-0.290949	0.907	0.927	0.371016
RANBP2	2.71135e-05	-0.292001	0.619	0.732	0.511036
MYO1F	1.46597e-05	-0.293089	0.598	0.74	0.276306
HSPA8	1.58993e-09	-0.297196	0.996	1	2.9967e-05
SATB1	2.39604e-05	-0.29751	0.512	0.675	0.451605
CORO1A	4.91111e-08	-0.29758	0.95	0.988	0.000925645
MEF2C	6.9716e-07	-0.298868	0.822	0.907	0.0131401
CYP1B1	0.00535304	-0.299155	0.53	0.646	1
QPRT	3.89489e-06	-0.302176	0.786	0.898	0.0734109
SNAI3	2.79995e-13	-0.303407	0.036	0.252	5.27735e-09
CSK	4.33732e-10	-0.305439	0.477	0.691	8.17498e-06
TNS3	1.57563e-07	-0.306419	0.705	0.862	0.00296974
PYCARD	5.73301e-08	-0.310064	0.854	0.911	0.00108056
DYNLL1	1.42988e-12	-0.311406	1	1	2.69503e-08
CD300A	1.61559e-07	-0.311708	0.438	0.638	0.00304506
CTSC	0.0100317	-0.311772	0.929	0.927	1
LPAR6	2.96002e-09	-0.316713	0.359	0.61	5.57905e-05
FABP5	4.38968e-06	-0.317964	0.996	1	0.0827368
UBTF	3.42749e-07	-0.318696	0.783	0.878	0.00646013
SLA	4.28652e-05	-0.325918	0.203	0.346	0.807924
MUM1	3.93031e-10	-0.327439	0.37	0.606	7.40785e-06
LYL1	8.36541e-14	-0.339477	0.246	0.549	1.57671e-09
CEBPA	4.37373e-08	-0.34165	0.288	0.5	0.000824361
DOCK10	1.52351e-08	-0.347737	0.612	0.772	0.000287151
JMJD1C	6.08391e-07	-0.347809	0.74	0.898	0.011467
RPP25	6.255e-12	-0.354335	0.384	0.646	1.17894e-07
MBP	8.60341e-08	-0.371888	0.651	0.801	0.00162157
MID1IP1	4.47671e-08	-0.373737	0.544	0.728	0.00084377
ZNF281	9.05874e-11	-0.377269	0.342	0.593	1.70739e-06
HMOX1	2.54978e-07	-0.377883	0.399	0.565	0.00480583
SEPHS2	2.44639e-12	-0.377896	0.747	0.886	4.61096e-08
FAM20C	2.08435e-09	-0.38381	0.516	0.728	3.92859e-05
CITED2	3.08301e-08	-0.399857	0.644	0.825	0.000581085
RGS19	9.99143e-13	-0.401611	0.459	0.72	1.88318e-08
LPL	0.0187082	-0.404108	0.555	0.638	1
DAB2	1.60751e-09	-0.407496	0.491	0.683	3.02983e-05
DOK2	2.74738e-08	-0.421324	0.537	0.675	0.000517827
PCM1	2.54702e-08	-0.425543	0.911	0.927	0.000480062
APBB1IP	6.55829e-09	-0.442918	0.715	0.829	0.000123611
PLIN2	2.84344e-07	-0.455018	0.815	0.915	0.00535931
IFNGR1	2.28663e-07	-0.470921	0.772	0.878	0.00430984
DGKZ	5.84691e-16	-0.474054	0.726	0.894	1.10203e-11
RGCC	2.02912e-14	-0.489346	0.594	0.813	3.82448e-10
LMO2	4.02721e-12	-0.493906	0.463	0.707	7.59048e-08
IER5L	3.98402e-14	-0.502795	0.324	0.618	7.50909e-10
MAFB	1.2365e-10	-0.620347	0.274	0.504	2.33055e-06
IPCEF1	7.02138e-21	-0.658669	0.317	0.687	1.32339e-16
ID1	1.5292e-14	-0.737382	0.31	0.585	2.88223e-10
ID3	1.09649e-16	-0.92252	0.338	0.638	2.06666e-12

## Sheet: c4.deg
	p_val	avg_log2FC	pct.1	pct.2	p_val_adj
CCL4	6.37024e-41	2.61102	0.865	0.016	1.20066e-36
CCL3	7.20568e-33	2.40491	0.877	0.205	1.35813e-28
IL8	1.45196e-35	2.34287	0.806	0.039	2.73666e-31
NFKBIA	1.10293e-35	2.02321	0.968	0.488	2.0788e-31
RGS16	4.6411e-19	1.88814	0.942	0.669	8.74754e-15
IL1B	3.56411e-21	1.77955	0.658	0.094	6.71763e-17
ICAM1	1.65388e-33	1.62662	0.813	0.094	3.11724e-29
SOD2	5.91222e-20	1.49364	0.923	0.622	1.11433e-15
CCL20	2.00614e-19	1.48467	0.497	0.008	3.78118e-15
TNFAIP2	2.93624e-19	1.31297	0.697	0.22	5.53422e-15
MARCKS	4.18797e-10	1.3116	0.787	0.504	7.89348e-06
CITED4	1.57685e-18	1.23677	1	0.961	2.97206e-14
CD83	8.24776e-21	1.16551	0.768	0.307	1.55454e-16
TNFAIP3	1.45955e-25	1.04825	0.865	0.346	2.75095e-21
IER3	3.76416e-13	0.975322	0.452	0.063	7.09469e-09
TNFAIP8	7.87748e-20	0.974998	0.761	0.291	1.48475e-15
NINJ1	5.67398e-19	0.959433	0.942	0.646	1.06943e-14
IFNGR2	2.11956e-16	0.933581	0.871	0.646	3.99494e-12
NFKB1	1.86373e-18	0.926019	0.774	0.354	3.51277e-14
REL	5.99243e-17	0.845746	0.755	0.346	1.12945e-12
PPIF	2.39744e-11	0.837504	0.948	0.866	4.5187e-07
JUNB	5.62077e-11	0.832902	0.91	0.709	1.0594e-06
NFKBIE	2.78935e-22	0.832553	0.877	0.559	5.25736e-18
RELB	1.72481e-18	0.8269	0.8	0.37	3.25093e-14
IL4I1	5.98326e-15	0.822107	0.748	0.362	1.12772e-10
PLEK	3.40964e-09	0.790597	0.903	0.787	6.4265e-05
CCND1	6.47497e-12	0.753883	0.916	0.724	1.2204e-07
CD40	1.56231e-15	0.750544	0.587	0.157	2.94463e-11
ATF5	1.10545e-10	0.743965	0.832	0.669	2.08355e-06
BCL2A1	2.55146e-10	0.684915	0.555	0.213	4.809e-06
CXCL1	5.27187e-13	0.675712	0.355	0.008	9.93642e-09
NFKB2	1.54418e-13	0.664888	0.619	0.244	2.91046e-09
PIM3	2.76248e-08	0.659835	0.774	0.591	0.000520672
BTG2	1.36001e-09	0.658693	0.871	0.661	2.56335e-05
ALAS1	9.38678e-11	0.646674	0.826	0.591	1.76922e-06
MAP3K7CL	0.0911018	0.621315	0.406	0.323	1
SAT1	5.5165e-05	0.617242	0.832	0.74	1
NFE2L2	2.1884e-10	0.588034	0.923	0.85	4.12469e-06
PNOC	0.0377488	0.587579	0.361	0.252	1
MFSD2A	2.48064e-05	0.580214	0.619	0.48	0.46755
GRINA	2.41945e-12	0.574296	0.935	0.819	4.56018e-08
NCF1	0.0112947	0.569458	0.613	0.504	1
NMB	0.163515	0.563066	0.787	0.795	1
TRAF1	1.31149e-13	0.559487	0.432	0.047	2.47189e-09
PDGFA	2.98189e-06	0.553006	0.91	0.827	0.0562027
MMP1	0.234884	0.54401	0.161	0.118	1
PTGER4	2.97685e-11	0.540573	0.806	0.488	5.61076e-07
G0S2	8.73849e-06	0.53095	0.632	0.378	0.164703
PMAIP1	7.05294e-05	0.523442	0.865	0.74	1
MSC	2.18431e-09	0.519651	0.581	0.268	4.117e-05
FOS	0.00193532	0.518981	0.748	0.669	1
DUSP1	6.22653e-06	0.516575	0.716	0.496	0.117358
PNRC1	4.34895e-07	0.516193	0.942	0.843	0.00819691
CFLAR	3.30281e-08	0.512025	0.781	0.583	0.000622515
CCL5	0.000130457	0.511383	0.832	0.709	1
RILPL2	1.41979e-06	0.506206	0.787	0.654	0.0267603
SMAP2	3.69522e-07	0.505751	1	0.992	0.00696474
BIRC3	2.24061e-10	0.505218	0.4	0.071	4.2231e-06
MTHFD2	1.03047e-05	0.50399	0.806	0.709	0.194224
SERPINE2	0.00025127	0.50347	0.574	0.362	1
POU2F2	7.07192e-14	0.503243	0.452	0.055	1.33292e-09
ICOSLG	5.50401e-09	0.502753	0.639	0.315	0.00010374
SQSTM1	4.08293e-06	0.492934	0.955	0.898	0.0769551
TNF	1.26962e-06	0.491419	0.258	0.047	0.0239298
CXCL2	4.61371e-10	0.485691	0.265	0	8.69593e-06
PLK3	7.22013e-08	0.484747	0.568	0.268	0.00136085
SLC2A6	4.2233e-10	0.476501	0.542	0.22	7.96008e-06
WTAP	1.27076e-06	0.472928	0.903	0.74	0.0239513
NFKBIZ	2.5784e-11	0.466643	0.484	0.118	4.85978e-07
TANK	2.03225e-09	0.456463	0.813	0.567	3.83039e-05
JUN	6.93277e-05	0.444219	0.819	0.669	1
PIM1	6.61089e-08	0.43811	0.439	0.15	0.00124602
ZC3H12C	0.000305142	0.435554	0.497	0.331	1
MAP3K8	5.48352e-07	0.430033	0.632	0.37	0.0103353
RIPK2	3.86726e-07	0.427796	0.471	0.213	0.007289
TNFAIP6	8.32106e-07	0.425625	0.174	0	0.0156835
CCL1	0.326198	0.421305	0.123	0.087	1
BCL3	7.72726e-10	0.41043	0.548	0.205	1.45643e-05
BCL6	5.07453e-10	0.409521	0.594	0.236	9.56447e-06
TNIP1	3.46487e-05	0.409264	0.697	0.551	0.653058
RPS10	3.16541e-10	0.400698	1	0.992	5.96616e-06
ATP2B1	0.0400927	0.399679	0.477	0.441	1
C1orf56	0.00155123	0.39821	0.535	0.378	1
IKZF1	5.6527e-05	0.395524	0.645	0.52	1
CDKN1A	0.00010313	0.392882	0.929	0.843	1
IL7R	7.89949e-05	0.392808	0.342	0.157	1
GNLY	0.717769	0.391461	0.271	0.291	1
ZC3H12A	6.56483e-11	0.390795	0.471	0.118	1.23734e-06
TRAF3	1.14577e-08	0.390637	0.503	0.213	0.000215954
MAFF	3.69814e-09	0.380089	0.445	0.126	6.97026e-05
EHD1	6.99662e-06	0.375004	0.419	0.197	0.131872
KLF3	0.000485274	0.373772	0.535	0.362	1
MAP2K3	1.44662e-05	0.373078	0.529	0.299	0.27266
HIVEP3	0.000401165	0.372208	0.684	0.488	1
CD44	0.00227607	0.371845	0.929	0.89	1
PLAU	0.023179	0.366572	0.535	0.425	1
UXS1	1.37419e-05	0.365778	0.665	0.472	0.259008
HMGA1	0.00397278	0.36489	0.994	0.976	1
FAM107B	0.00162366	0.364536	0.697	0.638	1
BCYRN1	0.00809728	0.363396	0.387	0.268	1
CDV3	0.000127277	0.362794	0.923	0.913	1
LCP1	3.67264e-06	0.358097	0.987	0.953	0.0692219
DUSP2	3.38232e-05	0.35782	0.329	0.126	0.6375
PPP1R15A	0.000240678	0.355866	0.794	0.685	1
JUND	0.00038693	0.35392	1	0.969	1
S100A11	0.000106132	0.35388	1	1	1
CD58	1.98565e-06	0.352442	0.755	0.575	0.0374255
TMSB10	5.10347e-07	0.350118	1	1	0.00961902
TFEB	0.000445704	0.350095	0.69	0.567	1
ACOX1	0.000458135	0.347294	0.503	0.354	1
MTSS1	0.000963084	0.34539	0.735	0.591	1
RASSF4	9.1907e-08	0.345381	0.465	0.165	0.00173226
STARD4	0.000910693	0.338607	0.419	0.268	1
TMEM123	0.00366399	0.33835	0.787	0.732	1
BCL9L	7.04345e-06	0.338034	0.368	0.15	0.132755
LIMD2	1.98429e-05	0.337961	0.697	0.504	0.373999
IGFBP3	0.00106602	0.334384	0.594	0.417	1
RNF19B	1.04462e-05	0.333767	0.445	0.213	0.196889
FAM49A	5.89218e-06	0.328461	0.477	0.244	0.111056
ZFP36L2	0.00260716	0.32753	0.768	0.622	1
PLEKHO1	0.000929866	0.326554	0.948	0.906	1
SGK1	0.0952996	0.325053	0.729	0.701	1
ZEB2	0.00093485	0.321856	0.832	0.732	1
ITGAV	1.19413e-05	0.321354	0.645	0.409	0.225071
SDC4	2.73204e-10	0.320429	0.394	0.063	5.14935e-06
DUSP4	0.00687673	0.31943	0.69	0.591	1
EBI3	2.46801e-07	0.31858	0.348	0.087	0.00465171
ATF3	0.017939	0.315812	0.858	0.724	1
BID	0.00371695	0.315755	0.832	0.858	1
CPEB2	0.00055083	0.315676	0.6	0.441	1
TIFA	1.03327e-07	0.312313	0.426	0.142	0.00194751
CXCL3	2.36449e-07	0.311544	0.226	0.016	0.00445658
RHOG	0.00153251	0.30992	0.852	0.803	1
MLLT6	5.91086e-06	0.307702	0.413	0.189	0.111408
DENND3	1.38841e-05	0.306957	0.471	0.228	0.261687
TDO2	0.142758	0.30674	0.458	0.378	1
GADD45B	0.016116	0.30322	0.606	0.496	1
LACTB	0.00192112	0.303016	0.69	0.591	1
DPYSL2	0.0862458	0.301402	0.781	0.85	1
CD36	0.716608	0.300962	0.51	0.48	1
DHRS3	0.000626211	0.297213	0.71	0.52	1
ARL6IP5	0.00151881	0.296716	0.877	0.803	1
EMP3	0.0697602	0.296385	0.923	0.874	1
GEM	0.000458794	0.296197	0.406	0.22	1
PLAUR	0.0262472	0.295634	0.839	0.772	1
CCL3L3	8.32106e-07	0.29534	0.174	0	0.0156835
KYNU	8.11568e-05	0.295183	0.587	0.378	1
OGFRL1	0.00661505	0.294784	0.613	0.551	1
SQLE	0.127014	0.294063	0.826	0.827	1
EFHD2	0.00328028	0.292231	0.819	0.811	1
ZFP36	0.0078534	0.290343	0.561	0.472	1
PHLDA2	0.0193642	0.290305	0.677	0.583	1
CSF1	0.142492	0.290056	0.116	0.063	1
PRDM1	0.0232018	0.289643	0.632	0.567	1
COL11A1	0.356959	0.289295	0.116	0.157	1
MIR155HG	3.59402e-05	0.287818	0.497	0.276	0.677401
SNHG15	0.00109654	0.286692	0.497	0.331	1
KLF5	0.000173841	0.284059	0.226	0.063	1
ACVR2A	2.52579e-08	0.283396	0.329	0.063	0.000476061
PERP	0.0147795	0.280589	0.581	0.488	1
RASGEF1B	0.000661928	0.280186	0.471	0.299	1
C1orf228	0.0182366	0.278973	0.69	0.575	1
ATP1B1	0.000294461	0.27858	0.652	0.433	1
DOT1L	0.000576062	0.277372	0.665	0.535	1
TAPBP	2.56388e-05	0.272964	0.955	0.913	0.48324
RP3-428L16.2	0.360274	0.272745	0.316	0.268	1
STAT5A	6.68946e-07	0.271998	0.348	0.102	0.0126083
CNKSR3	0.599866	0.271148	0.155	0.181	1
B4GALT5	4.03214e-05	0.26997	0.348	0.15	0.759977
BHLHE40	2.11865e-05	0.268946	0.613	0.362	0.399323
RAP2C	1.41872e-05	0.268249	0.394	0.173	0.267399
ZBTB10	9.80349e-07	0.267374	0.342	0.094	0.0184776
MZT2B	0.000214901	0.266981	0.961	0.969	1
PRKCD	0.00117202	0.26409	0.684	0.591	1
NAMPT	0.00736113	0.262252	0.335	0.205	1
NDUFB2	0.000434038	0.260635	0.955	0.913	1
RPS12	0.000132468	0.259768	1	1	1
SPI1	0.0320146	0.259245	0.845	0.835	1
MAPK6	0.00159909	0.258577	0.484	0.331	1
DDIT4L	0.0319483	0.255891	0.213	0.126	1
COX5B	0.0223887	0.25346	0.974	0.992	1
FSCN1	0.00222179	0.253003	0.981	0.906	1
PRMT1	0.0363766	0.251705	0.852	0.85	1
RPS15A	1.48857e-05	0.251151	1	1	0.280565
RPS15	1.59018e-07	0.250962	1	1	0.00299717
TXN	2.46374e-05	0.250215	1	1	0.464366
SUSD3	0.000814597	-0.250484	0.368	0.543	1
NSL1	3.93563e-05	-0.252198	0.445	0.669	0.741788
IL18	0.00732127	-0.252309	0.297	0.425	1
TREM2	0.0181564	-0.252527	0.884	0.937	1
KNSTRN	0.0085034	-0.252586	0.51	0.622	1
HSPA9	0.0124168	-0.252643	0.813	0.937	1
SRPRB	0.00372557	-0.254948	0.432	0.559	1
IFI16	0.0075948	-0.25531	0.426	0.567	1
CNOT8	6.36142e-05	-0.255662	0.316	0.528	1
TYMS	0.0200489	-0.256449	0.632	0.764	1
EEA1	0.00241687	-0.25653	0.484	0.583	1
OSBPL8	0.10073	-0.257699	0.871	0.906	1
SP100	0.00173062	-0.257959	0.594	0.709	1
ELP6	0.000478859	-0.258096	0.4	0.559	1
NDUFA10	0.000818304	-0.258231	0.755	0.89	1
COA3	0.000773053	-0.258377	0.619	0.78	1
CDT1	0.000481108	-0.258658	0.316	0.496	1
GTSE1	0.0118037	-0.258933	0.632	0.74	1
ARMC1	0.00210586	-0.259426	0.606	0.717	1
MAF	0.000943024	-0.260461	0.181	0.354	1
TOB1	0.00324528	-0.260861	0.503	0.693	1
HIST1H4C	0.146903	-0.260908	0.548	0.606	1
HNRNPK	9.78106e-05	-0.261977	0.981	0.976	1
FAM20C	0.00087116	-0.262453	0.652	0.827	1
SLA	0.0130946	-0.262529	0.271	0.394	1
OTX1	0.000102389	-0.262653	0.329	0.551	1
SMARCA5	0.00102128	-0.262746	0.581	0.724	1
CCNB2	0.0333124	-0.262753	0.703	0.795	1
CRELD2	0.0314627	-0.262828	0.606	0.724	1
HNRNPF	0.000317874	-0.263286	0.852	0.898	1
SUZ12	0.00776628	-0.264599	0.723	0.764	1
TIMP1	0.904206	-0.265548	1	1	1
BMI1	0.00105283	-0.266089	0.406	0.567	1
CCPG1	0.00654541	-0.267377	0.503	0.654	1
PRC1	0.0183973	-0.267907	0.71	0.819	1
TUBA4A	0.0165276	-0.26798	0.568	0.685	1
HMMR	0.160576	-0.271113	0.735	0.78	1
TUBB4B	0.00376513	-0.271789	0.994	0.969	1
GFI1	2.71151e-05	-0.271843	0.181	0.402	0.511065
HJURP	0.000388139	-0.27225	0.284	0.472	1
HSP90B1	0.0615089	-0.27227	0.987	0.984	1
RGCC	0.00631948	-0.273505	0.658	0.827	1
LPAR6	0.00062743	-0.280202	0.477	0.606	1
ERGIC2	0.0014823	-0.281121	0.697	0.827	1
ELOVL1	0.000349851	-0.281163	0.961	0.992	1
LYL1	0.000239693	-0.28132	0.316	0.504	1
MANF	0.00232189	-0.282622	0.787	0.858	1
DGKZ	0.000108992	-0.283246	0.832	0.969	1
C14orf119	0.0012409	-0.284421	0.535	0.701	1
FBXO5	0.000271731	-0.284583	0.355	0.559	1
SMC4	0.0277829	-0.284988	0.858	0.913	1
PDCD6IP	0.00119282	-0.285302	0.6	0.787	1
POLR2A	0.00242161	-0.285817	0.626	0.74	1
CENPE	0.0329945	-0.287461	0.658	0.724	1
CCR1	2.73019e-05	-0.287873	0.129	0.339	0.514586
SORL1	0.0119127	-0.288872	0.419	0.535	1
DAB2	0.00102118	-0.290103	0.568	0.685	1
KPNA2	0.0404975	-0.290499	0.871	0.921	1
CITED2	0.00343002	-0.293922	0.813	0.913	1
TPX2	0.0522135	-0.294555	0.768	0.78	1
NUF2	0.0255968	-0.295196	0.697	0.74	1
FAM111A	0.00323733	-0.298331	0.523	0.669	1
ZNF281	0.000183545	-0.298458	0.516	0.669	1
MIS18BP1	0.0130623	-0.300147	0.671	0.764	1
BUB1B	0.000142269	-0.302519	0.374	0.583	1
THSD7A	0.000201366	-0.304401	0.335	0.543	1
NUSAP1	0.0216231	-0.304839	0.703	0.756	1
CKAP2	0.00440685	-0.307083	0.658	0.78	1
SPRY2	0.00217549	-0.307201	0.658	0.835	1
CASC5	0.011612	-0.307468	0.548	0.63	1
ELF1	0.000191867	-0.307925	0.755	0.906	1
CENPA	0.01141	-0.30893	0.523	0.638	1
APEX1	0.000467952	-0.312061	0.8	0.882	1
LMNB1	0.000359357	-0.314616	0.432	0.63	1
NFATC3	5.47165e-06	-0.315909	0.342	0.575	0.10313
KIF23	0.00111878	-0.318236	0.529	0.709	1
EVI2B	0.000200733	-0.318246	0.535	0.701	1
KIF11	0.000452337	-0.318443	0.445	0.622	1
DDX17	0.00208564	-0.319075	0.865	0.913	1
CD109	0.0268742	-0.31946	0.684	0.724	1
CDK1	0.00509569	-0.320566	0.671	0.772	1
TIPARP	0.00107788	-0.322499	0.503	0.646	1
CTSL	0.00227712	-0.323202	0.871	0.929	1
DOK2	0.000259118	-0.324401	0.587	0.764	1
RP11-344E13.3	0.00102681	-0.325555	0.568	0.748	1
CDKN2C	0.000792335	-0.326028	0.865	0.937	1
MAFB	0.0138277	-0.326737	0.316	0.425	1
HSPA5	0.000987557	-0.327606	0.903	0.961	1
AURKA	0.00289788	-0.328935	0.761	0.827	1
TNPO1	9.39439e-05	-0.331418	0.781	0.898	1
FOXD1	0.000166594	-0.337168	0.561	0.772	1
TTK	0.00137883	-0.337607	0.594	0.717	1
KIF14	0.0214059	-0.337994	0.516	0.614	1
PLK1	0.0123958	-0.338847	0.639	0.709	1
CCDC85B	1.49394e-05	-0.340938	0.768	0.85	0.281577
CYP1B1	5.70003e-05	-0.342639	0.471	0.685	1
SGOL2	0.00512861	-0.343767	0.6	0.732	1
MBP	0.000368748	-0.344469	0.69	0.827	1
KIF2C	0.0153612	-0.345775	0.645	0.709	1
HMOX1	0.0687187	-0.346429	0.419	0.512	1
UBE2C	0.00727878	-0.352694	0.677	0.748	1
PSRC1	3.84388e-07	-0.354504	0.239	0.52	0.00724495
RP11-301G19.1	0.00640127	-0.355578	0.594	0.732	1
HSPH1	0.00740384	-0.358708	0.716	0.827	1
NDC80	0.000354191	-0.365372	0.535	0.748	1
FOXO3	0.00545788	-0.365984	0.548	0.669	1
CCNA2	0.00066218	-0.367485	0.548	0.677	1
FAM46A	0.0242955	-0.369584	0.671	0.748	1
SEPHS2	7.91013e-07	-0.377588	0.806	0.961	0.014909
CDCA2	0.00029471	-0.383065	0.49	0.677	1
CCNB1	0.00486606	-0.385173	0.768	0.843	1
SATB1	3.18579e-05	-0.395079	0.671	0.85	0.600458
SPP1	0.0186802	-0.398041	0.897	0.945	1
CDC20	0.0049061	-0.39848	0.806	0.858	1
PLIN2	0.0271648	-0.413514	0.794	0.858	1
HSPA8	1.04508e-06	-0.421696	0.987	1	0.0196977
ASPM	0.00810465	-0.427354	0.671	0.74	1
MKI67	0.0077187	-0.430136	0.761	0.811	1
IPCEF1	1.13351e-08	-0.434037	0.297	0.614	0.000213644
CKS2	0.000124092	-0.44136	0.852	0.89	1
ARHGAP11A	8.34323e-06	-0.443127	0.529	0.74	0.157253
PCM1	0.00233473	-0.453584	0.865	0.913	1
CENPF	0.00307382	-0.454149	0.794	0.85	1
PIK3R1	0.00377074	-0.494881	0.645	0.756	1
LMO2	5.53311e-06	-0.502195	0.561	0.756	0.104288
ID1	6.93427e-08	-0.504876	0.252	0.567	0.00130697
TXNIP	8.35388e-06	-0.544162	0.755	0.929	0.157454
ID3	7.23032e-06	-0.550009	0.219	0.472	0.136277
H2AFX	1.78732e-05	-0.550049	0.8	0.89	0.336875
FABP4	0.146837	-0.75196	0.581	0.496	1

## Sheet: c5.deg
	p_val	avg_log2FC	pct.1	pct.2	p_val_adj
IL8	3.42917e-29	2.29027	0.866	0.104	6.46331e-25
NFKBIA	3.12094e-27	1.85146	0.948	0.583	5.88235e-23
CCL4	2.50824e-30	1.61691	0.835	0.035	4.72753e-26
IL1B	8.76476e-21	1.50731	0.835	0.183	1.65198e-16
SOD2	2.32516e-20	1.49624	0.907	0.53	4.38246e-16
CCL3	1.51462e-17	1.28329	0.959	0.661	2.85476e-13
IL4I1	9.18097e-13	1.17786	0.794	0.435	1.73043e-08
PLEK	1.21409e-13	1.1673	0.969	0.896	2.28832e-09
PNRC1	9.01929e-15	1.07034	0.938	0.704	1.69996e-10
ICAM1	4.80935e-25	1.06289	0.804	0.113	9.06467e-21
TNFAIP3	1.43352e-26	1.05272	0.866	0.191	2.70189e-22
ALAS1	3.32245e-15	0.921584	0.948	0.887	6.26214e-11
BTG2	8.18731e-13	0.914788	0.897	0.53	1.54314e-08
NFE2L2	3.13668e-16	0.912496	0.979	0.896	5.91202e-12
CD83	2.92794e-15	0.91089	0.856	0.504	5.51858e-11
MARCKS	9.86131e-09	0.875358	0.639	0.322	0.000185866
RGS16	9.42196e-06	0.809165	0.866	0.617	0.177585
TNF	2.46345e-09	0.80108	0.536	0.157	4.64312e-05
TNFAIP8	9.68635e-13	0.737114	0.67	0.209	1.82568e-08
CCL20	7.90045e-11	0.715495	0.433	0.061	1.48908e-06
REL	4.16748e-12	0.706597	0.784	0.409	7.85486e-08
NFKB1	7.63545e-09	0.675956	0.763	0.478	0.000143913
SLC2A6	1.20993e-17	0.675222	0.639	0.078	2.28047e-13
NFKB2	9.04291e-16	0.653467	0.753	0.235	1.70441e-11
JUNB	1.86687e-07	0.631557	0.856	0.687	0.00351868
NINJ1	3.93264e-08	0.618116	0.907	0.739	0.000741224
IFNGR2	2.9334e-07	0.613354	0.897	0.687	0.00552888
ZEB2	3.63511e-07	0.611786	0.938	0.843	0.00685145
PPIF	3.71507e-10	0.597165	1	0.974	7.00216e-06
PIM3	1.01908e-10	0.580583	0.866	0.522	1.92076e-06
ARL4A	7.59021e-09	0.56362	0.825	0.504	0.00014306
FOS	0.000363952	0.523297	0.938	0.835	1
RELB	1.57239e-09	0.50256	0.794	0.426	2.96364e-05
NFKBIE	7.79463e-08	0.490717	0.794	0.557	0.00146913
FTH1	4.70319e-05	0.476534	1	1	0.886457
RCN1	7.75407e-07	0.468626	0.784	0.513	0.0146149
SAT1	0.00295196	0.464889	0.856	0.722	1
KDM6B	4.38805e-07	0.45651	0.474	0.191	0.00827059
MSC	2.03546e-05	0.442042	0.68	0.452	0.383644
SQSTM1	3.05581e-05	0.435708	0.948	0.93	0.575958
BCL2A1	0.000271449	0.433133	0.794	0.696	1
MYCBP2	0.00583773	0.43008	0.918	0.878	1
MAML2	3.62328e-08	0.42654	0.505	0.165	0.000682915
MFSD2A	0.000393402	0.425701	0.887	0.774	1
TNFAIP2	6.40797e-07	0.424548	0.557	0.226	0.0120777
TNIP1	5.74145e-06	0.4226	0.763	0.583	0.108215
ZC3H12A	1.19687e-11	0.421019	0.412	0.035	2.25587e-07
CPM	0.0844874	0.420198	0.794	0.783	1
LST1	0.000862953	0.418046	0.938	0.774	1
TMEM138	3.85592e-06	0.415255	0.742	0.478	0.0726763
WTAP	2.22138e-05	0.412811	0.866	0.704	0.418685
G0S2	0.000560293	0.407477	0.464	0.243	1
NCOA7	0.000256664	0.407144	0.784	0.617	1
POU2F2	7.01008e-06	0.401157	0.691	0.461	0.132126
SLC7A11	0.0317765	0.395757	0.557	0.478	1
IER3	1.42882e-07	0.395327	0.33	0.052	0.00269304
EGR1	5.28611e-05	0.395016	0.402	0.157	0.996327
TCEB3	0.000121405	0.39149	0.639	0.452	1
CFLAR	0.00045707	0.391118	0.68	0.548	1
CD44	0.00383452	0.386796	0.928	0.878	1
ZC3H12C	7.6798e-08	0.386451	0.505	0.174	0.00144749
MTRNR2L12	0.0142008	0.384036	0.639	0.487	1
MALAT1	0.0529967	0.371431	0.99	1	1
HMMR	0.0619614	0.369068	0.454	0.348	1
SGK1	0.00177716	0.368731	0.577	0.374	1
SERPINE2	0.000305846	0.364148	0.381	0.165	1
CD40	1.05946e-06	0.353009	0.526	0.2	0.0199687
MT-ND2	0.000196232	0.345768	1	1	1
CXCL2	3.33303e-09	0.340767	0.289	0.009	6.2821e-05
OGFRL1	0.00228027	0.340205	0.814	0.696	1
PRMT1	5.05715e-05	0.336586	0.907	0.93	0.953172
IER2	0.0347473	0.333623	0.866	0.843	1
BTG3	4.96224e-05	0.331914	0.711	0.461	0.935282
BCL3	2.83065e-09	0.330656	0.381	0.052	5.3352e-05
ATF5	0.00387494	0.327644	0.814	0.765	1
ATF3	0.0167746	0.327251	0.722	0.643	1
PPP1R27	0.0879265	0.325913	0.711	0.6	1
TIMM10	0.000423093	0.325136	0.825	0.643	1
OPTN	2.93152e-05	0.323155	0.536	0.322	0.552533
IKBKE	8.15436e-06	0.319982	0.588	0.313	0.153693
BLOC1S1	0.00013297	0.319413	0.969	0.913	1
LYST	0.00102822	0.31791	0.969	0.904	1
SDCBP	4.28959e-05	0.317599	0.99	0.957	0.808501
RPS10	2.0943e-06	0.314533	1	0.991	0.0394735
NCF1	0.0366024	0.311865	0.897	0.843	1
COX7A2	1.9375e-06	0.304337	1	1	0.0365181
LACTB	0.00114245	0.302433	0.742	0.6	1
DUSP1	0.00436066	0.300892	0.567	0.339	1
GADD45B	0.0067349	0.30019	0.722	0.513	1
LAP3	0.000738249	0.297052	0.794	0.661	1
GRINA	0.00067132	0.29671	0.825	0.722	1
CXCL10	2.67136e-05	0.294623	0.144	0	0.503499
ATP2B1	0.0147495	0.291058	0.588	0.443	1
RILPL2	0.000574215	0.290425	0.959	0.904	1
CCL5	0.959664	0.290023	0.928	0.922	1
CYLD	3.51363e-05	0.28903	0.649	0.357	0.662249
XBP1	0.00535401	0.288698	0.598	0.443	1
LRP12	0.00194338	0.288352	0.433	0.261	1
RPS15A	2.23834e-06	0.288316	1	1	0.0421883
ESCO2	0.0875215	0.286906	0.402	0.304	1
BHLHE40	0.000667303	0.285325	0.557	0.357	1
FKBP5	0.00151331	0.285263	0.412	0.235	1
RASGEF1B	5.6578e-06	0.282445	0.351	0.096	0.106638
TAPBP	0.00337584	0.281927	0.938	0.904	1
PTPRN2	0.000171633	0.281009	0.629	0.391	1
SNX10	0.00520215	0.280761	0.701	0.557	1
NFKBIZ	1.40734e-07	0.28046	0.34	0.061	0.00265256
RPL26	0.000116125	0.276965	1	1	1
NDUFA1	0.00142777	0.2757	0.887	0.835	1
GPATCH2L	0.00490961	0.275564	0.588	0.409	1
JUN	0.0444675	0.274877	0.691	0.539	1
BCLAF1	0.0102183	0.273581	0.928	0.904	1
TYMP	0.024851	0.271626	0.794	0.722	1
CXCL1	1.70327e-06	0.271236	0.227	0.017	0.0321033
PPP1R15A	0.00611803	0.271227	0.825	0.757	1
COX6C	0.000103972	0.270625	1	1	1
TNFAIP6	3.25467e-06	0.269203	0.216	0.017	0.061344
PRDX1	0.00956512	0.266694	1	0.991	1
MCM3	0.165301	0.265625	0.711	0.67	1
ZWINT	0.011397	0.265362	0.763	0.617	1
SF1	0.00592964	0.265044	0.897	0.843	1
RPL36	4.26968e-05	0.26477	1	1	0.804749
AKR1A1	0.0147054	0.263367	0.804	0.713	1
FAM107B	0.00903575	0.262446	0.907	0.791	1
SMAP2	0.0069072	0.262198	1	1	1
CTSH	0.0936222	0.262034	0.845	0.835	1
USMG5	0.00142562	0.261791	0.979	0.896	1
FAM45A	0.00191857	0.261003	0.701	0.496	1
TANK	0.000692346	0.2592	0.763	0.609	1
RP11-443B7.1	0.00508237	0.258327	0.485	0.322	1
PSMD1	0.0101568	0.257646	0.856	0.748	1
DZANK1	0.0619271	0.25739	0.454	0.357	1
COX8A	0.000361771	0.257299	1	0.983	1
UQCRQ	0.00325819	0.256547	0.887	0.904	1
DDIT3	0.0105162	0.255269	0.485	0.313	1
DENND3	0.00898039	0.253752	0.536	0.417	1
PMAIP1	0.174597	0.251428	0.649	0.591	1
ERBB2IP	0.0492544	0.25125	0.608	0.557	1
NCOA2	0.0174925	0.250585	0.505	0.365	1
GDF11	0.00408002	0.250021	0.32	0.165	1
XRCC1	0.00176562	-0.250866	0.474	0.67	1
HLA-C	0.0299375	-0.251112	1	1	1
TPGS1	0.00727176	-0.251205	0.598	0.748	1
PDLIM2	0.000554404	-0.25258	0.423	0.67	1
PCBP1	0.00180015	-0.253783	0.907	0.922	1
CAP1	0.000192766	-0.255421	1	1	1
PSMB8	0.00822031	-0.255542	0.959	0.983	1
BEX1	0.350701	-0.255767	0.134	0.174	1
CGGBP1	0.0148185	-0.256208	0.608	0.687	1
PHF20L1	0.00222497	-0.256708	0.753	0.878	1
QSOX1	0.0097514	-0.259692	0.928	0.983	1
MLPH	0.317427	-0.25999	0.268	0.313	1
ANXA1	0.0230463	-0.260069	0.804	0.861	1
ID3	0.0360087	-0.260266	0.186	0.296	1
LGALS3	0.0289665	-0.260951	0.876	0.887	1
SLC2A1	0.0711472	-0.261657	0.722	0.809	1
ADIPOR1	0.00619511	-0.262178	0.691	0.826	1
STOML2	0.00372619	-0.262202	0.887	0.913	1
ZYX	0.00625704	-0.263335	0.773	0.939	1
DHRS3	0.0243476	-0.264559	0.371	0.496	1
RAP1A	0.000552144	-0.265576	0.845	0.93	1
PYCARD	0.000580283	-0.266205	0.979	0.983	1
SHARPIN	0.000899222	-0.266315	0.598	0.774	1
MID1IP1	0.0299711	-0.266517	0.515	0.609	1
CEBPA	0.087328	-0.266634	0.814	0.8	1
CTSZ	0.0483829	-0.267152	0.845	0.861	1
SAFB2	0.00264096	-0.267602	0.412	0.574	1
ITM2C	0.0695177	-0.267719	0.753	0.843	1
RP11-301G19.1	0.0548946	-0.268088	0.907	0.93	1
CD53	0.110471	-0.269528	0.794	0.835	1
SCAND1	0.00693042	-0.270375	0.856	0.948	1
CCDC85B	0.0236845	-0.272479	0.722	0.8	1
AP3D1	0.00262261	-0.273481	0.649	0.757	1
ALCAM	0.149518	-0.273645	0.876	0.922	1
LPAR6	0.0058322	-0.273821	0.268	0.435	1
RASAL2	0.129999	-0.274505	0.701	0.765	1
QPRT	0.00857371	-0.27461	0.845	0.87	1
VIM	0.0289328	-0.275044	1	1	1
SATB1	0.00577991	-0.275662	0.742	0.843	1
C16orf54	6.07907e-06	-0.27623	0.155	0.426	0.114578
TMEM59	0.00122111	-0.277349	1	1	1
H1F0	0.0651941	-0.27753	0.557	0.652	1
REEP3	0.00906505	-0.278102	0.814	0.922	1
DDOST	0.00572431	-0.27831	0.773	0.896	1
TSC22D3	0.00110686	-0.280335	0.237	0.435	1
EMP1	0.00449242	-0.281984	0.227	0.383	1
C14orf119	0.002079	-0.282414	0.557	0.73	1
RPAP3	0.0188696	-0.284074	0.371	0.504	1
B4GALT3	0.00292021	-0.28571	0.701	0.809	1
SNRNP40	0.00020517	-0.286865	0.485	0.739	1
MAP1S	0.000322322	-0.286977	0.299	0.504	1
APBB1IP	0.000124985	-0.287468	0.619	0.783	1
TNFRSF1B	0.00406864	-0.289215	0.536	0.696	1
CORO1A	0.00704815	-0.289664	0.979	0.974	1
SNX2	0.0106751	-0.29077	0.753	0.826	1
LAT2	0.0226782	-0.292354	0.959	0.983	1
MED8	0.000409779	-0.292388	0.887	0.948	1
SLC17A5	0.000358612	-0.292925	0.464	0.713	1
PCYT1A	0.000314149	-0.29698	0.485	0.678	1
GCNT1	0.00238893	-0.29924	0.196	0.365	1
RTN4	0.00370252	-0.300585	0.969	0.974	1
HERPUD1	0.0508134	-0.300759	0.732	0.809	1
OGFR	0.000107728	-0.300811	0.196	0.417	1
TAC4	0.102822	-0.302498	0.165	0.252	1
NDRG1	0.00426852	-0.304766	0.34	0.496	1
MAFB	0.334523	-0.305742	0.454	0.487	1
DOCK10	0.00234123	-0.308017	0.825	0.878	1
IL6R	0.0125355	-0.309939	0.887	0.922	1
IFI6	0.384777	-0.310756	0.536	0.574	1
PLIN2	0.0159883	-0.314958	0.814	0.87	1
PTEN	0.00235424	-0.315704	0.701	0.835	1
CD52	0.165984	-0.316329	0.814	0.852	1
SDC2	0.0228136	-0.316887	0.979	1	1
GFI1	9.30029e-05	-0.318223	0.289	0.53	1
COPS5	0.00110135	-0.32282	0.722	0.861	1
CHSY1	1.10346e-05	-0.322964	0.412	0.652	0.20798
ARHGAP18	0.0787442	-0.323049	0.742	0.809	1
ID1	0.000803154	-0.323242	0.247	0.452	1
SH3GLB1	0.000259459	-0.325507	0.825	0.904	1
NPTX1	0.343587	-0.326483	0.505	0.539	1
NCBP2-AS2	0.000272535	-0.327437	0.546	0.722	1
ZFP36L2	0.00776798	-0.329373	0.835	0.887	1
TNS3	0.00352934	-0.329653	0.577	0.73	1
KLF13	4.93363e-05	-0.331018	0.392	0.626	0.92989
ARF5	1.02416e-05	-0.337154	0.423	0.696	0.193034
LMO4	0.0168753	-0.338931	0.639	0.748	1
CORO1B	4.11653e-05	-0.348774	0.794	0.878	0.775884
CSF1R	0.000707864	-0.349013	0.526	0.678	1
RAB11FIP1	5.77964e-05	-0.35	0.485	0.713	1
RABAC1	0.00190941	-0.35017	0.598	0.722	1
MMP1	0.107946	-0.354144	0.103	0.174	1
IER5L	1.66386e-05	-0.355473	0.175	0.435	0.313605
PLP2	0.00327004	-0.359808	0.856	0.93	1
HMOX1	0.00222119	-0.359815	0.299	0.487	1
CCR1	8.74695e-05	-0.359852	0.299	0.539	1
RP3-428L16.2	0.275812	-0.361732	0.381	0.452	1
DHRS9	0.00393162	-0.374246	0.639	0.783	1
LRMP	0.00100414	-0.386976	0.299	0.522	1
CRIP1	0.000213506	-0.39021	0.474	0.678	1
ELOVL1	0.000207283	-0.391402	0.763	0.939	1
LYL1	4.37093e-07	-0.395213	0.258	0.583	0.00823833
DAB2	4.89646e-07	-0.399247	0.299	0.6	0.00922885
PCM1	0.0126829	-0.400961	0.887	0.904	1
ZNF281	6.43348e-05	-0.404289	0.402	0.6	1
LMNA	8.23985e-05	-0.414795	0.99	1	1
CYP1B1	0.00853508	-0.416916	0.505	0.678	1
SPRY2	0.00151409	-0.42616	0.505	0.704	1
CTSL	0.0010889	-0.428841	0.835	0.904	1
CYTH4	7.77998e-08	-0.434309	0.402	0.713	0.00146637
PTGS1	0.0741687	-0.43889	0.691	0.696	1
PKIB	0.00017484	-0.441402	0.526	0.739	1
HLX	0.00101155	-0.442738	0.639	0.748	1
IFNGR1	0.00122511	-0.460974	0.67	0.765	1
S100A9	0.578666	-0.482584	0.361	0.4	1
LMO2	1.58114e-06	-0.482657	0.691	0.913	0.0298014
PINLYP	0.00355863	-0.492271	0.711	0.817	1
CEBPD	0.000134593	-0.495478	0.67	0.835	1
DGKZ	1.11759e-05	-0.500191	0.814	0.93	0.210642
ID2	1.86396e-05	-0.515786	0.691	0.861	0.351319
FABP4	0.000200104	-0.520132	0.216	0.47	1
RGCC	2.01645e-06	-0.578014	0.68	0.835	0.0380061
DOK2	1.28341e-07	-0.585968	0.639	0.835	0.00241897
FABP5	0.000115064	-0.653262	1	1	1
SPP1	2.45436e-06	-0.664971	0.722	0.87	0.0462598
CITED2	5.9421e-10	-0.702882	0.784	0.965	1.11997e-05

## Sheet: c6.deg
	p_val	avg_log2FC	pct.1	pct.2	p_val_adj
CCL4	5.68122e-16	4.89463	0.956	0.105	1.0708e-11
CCL3	2.24481e-12	4.28618	0.912	0.447	4.23101e-08
IL8	6.41313e-17	3.87243	0.971	0.105	1.20875e-12
IL1B	6.63804e-12	3.6097	0.853	0.184	1.25114e-07
CCL20	9.95676e-14	3.18048	0.853	0.079	1.87665e-09
G0S2	4.14918e-12	2.30104	0.926	0.421	7.82037e-08
SOD2	5.30998e-11	2.29997	0.926	0.842	1.00082e-06
CXCL1	8.75061e-10	2.27713	0.662	0.026	1.64931e-05
CITED4	9.92351e-13	2.08191	1	0.921	1.87038e-08
TNFAIP2	7.90385e-12	2.0818	0.824	0.211	1.48972e-07
ICAM1	1.3105e-14	2.04599	0.926	0.368	2.47003e-10
NFKBIA	9.07183e-16	2.03924	0.985	0.632	1.70986e-11
CXCL3	9.48789e-08	1.96682	0.529	0	0.00178828
RGS16	1.38052e-10	1.77878	0.941	0.789	2.602e-06
MARCKS	2.24562e-09	1.77846	0.926	0.711	4.23255e-05
BCL2A1	3.91173e-09	1.68597	0.779	0.316	7.37283e-05
CCL3L3	4.1661e-08	1.54423	0.574	0.026	0.000785227
TNFAIP8	9.93004e-13	1.47396	0.882	0.316	1.87161e-08
CD83	4.88515e-11	1.47114	0.838	0.316	9.20752e-07
C1orf56	3.46169e-06	1.46563	0.809	0.605	0.0652459
TNFAIP6	3.87197e-06	1.4565	0.426	0	0.072979
TNFAIP3	2.70369e-15	1.41341	0.926	0.105	5.09591e-11
CCL5	1.2393e-07	1.38234	0.956	0.895	0.00233583
WTAP	2.68698e-10	1.37553	0.956	0.763	5.06443e-06
NINJ1	1.04812e-10	1.24403	1	0.868	1.97549e-06
MFSD2A	5.12618e-05	1.19978	0.647	0.368	0.966182
PLEK	1.20374e-07	1.19921	0.912	0.789	0.00226881
MSC	4.7631e-09	1.16141	0.809	0.447	8.97748e-05
CXCL2	1.32309e-07	1.14097	0.632	0.105	0.00249376
IER3	1.43412e-09	1.10749	0.632	0	2.70303e-05
NFKB1	6.07109e-09	1.08278	0.765	0.263	0.000114428
PIM3	3.85266e-09	1.07143	0.853	0.579	7.26149e-05
TNF	9.05205e-07	1.06171	0.5	0.026	0.0170613
IFNGR2	5.42058e-09	1.06118	0.971	0.974	0.000102167
SERPINE2	0.000791683	1.00185	0.706	0.526	1
EHD1	3.30294e-09	0.948227	0.721	0.158	6.22539e-05
REL	4.34788e-07	0.934166	0.765	0.342	0.00819489
NFE2L2	1.93802e-08	0.912238	0.971	0.842	0.000365279
TRAF1	2.66037e-08	0.87455	0.603	0.053	0.000501426
PNRC1	1.43465e-06	0.861464	0.971	0.842	0.0270403
SQSTM1	5.62405e-07	0.849942	0.971	0.947	0.0106002
CD44	4.54409e-07	0.846188	0.941	0.868	0.00856469
CFLAR	5.39771e-07	0.837914	0.779	0.395	0.0101736
DNAJB6	1.51902e-07	0.829862	0.941	0.816	0.00286305
FABP4	0.484111	0.802248	0.721	0.711	1
PPIF	2.7134e-05	0.785673	0.882	0.895	0.511422
KCNN2	1.23314e-05	0.76589	0.603	0.263	0.232421
KLF6	0.000297886	0.70319	0.824	0.605	1
FAM107B	7.76189e-07	0.689311	0.824	0.526	0.0146296
EBI3	9.17031e-06	0.686947	0.559	0.132	0.172842
PHLDA2	7.73795e-05	0.672115	0.824	0.632	1
ATP2B1	0.00020178	0.670299	0.809	0.632	1
S100A9	0.964749	0.668176	0.397	0.447	1
NFKBIE	2.77417e-05	0.66692	0.853	0.632	0.522876
RELB	9.76345e-06	0.666398	0.721	0.447	0.184022
PPP1R15A	0.00145861	0.660265	0.824	0.789	1
IL23A	0.0709594	0.65646	0.132	0.026	1
NCF1	0.0067137	0.651599	0.676	0.447	1
SLC2A6	5.27607e-05	0.647668	0.544	0.158	0.994433
ING2	5.43238e-05	0.643781	0.75	0.474	1
ZC3H12C	2.61711e-05	0.642018	0.603	0.211	0.493274
CDC42SE1	0.000354958	0.637052	0.882	0.842	1
BTG2	9.16514e-05	0.634472	0.779	0.605	1
CD40	0.000176699	0.630748	0.647	0.421	1
IGFBP3	0.001729	0.610198	0.897	0.658	1
CTNNB1	0.0487666	0.603354	0.897	0.921	1
CCL3L1	1.03201e-05	0.591806	0.397	0	0.194513
JDP2	0.00320483	0.588751	0.588	0.342	1
MTSS1	0.000712755	0.586883	0.779	0.684	1
RIPK2	2.64078e-05	0.583135	0.603	0.237	0.497734
ASAP1	0.0013136	0.571799	0.809	0.684	1
LIMD2	0.00093319	0.569171	0.824	0.684	1
ATF5	0.00023619	0.564658	0.838	0.789	1
TNIP1	0.000299507	0.560262	0.75	0.579	1
POU2F2	0.0110412	0.547449	0.456	0.237	1
GRINA	5.53166e-05	0.546162	0.956	0.974	1
CSNK2B	0.00052685	0.527592	0.926	0.868	1
CDKN1A	0.000562431	0.526182	0.971	0.895	1
BIRC3	1.84739e-05	0.524646	0.412	0.026	0.348197
RND3	0.00130788	0.512086	0.559	0.316	1
USP12	0.00091079	0.506398	0.574	0.342	1
IL7R	0.00099698	0.501653	0.544	0.263	1
DDX21	0.00652184	0.501082	0.765	0.711	1
RILPL2	0.00143325	0.500458	0.838	0.789	1
PPP1R15B	0.023714	0.498873	0.5	0.395	1
MTHFD2	0.00301588	0.495997	0.779	0.684	1
PLAUR	0.00104466	0.490439	0.912	0.947	1
RHOG	5.30496e-05	0.488418	0.956	1	0.999879
ZC3H12A	4.95949e-05	0.488248	0.382	0.026	0.934765
B4GALT1	0.0180138	0.486759	0.662	0.526	1
BASP1	0.0325122	0.483713	0.603	0.5	1
DUSP2	1.71524e-05	0.483568	0.456	0.053	0.323289
IL4I1	0.0458642	0.4833	0.647	0.526	1
OGFRL1	0.00728064	0.479223	0.75	0.816	1
MIR155HG	0.0283584	0.478137	0.515	0.447	1
NRP2	0.000378488	0.472984	0.485	0.158	1
LGALS3	0.000197413	0.472179	0.985	0.921	1
TWISTNB	0.00122615	0.469444	0.721	0.553	1
CD58	0.00148837	0.464286	0.721	0.5	1
RNF19B	0.00624054	0.461404	0.529	0.342	1
PIM1	0.000190933	0.460623	0.397	0.079	1
FTH1	0.00506003	0.459808	1	1	1
BCL3	0.00448686	0.458293	0.588	0.342	1
RASSF4	0.000145595	0.45171	0.529	0.184	1
LINC00657	0.00767224	0.446679	0.662	0.579	1
SLC7A11	0.000302711	0.445883	0.471	0.158	1
EIF5A	0.03365	0.442618	0.809	0.763	1
RALA	0.00184667	0.441039	0.853	0.789	1
NFKB2	0.000328584	0.441029	0.544	0.211	1
ALAS1	0.00783464	0.435219	0.75	0.579	1
RCN1	0.0485519	0.435205	0.721	0.711	1
KANK1	1.1563e-05	0.432864	0.426	0.026	0.217939
HMGN2	0.060891	0.432052	0.971	1	1
HIVEP3	0.0475636	0.43157	0.544	0.474	1
SRC	0.000124254	0.431409	0.353	0.026	1
GADD45A	0.0160271	0.427268	0.735	0.632	1
HNRNPH1	0.156171	0.421484	0.75	0.816	1
MSANTD3	0.00343077	0.415445	0.588	0.342	1
SYNGR2	0.00703896	0.413007	0.868	0.842	1
RAPGEF1	0.0527896	0.408535	0.721	0.632	1
TRAF3	0.00794534	0.407357	0.485	0.316	1
ATP1B1	0.154978	0.406094	0.529	0.5	1
ATOX1	0.0143582	0.405283	0.897	0.947	1
KYNU	0.038259	0.405272	0.515	0.447	1
TCEB3	0.0129269	0.400419	0.559	0.368	1
IKZF1	0.00687286	0.396513	0.632	0.368	1
CD82	0.0149254	0.395553	0.574	0.395	1
MYC	0.00576953	0.395525	0.441	0.211	1
SMAP2	0.00120373	0.394828	1	1	1
STX11	0.00128934	0.394315	0.471	0.211	1
ZBTB10	0.00537091	0.391369	0.338	0.105	1
MGST1	0.00483421	0.38689	0.853	0.763	1
NDUFB4	0.0390627	0.381978	0.897	0.868	1
TANK	0.0116134	0.37724	0.676	0.632	1
RPS13	0.000440269	0.374273	1	1	1
RPL22L1	0.0300865	0.374048	0.75	0.737	1
SMAD7	0.0322085	0.374012	0.485	0.316	1
SNHG15	0.036604	0.373199	0.603	0.579	1
TP53BP2	0.0048518	0.372383	0.618	0.447	1
NDUFA11	0.00485107	0.370087	0.926	0.947	1
DUSP10	0.0193865	0.368299	0.706	0.658	1
FSCN1	0.0121672	0.36756	0.941	0.895	1
MT2A	0.103632	0.365978	0.721	0.737	1
RASGEF1B	0.00459638	0.363497	0.426	0.184	1
C1orf122	0.210561	0.361699	0.794	0.868	1
ILK	0.0153987	0.361277	0.706	0.579	1
GADD45B	0.451487	0.361256	0.529	0.553	1
MMP9	0.542483	0.360645	0.647	0.868	1
KLF3	0.0315389	0.359402	0.647	0.474	1
GTPBP4	0.0100175	0.359355	0.706	0.553	1
CPQ	0.0124849	0.359281	0.824	0.737	1
PTGER4	0.0362286	0.357926	0.647	0.632	1
TPRA1	0.0419975	0.357829	0.574	0.5	1
NDUFAF3	0.00233228	0.357362	0.897	0.974	1
DPH3	0.000830473	0.35635	0.632	0.342	1
TCTEX1D2	0.00697771	0.349713	0.676	0.5	1
PDGFA	0.00337084	0.348474	0.985	0.921	1
PNOC	0.146562	0.347198	0.265	0.158	1
MYO10	0.00465607	0.346324	0.397	0.158	1
PPP1CB	0.222398	0.344494	0.868	0.868	1
RPS26	0.000302071	0.344406	0.971	1	1
OTUD4	0.0128302	0.342716	0.456	0.237	1
NDUFB9	0.0284797	0.341777	0.926	1	1
MAFF	0.00046847	0.341595	0.368	0.053	1
TXNL1	0.0140734	0.340029	0.882	0.921	1
SPI1	0.0338563	0.339989	0.897	0.974	1
COX20	0.0104735	0.338544	0.941	0.921	1
TIMP1	0.114607	0.337716	1	1	1
ACVR2A	0.000832264	0.336338	0.338	0.053	1
LRP12	0.011505	0.335816	0.544	0.316	1
IRAK2	1.03201e-05	0.33539	0.397	0	0.194513
TAC4	0.0836195	0.335193	0.368	0.211	1
SAT1	0.0382319	0.334561	0.912	0.947	1
MCOLN2	0.00197675	0.334535	0.353	0.079	1
GNG5	0.00131979	0.333764	1	1	1
ANP32A	0.0632113	0.332019	0.853	0.842	1
TCEB2	0.00337156	0.331647	0.985	0.974	1
DNAJC15	0.0284517	0.32933	0.765	0.684	1
SGTB	0.0685611	0.328576	0.471	0.395	1
CDV3	0.0836818	0.328306	0.882	1	1
TMEM126A	0.0805838	0.327469	0.706	0.763	1
CYLD	0.0242075	0.327103	0.632	0.526	1
IFITM3	0.00211402	0.326363	0.838	0.763	1
RAP2C	0.00531665	0.326044	0.426	0.184	1
TIFA	0.00138879	0.325777	0.353	0.079	1
CTB-58E17.1	0.000348187	0.325739	0.426	0.105	1
LCP1	0.0333434	0.324166	0.985	0.974	1
BCL9L	0.00634651	0.323026	0.412	0.184	1
HDGF	0.0595204	0.322773	0.956	0.921	1
PTGS2	0.0237975	0.3216	0.176	0.026	1
ARL4A	0.0371835	0.321143	0.691	0.579	1
LINC00152	0.0731796	0.321117	0.824	0.895	1
IAH1	0.0612697	0.320397	0.838	0.842	1
CRNDE	0.00807822	0.320237	0.868	0.684	1
NUB1	0.0560569	0.319999	0.618	0.605	1
RFTN1	0.0504905	0.319998	0.368	0.237	1
SDHD	0.0567651	0.319074	0.794	0.737	1
EMC6	0.0299642	0.317755	0.809	0.763	1
SEPW1	0.0358806	0.31742	0.971	1	1
UQCR11.1	0.00151317	0.315967	0.956	1	1
S100A11	0.000734567	0.3158	1	1	1
RPS15A	0.00144609	0.315484	1	1	1
ARGLU1	0.0343613	0.315393	0.765	0.711	1
ZEB2	0.00605571	0.314639	0.824	0.711	1
FSTL3	0.182917	0.314251	0.221	0.132	1
UXS1	0.0360094	0.313229	0.529	0.421	1
STK17A	0.0161257	0.312417	0.676	0.5	1
CST3	0.00990308	0.311695	1	1	1
FOS	0.277312	0.311313	0.794	0.895	1
APOE	0.646585	0.31118	0.868	0.842	1
UBE2H	0.12751	0.311011	0.529	0.421	1
MAP4K4	0.285863	0.310723	0.735	0.737	1
NENF	0.01196	0.309797	0.971	1	1
COX17	0.0687249	0.308541	0.824	0.816	1
ANXA6	0.21388	0.308064	0.529	0.526	1
SZRD1	0.0649078	0.306197	0.721	0.711	1
UQCC2	0.103393	0.305067	0.809	0.842	1
GRAMD1A	0.0357759	0.304761	0.559	0.474	1
H2AFZ	0.0462762	0.304143	1	1	1
RALY	0.102596	0.304077	0.853	0.895	1
IER5	0.00289199	0.303803	0.559	0.263	1
GAPDH	0.00173274	0.303351	1	1	1
CDC20	0.562565	0.302096	0.618	0.632	1
NUCB2	0.185077	0.301886	0.75	0.737	1
CD70	0.0129199	0.301852	0.75	0.526	1
ANP32E	0.201616	0.301081	0.662	0.658	1
DRAM1	0.000583407	0.30108	0.338	0.053	1
MIEN1	0.00257052	0.3007	0.926	0.895	1
EMP3	0.0330716	0.30022	0.985	1	1
PMAIP1	0.194974	0.299979	0.721	0.658	1
DDIT4	0.556113	0.299335	0.471	0.474	1
NLRP3	0.0304967	0.296475	0.382	0.184	1
KIAA0020	0.0854476	0.295535	0.471	0.395	1
DENND3	0.0366847	0.294944	0.515	0.342	1
PSD3	0.0345669	0.293956	0.618	0.447	1
CGGBP1	0.248039	0.293309	0.574	0.579	1
PXDC1	0.0232548	0.293261	0.338	0.158	1
UBB	0.0548078	0.292799	0.985	1	1
COPS6	0.0231002	0.292186	0.721	0.684	1
SIN3A	0.0382239	0.292168	0.426	0.289	1
TXNL4A	0.0873273	0.291035	0.941	0.974	1
TNIP2	0.390149	0.288866	0.544	0.605	1
ICOSLG	0.0862946	0.288144	0.515	0.421	1
TXNDC17	0.0654221	0.288077	0.868	0.947	1
NAMPT	0.183121	0.287554	0.397	0.342	1
CTGF	0.00107395	0.287125	0.294	0.026	1
ATP5J	0.0328009	0.285412	0.985	0.974	1
TSC22D1	0.678737	0.284186	0.691	0.711	1
SLC43A3	0.0294566	0.284016	0.691	0.632	1
SNRPD3	0.0358251	0.283528	0.912	0.921	1
ACOX1	0.0926345	0.282716	0.559	0.474	1
ARHGDIB	0.0141268	0.282633	0.985	1	1
KIAA0247	0.00870973	0.282083	0.426	0.184	1
TMEM183A	0.100279	0.281548	0.868	0.684	1
LITAF	0.0737679	0.280996	0.794	0.842	1
ANAPC11	0.11305	0.280901	0.912	0.974	1
GPR132	0.040971	0.280684	0.309	0.158	1
GEM	0.0379616	0.27954	0.368	0.211	1
SEC61G	0.0645015	0.279158	0.882	0.947	1
NIPA2	0.0499727	0.279033	0.559	0.474	1
ATP1A1	0.0498295	0.278776	0.809	0.868	1
MRPL52	0.0173575	0.278515	0.882	0.789	1
ANXA5	0.0988803	0.278337	0.985	0.947	1
NFKBIZ	0.00294044	0.278181	0.368	0.105	1
DUSP1	0.0152631	0.277678	0.824	0.868	1
CREB3	0.108943	0.277253	0.5	0.368	1
BIRC5	0.432835	0.276895	0.647	0.658	1
AIMP1	0.152893	0.275542	0.603	0.684	1
RPL36A	0.269509	0.275085	0.706	0.711	1
RPS10	0.00158345	0.27506	1	1	1
NPLOC4	0.0578255	0.274094	0.632	0.579	1
YWHAE	0.258477	0.27396	0.926	0.947	1
PFKL	0.0650223	0.273894	0.721	0.816	1
CCDC88A	0.22311	0.273274	0.618	0.605	1
PDCD5	0.0410341	0.272623	0.824	0.868	1
FCGR1A	0.0598372	0.271969	0.471	0.316	1
PRDX6	0.0500046	0.271715	1	1	1
PINLYP	0.527059	0.27088	0.926	0.974	1
MAML2	0.0846295	0.270861	0.471	0.342	1
NDUFA6	0.0702862	0.269591	0.853	0.921	1
NDUFB11	0.0104844	0.268593	1	1	1
AKT1S1	0.106029	0.267996	0.515	0.474	1
FAM211A	0.0843673	0.266399	0.426	0.263	1
MAPKAPK2	0.39487	0.266365	0.662	0.711	1
MRPS21	0.0117038	0.265551	0.882	0.947	1
SEC61B	0.0923306	0.265024	0.985	1	1
BMP1	0.143331	0.263137	0.456	0.395	1
TMEM138	0.0881951	0.263045	0.588	0.474	1
C1orf228	0.106433	0.26282	0.618	0.5	1
PIK3AP1	0.0491297	0.262721	0.294	0.158	1
MZT2A	0.037051	0.262281	0.956	0.947	1
CHST7	0.0413643	0.261675	0.25	0.105	1
ATF6B	0.0231303	0.261554	0.559	0.395	1
CCDC167	0.217407	0.261029	0.824	0.763	1
CDC42EP2	0.00122472	0.260399	0.279	0.026	1
UQCRQ	0.0824055	0.260028	0.882	0.921	1
SRPR	0.113154	0.259347	0.559	0.474	1
ITGAV	0.337456	0.258933	0.574	0.658	1
SLC39A4	0.147946	0.258866	0.676	0.579	1
SPC24	0.150438	0.258751	0.221	0.132	1
SUPT4H1	0.163053	0.258639	0.794	0.737	1
TIMM17B	0.0685	0.258613	0.706	0.605	1
AGAP3	0.0876107	0.258084	0.559	0.421	1
NDUFB3	0.0538085	0.257758	0.882	0.895	1
NIT2	0.0642811	0.257216	0.529	0.395	1
CYB5A	0.25714	0.256686	0.632	0.658	1
CXCL10	0.00945447	0.256615	0.162	0	1
MAP3K7CL	0.536812	0.256541	0.294	0.263	1
COL11A1	0.630755	0.255955	0.103	0.079	1
KDM6B	0.00526721	0.255746	0.353	0.105	1
PRMT1	0.215289	0.255732	0.779	0.763	1
NHP2	0.0213005	0.255523	0.956	0.947	1
MOB3A	0.465362	0.255335	0.397	0.421	1
IKBKE	0.140984	0.255023	0.574	0.526	1
TCTN1	0.0429656	0.254827	0.456	0.263	1
C7orf49	0.0968967	0.254619	0.456	0.395	1
MYBL2	0.269853	0.254447	0.588	0.526	1
CD99	0.10299	0.253206	1	1	1
PHLDA1	0.456298	0.25261	0.75	0.842	1
ZNF697	0.0151148	0.250303	0.191	0.026	1
NRG1	0.00580547	0.250111	0.235	0.026	1
ACSL1	0.0361785	0.250013	0.382	0.211	1
LIMS1	0.00899786	-0.250003	0.985	1	1
OGFR	0.00307339	-0.250123	0.265	0.553	1
CYSLTR1	0.00557849	-0.250606	0.25	0.5	1
DNAJC8	0.0219968	-0.250606	0.735	0.947	1
AKAP13	0.000865817	-0.250619	0.265	0.605	1
MARCH2	0.0102475	-0.250623	0.544	0.868	1
AP2A2	0.00159911	-0.2508	0.25	0.553	1
GNB4	0.00104317	-0.250981	0.162	0.447	1
MRPL17	0.0301131	-0.251288	0.456	0.684	1
OCIAD1	0.015543	-0.251803	0.765	0.974	1
RXRB	0.00295391	-0.252296	0.206	0.474	1
C14orf119	0.0292899	-0.252358	0.529	0.816	1
TTF2	0.00784589	-0.252821	0.294	0.526	1
PSMC6	0.0304234	-0.253381	0.559	0.816	1
TSPYL1	0.0137206	-0.2534	0.471	0.763	1
ATP5B	0.107214	-0.25368	0.926	1	1
C1QBP	0.0278073	-0.253761	0.691	0.921	1
BAD	0.0312523	-0.25386	0.618	0.789	1
NOC2L	0.00805726	-0.253918	0.294	0.605	1
ACAA2	0.00228412	-0.254637	0.353	0.711	1
SLC38A2	0.000226655	-0.255255	0.265	0.658	1
ESYT1	0.011464	-0.255662	0.529	0.763	1
RNF130	0.116743	-0.255689	0.897	0.921	1
MLEC	0.0928339	-0.255789	0.868	0.974	1
SNAI3	8.25475e-05	-0.255974	0.029	0.289	1
METTL10	0.00269445	-0.256168	0.353	0.632	1
CYP1B1	0.1438	-0.256387	0.618	0.737	1
CMAS	0.0144599	-0.256839	0.529	0.737	1
PSTPIP1	0.0022334	-0.257378	0.279	0.632	1
RPL37A	0.01387	-0.257609	1	1	1
GSN	0.0441516	-0.257906	0.956	1	1
PSMC2	0.0372055	-0.258288	0.603	0.816	1
CTDSP1	0.00847221	-0.258566	0.279	0.526	1
RPS11	0.00363057	-0.259012	1	1	1
UBTF	0.00822395	-0.259732	0.456	0.789	1
ZDHHC12	0.0266844	-0.259862	0.809	0.974	1
PFDN1	0.0192977	-0.259892	0.603	0.947	1
FOXD1	0.00249711	-0.260038	0.5	0.816	1
RPS6KB2	0.0058618	-0.260725	0.647	0.974	1
MITF	0.000909279	-0.260858	0.191	0.5	1
CYTIP	0.0168179	-0.260874	0.426	0.737	1
MAP2K2	0.0869806	-0.261291	0.824	0.947	1
SDF2L1	0.0643675	-0.26183	0.824	0.974	1
ADAP2	0.00533082	-0.262195	0.368	0.711	1
ABHD17A	0.0060959	-0.262527	0.838	0.974	1
DPF2	3.3818e-05	-0.262563	0.176	0.579	0.637401
FYB	0.0194925	-0.262696	0.426	0.658	1
RAD23B	0.00382093	-0.26277	0.353	0.658	1
TMSB4X	0.00770251	-0.262839	1	1	1
PHF12	0.000103335	-0.262873	0.059	0.342	1
ITGB2	0.0582184	-0.263255	0.971	1	1
NUDC	0.026412	-0.263425	0.676	0.895	1
UBTD1	0.00290824	-0.263629	0.368	0.711	1
SFT2D2	0.0059383	-0.26382	0.324	0.579	1
HADHA	0.0292273	-0.263978	0.794	0.974	1
GPATCH2	0.00152383	-0.264276	0.235	0.553	1
EIF4EBP1	0.0244493	-0.264305	0.912	1	1
PCM1	0.202139	-0.264366	0.882	0.921	1
SCP2	0.0506604	-0.264382	0.735	0.921	1
ARL5A	0.00780166	-0.264829	0.676	0.947	1
WIPF3	0.00333958	-0.266214	0.147	0.395	1
LRP10	0.0111915	-0.266265	0.809	0.947	1
GMCL1	3.83612e-05	-0.267128	0.103	0.447	0.723032
CHSY1	0.00333717	-0.267368	0.397	0.658	1
C1orf35	0.0110778	-0.267408	0.485	0.789	1
OXR1	0.00812427	-0.267439	0.353	0.605	1
KHSRP	0.00519969	-0.267581	0.456	0.711	1
AKAP1	0.000336845	-0.267651	0.25	0.605	1
GALNT1	0.00222785	-0.267673	0.441	0.763	1
BCL2L12	0.0134379	-0.268637	0.471	0.711	1
HIST1H2AC	0.0535702	-0.268753	0.25	0.395	1
MAF1	0.0483605	-0.268874	0.765	0.868	1
MCM4	0.00178661	-0.268929	0.309	0.658	1
NDUFA8	0.0473735	-0.26909	0.676	0.868	1
XYLT1	0.00139516	-0.269931	0.265	0.579	1
ZNF207	0.0563397	-0.271136	0.662	0.868	1
CWC15	0.00235651	-0.271196	0.559	0.842	1
TCTEX1D1	0.00898225	-0.27129	0.441	0.711	1
RP3-428L16.2	0.286435	-0.271327	0.235	0.316	1
TNFRSF1A	0.00770161	-0.271474	0.338	0.605	1
ACTN4	0.0210949	-0.272182	0.897	0.974	1
MDK	1.93149e-05	-0.272403	0.118	0.5	0.364047
PTRHD1	0.00664555	-0.272989	0.559	0.868	1
NUTF2	0.0099978	-0.273386	0.559	0.895	1
YIF1B	0.000600294	-0.273587	0.279	0.605	1
ZNF93	9.51541e-05	-0.273821	0.132	0.474	1
C5AR1	0.105023	-0.274092	0.397	0.553	1
BARX1	0.0527593	-0.27455	0.706	0.921	1
FAM46A	0.0721675	-0.274587	0.559	0.737	1
SDC2	0.056492	-0.274705	0.985	1	1
MFSD12	0.043855	-0.274755	0.809	0.947	1
SMIM20	0.0197193	-0.275245	0.574	0.842	1
MRPL18	0.00262693	-0.275348	0.912	0.921	1
EIF4B	0.0607953	-0.275406	0.779	0.842	1
NUP50	0.00818448	-0.276257	0.309	0.605	1
PDLIM2	0.0102486	-0.276279	0.471	0.763	1
GINS2	0.00321318	-0.27663	0.338	0.658	1
MSRB2	0.0181376	-0.276835	0.662	0.921	1
ZCRB1	0.030616	-0.277379	0.721	0.895	1
UBC	0.33778	-0.277424	0.985	0.947	1
TARS	0.00394565	-0.278102	0.368	0.658	1
CLEC11A	0.119924	-0.278163	0.926	0.921	1
ZNF106	0.00801155	-0.278365	0.397	0.684	1
ACAT2	0.00725568	-0.278799	0.324	0.579	1
DDX54	0.000825426	-0.278925	0.279	0.658	1
KDSR	0.00206394	-0.280273	0.279	0.605	1
ZCCHC17	0.00126694	-0.2807	0.382	0.737	1
MYOF	0.00210787	-0.28073	0.265	0.553	1
WNK1	0.0992619	-0.281288	0.779	0.895	1
ENG	0.00925503	-0.281403	0.75	0.895	1
CDT1	0.012002	-0.281431	0.265	0.5	1
CLTC	0.005699	-0.281592	0.706	0.921	1
DEF6	0.0201497	-0.281701	0.324	0.553	1
TAX1BP1	0.00551494	-0.281721	0.647	0.974	1
RGS2	0.168108	-0.281956	0.721	0.868	1
ZNF720	6.40721e-05	-0.282426	0.132	0.474	1
DUSP7	0.00360866	-0.283059	0.235	0.5	1
MGAT4B	0.00812081	-0.283269	0.588	0.816	1
MKLN1	0.000601998	-0.283638	0.118	0.395	1
UBE2M	0.0352273	-0.283663	0.853	1	1
MSR1	0.0634078	-0.283749	0.471	0.658	1
DNASE2	0.0256812	-0.285555	0.574	0.842	1
REST	0.00476028	-0.28599	0.529	0.842	1
AASDHPPT	0.00479245	-0.286312	0.338	0.632	1
TRABD	0.00336749	-0.286555	0.485	0.816	1
PTGES3	0.0448217	-0.286697	0.897	1	1
FAM63B	0.000930257	-0.287114	0.25	0.579	1
LPIN2	0.000990199	-0.287962	0.265	0.605	1
PTEN	0.0163012	-0.288095	0.706	0.895	1
POLE4	0.013141	-0.288559	0.809	0.974	1
GLA	0.0696102	-0.2889	0.603	0.737	1
ST3GAL1	0.00412825	-0.289587	0.25	0.526	1
RNF13	0.0121504	-0.289803	0.647	0.921	1
SEC63	0.00614293	-0.290013	0.706	0.895	1
SLC2A1	0.00923512	-0.290258	0.412	0.711	1
BIN1	0.150356	-0.290743	0.426	0.579	1
SH3BP1	0.0227802	-0.290978	0.544	0.737	1
DAAM1	0.00272163	-0.291227	0.118	0.368	1
HOXA10	0.00395495	-0.29144	0.338	0.658	1
ELOVL1	0.00246724	-0.291639	0.926	1	1
PPP1R12A	0.00269221	-0.29325	0.588	0.789	1
NMB	0.10262	-0.293315	0.735	0.868	1
CALM1	0.0244604	-0.293394	0.956	1	1
TAOK3	0.00686871	-0.294054	0.559	0.816	1
SCAF11	0.131437	-0.294855	0.838	0.842	1
ARMC1	0.00118207	-0.295518	0.382	0.711	1
PLXDC2	0.00355593	-0.295545	0.75	0.921	1
AGPAT2	0.00929252	-0.296658	0.735	0.947	1
CCDC107	0.0057885	-0.296884	0.721	0.921	1
ADI1	0.0962438	-0.297149	0.735	0.921	1
NR2F6	0.00139229	-0.297169	0.309	0.632	1
IER3IP1.1	0.0056717	-0.297648	0.662	0.868	1
NAPRT1	0.0287347	-0.297814	0.735	0.895	1
GLT8D1	0.000331211	-0.297916	0.206	0.526	1
CFD	0.0126993	-0.29904	0.779	0.947	1
RPP25	0.00187091	-0.299097	0.25	0.553	1
ARFGEF1	0.0025137	-0.299152	0.265	0.579	1
ARPC1A	0.012164	-0.299269	0.779	0.895	1
ALCAM	0.100221	-0.300747	0.941	0.974	1
TMC6	0.00686768	-0.300949	0.559	0.895	1
TNRC6B	0.000434362	-0.301405	0.353	0.737	1
LRRC8C	1.08238e-05	-0.301927	0.132	0.526	0.204008
PNP	0.0142229	-0.302285	0.515	0.737	1
TMED9	0.0452547	-0.302452	0.794	0.974	1
NDUFB5	0.00294594	-0.302625	0.838	0.974	1
THUMPD1	0.00099698	-0.30285	0.324	0.658	1
NUPR1	0.190969	-0.303829	0.294	0.421	1
ITGB5	0.0219648	-0.304394	0.853	0.947	1
SKAP2	0.00271789	-0.304761	0.559	0.895	1
SDCCAG3	0.00191147	-0.30481	0.368	0.658	1
TIMP3	0.516896	-0.305836	0.441	0.447	1
CXADR	0.0283707	-0.305846	0.118	0.289	1
DNAJC9	0.00245157	-0.306319	0.368	0.684	1
KRCC1	0.00182894	-0.30655	0.574	0.842	1
CYTH4	0.0094475	-0.306789	0.574	0.789	1
LASP1	0.00351622	-0.307209	0.544	0.842	1
HBEGF	0.0331368	-0.307418	0.426	0.632	1
GRN	0.00740584	-0.307669	0.971	1	1
NMI	0.0113075	-0.309198	0.5	0.711	1
PAK2	0.0084978	-0.309273	0.838	0.921	1
HLA-C	0.0515442	-0.310452	0.912	1	1
DDOST	0.0844305	-0.310759	0.676	0.842	1
MAN1B1	0.00136246	-0.311301	0.426	0.763	1
ARL3	0.0330345	-0.311593	0.662	0.789	1
TTC14	0.00030075	-0.312115	0.162	0.5	1
ADAM10	0.000588308	-0.312908	0.368	0.711	1
TNS3	0.000106805	-0.31375	0.706	0.947	1
MGAT1	0.0319761	-0.314256	0.515	0.737	1
FAT1	0.0083438	-0.315626	0.559	0.737	1
YIPF6	0.00390372	-0.315764	0.353	0.605	1
DCTPP1	0.0204504	-0.317256	0.603	0.816	1
APH1A	0.0161851	-0.318625	0.794	0.974	1
LYL1	3.47357e-05	-0.319101	0.132	0.526	0.654698
FBP1	0.116228	-0.319692	0.162	0.289	1
ETNK1	4.0899e-05	-0.320455	0.25	0.684	0.770863
GPI	0.00175314	-0.320941	0.353	0.658	1
PLEKHB2	0.00803306	-0.321782	0.75	0.921	1
MZT1	0.0189118	-0.324702	0.662	0.868	1
IL6R	0.0312071	-0.325701	0.382	0.553	1
ATAD2	0.022989	-0.326819	0.353	0.553	1
CTSZ	0.0289684	-0.327243	0.985	1	1
CD164	0.0138691	-0.328106	0.956	1	1
ANKRD11	0.00357596	-0.328311	0.735	0.921	1
PRKDC	0.00683006	-0.329448	0.721	0.895	1
RPS2	0.000287083	-0.329763	1	1	1
EBP	0.00620388	-0.331118	0.559	0.816	1
PLEC	0.00471044	-0.332179	0.544	0.816	1
FIBP	0.00163621	-0.333564	0.794	1	1
MALT1	0.00617013	-0.334765	0.309	0.579	1
MAP3K2	0.00683465	-0.336243	0.353	0.605	1
NRIP1	1.345e-06	-0.337037	0.103	0.553	0.0253506
RRAGA	0.00285911	-0.337814	0.574	0.842	1
MLPH	0.197891	-0.337991	0.103	0.184	1
MARCH7	0.000389074	-0.338282	0.426	0.816	1
ORC6	0.00336845	-0.339373	0.426	0.737	1
LAMP2	0.0129126	-0.339825	0.662	0.842	1
SRSF9	0.0043533	-0.340566	0.824	1	1
CKLF	0.00938459	-0.34099	0.75	1	1
SLC16A3	0.0254416	-0.34109	0.794	0.921	1
CCDC85B	0.0105235	-0.341364	0.75	0.921	1
FRAT2	4.89953e-05	-0.341662	0.206	0.605	0.923464
CAPN1	7.11994e-05	-0.342627	0.426	0.868	1
CAP1	0.00049815	-0.344149	1	1	1
RAP2B	0.000367355	-0.34617	0.25	0.605	1
NSD1	0.00101401	-0.346201	0.25	0.553	1
SLC17A5	0.00440193	-0.346623	0.426	0.684	1
OXA1L	0.0470164	-0.34732	0.691	0.895	1
OSTF1	0.00144587	-0.347475	0.618	0.974	1
DOK2	0.045924	-0.347516	0.603	0.763	1
CTSD	0.0169337	-0.347728	0.985	1	1
USF2	0.0101427	-0.348494	0.706	0.947	1
HAT1	0.00360126	-0.349593	0.426	0.737	1
ST14	0.00285231	-0.349993	0.5	0.842	1
WBP1L	0.000115797	-0.350179	0.221	0.605	1
RPL10A	3.27109e-05	-0.350195	1	1	0.616534
NCAPD3	0.00605884	-0.350752	0.441	0.711	1
B4GALT3	0.00185154	-0.351279	0.471	0.816	1
APEX1	0.00225937	-0.351975	0.662	0.947	1
ALOX5AP	0.696537	-0.353136	0.779	0.868	1
PFKP	0.0179942	-0.353154	0.574	0.816	1
RUNX3	0.0962627	-0.355029	0.721	0.868	1
CITED2	0.020572	-0.355097	0.765	0.921	1
TPM2	0.282872	-0.356029	0.676	0.842	1
PROSC	0.0024677	-0.356758	0.515	0.763	1
LINC00969	0.000253414	-0.357256	0.206	0.553	1
UBE2R2	0.00927546	-0.357256	0.691	0.868	1
TNRC18	0.00183511	-0.35838	0.324	0.605	1
CACNB4	1.41506e-05	-0.358565	0.118	0.5	0.26671
HAVCR2	0.0145192	-0.358926	0.456	0.658	1
CPT2	0.000111507	-0.359205	0.265	0.605	1
NDUFS2	0.0480225	-0.359726	0.824	0.868	1
YWHAH	0.0134038	-0.362628	0.691	0.789	1
CD300A	0.0146487	-0.363049	0.382	0.605	1
PLA2G15	0.00123605	-0.363884	0.456	0.737	1
SCPEP1	0.00470065	-0.364972	0.515	0.789	1
TOB1	0.00649461	-0.366477	0.324	0.579	1
RBM22	0.000314696	-0.367583	0.515	0.816	1
BMPR2	6.19067e-06	-0.368932	0.176	0.579	0.116682
POLR2J3	4.0899e-05	-0.369397	0.265	0.658	0.770863
STK4	0.000192878	-0.37128	0.397	0.816	1
COPS8	0.00396214	-0.373181	0.515	0.789	1
PCNA	0.00061708	-0.375724	0.206	0.5	1
GNAI2	0.000308066	-0.375769	0.853	1	1
CELF2	0.01077	-0.376948	0.647	0.895	1
SH3KBP1	0.0101301	-0.377119	0.75	0.921	1
SCARB2	0.0112015	-0.377464	0.75	0.895	1
RPL23	0.0232339	-0.378224	0.971	1	1
IFI16	2.41617e-05	-0.3784	0.324	0.763	0.455399
THSD7A	0.000431008	-0.379701	0.191	0.526	1
SMIM15	0.00104333	-0.381257	0.456	0.711	1
MRPS34	0.00134626	-0.381853	0.75	0.921	1
PACSIN2	0.00165245	-0.381938	0.603	0.868	1
SNAP47	5.52411e-06	-0.389858	0.191	0.605	0.104118
ACTR2	0.000716726	-0.390299	0.926	1	1
INIP	2.78618e-05	-0.390509	0.25	0.605	0.525138
SATB1	0.000227037	-0.391385	0.368	0.737	1
SUZ12	0.00339383	-0.393319	0.5	0.737	1
MEF2D	0.000207165	-0.393429	0.338	0.711	1
RASAL2	0.000144193	-0.396482	0.529	0.842	1
NT5DC2	0.0296768	-0.396991	0.662	0.868	1
RPN2	0.165124	-0.398149	0.838	0.947	1
SEPHS2	0.00277458	-0.399031	0.779	0.921	1
PHIP	0.00131433	-0.39966	0.706	0.947	1
ARL4C	0.000190933	-0.400358	0.162	0.5	1
RPL13A	0.00226166	-0.402043	1	1	1
RAB10	0.000555017	-0.40313	0.588	0.921	1
SCAND1	7.99507e-05	-0.404354	0.853	1	1
ANKRD13D	0.000322222	-0.405002	0.397	0.816	1
RFC1	6.54927e-05	-0.408422	0.353	0.737	1
PGP	0.000413513	-0.41033	0.647	0.974	1
RNF166	0.000200297	-0.41224	0.309	0.684	1
PIK3R1	0.00206176	-0.413781	0.397	0.684	1
SLC3A2	0.010943	-0.414999	0.559	0.763	1
RTN4	0.00041887	-0.415317	0.971	0.974	1
ARID5B	0.00157021	-0.41615	0.426	0.711	1
RP11-427H3.3	1.31357e-05	-0.417961	0.206	0.632	0.247582
GCNT1	2.36323e-08	-0.422095	0.029	0.474	0.000445422
TMEM251	0.00186876	-0.423517	0.338	0.632	1
SLBP	0.00288047	-0.425031	0.603	0.842	1
SLA	0.003724	-0.425129	0.176	0.421	1
HOPX	0.0536133	-0.426025	0.603	0.842	1
POLR2A	0.00161797	-0.427415	0.515	0.789	1
AKIRIN2	6.16443e-05	-0.428115	0.456	0.816	1
RPL27A	0.00198105	-0.428673	1	1	1
LPAR6	0.000479156	-0.431058	0.412	0.737	1
MCM3	0.000285767	-0.431216	0.412	0.789	1
TUBA1A	0.0847866	-0.433157	0.559	0.737	1
DOCK10	0.000816968	-0.434588	0.574	0.816	1
EHMT1	7.69733e-07	-0.435106	0.162	0.684	0.0145079
E2F1	0.000575925	-0.435893	0.279	0.632	1
PNISR	0.00137557	-0.4407	0.676	0.921	1
HNRNPF	0.0114082	-0.443589	0.706	0.868	1
HSPA5	0.00110921	-0.445482	0.676	0.974	1
LMNA	0.0112818	-0.446887	0.868	1	1
FAM20C	0.00217142	-0.451724	0.618	0.868	1
MRPL55	0.000179398	-0.452724	0.765	0.974	1
TXNIP	0.00476129	-0.455637	0.574	0.816	1
NASP	0.00629153	-0.455953	0.662	0.816	1
LMO2	0.00327821	-0.460661	0.559	0.842	1
TOMM20	5.25531e-07	-0.464751	1	1	0.00990521
ID1	0.000437199	-0.46737	0.25	0.579	1
HERPUD1	0.0029752	-0.473651	0.529	0.816	1
CTSC	0.045494	-0.475938	0.897	0.947	1
RGS19	0.00012944	-0.480998	0.559	0.842	1
OSBPL8	0.00238577	-0.48114	0.75	0.868	1
ITGB7	0.0386413	-0.483109	0.691	0.816	1
JMJD1C	0.000162524	-0.487246	0.588	0.895	1
GCC2	8.83046e-06	-0.490961	0.412	0.816	0.166437
NEAT1	0.0515625	-0.495008	0.985	0.947	1
FN1	0.62282	-0.499731	0.368	0.289	1
LPL	0.0207027	-0.502012	0.471	0.737	1
SPP1	0.644676	-0.511884	0.956	0.974	1
RNF187	3.05844e-05	-0.516712	0.721	0.921	0.576455
APBB1IP	9.4913e-05	-0.518155	0.632	0.921	1
EIF3E	2.59191e-06	-0.530152	0.926	1	0.0488524
FRMD4A	0.00015995	-0.534092	0.176	0.5	1
MBP	1.0134e-05	-0.555027	0.632	0.947	0.191005
C16orf91	1.9693e-06	-0.571955	0.456	0.842	0.0371174
ACTN1	8.17136e-07	-0.573384	0.941	1	0.0154014
IFNGR1	0.000124872	-0.578928	0.647	0.974	1
IER5L	7.19803e-06	-0.59996	0.265	0.658	0.135669
MAFB	0.000555601	-0.6087	0.426	0.737	1
MALAT1	0.423456	-0.627861	1	1	1
DAB2	0.00149773	-0.648893	0.647	0.895	1
RP11-301G19.1	0.000157733	-0.651617	0.412	0.763	1
DGKZ	1.26026e-07	-0.704756	0.618	0.974	0.00237534
CD14	0.0137989	-0.710524	0.368	0.632	1
TDO2	0.780663	-0.724623	0.662	0.684	1
HMOX1	0.00418357	-0.733356	0.588	0.842	1
MID1IP1	3.69186e-05	-0.739991	0.529	0.816	0.695841
IPCEF1	3.35879e-11	-0.906945	0.265	0.895	6.33065e-07
MMP1	0.65629	-1.05231	0.309	0.368	1
RGCC	0.0596965	-1.1948	0.824	0.947	1
ID3	1.16716e-06	-1.38313	0.397	0.789	0.0219986
